# Supplementary material for: Defining Specific Cell States of MPTP-Induced Parkinson’s Disease by Single-Nucleus RNA Sequencing
Source: Int J Mol Sci. 2022 Sep 15;23(18):10774. doi: 10.3390/ijms231810774 (PMC9504791; doi:10.3390/ijms231810774)
Supplement: Supplementary file 1 [file ijms-23-10774-s001.zip]

Archive with 5 entries (5 files):
- Supplementary Materials-Figures.pdf
- Table S1.csv
- Table S2.xlsx
- Table S3.xlsx
- Table S4.xlsx
