# Supplementary material for: Defining Specific Cell States of MPTP-Induced Parkinson’s Disease by Single-Nucleus RNA Sequencing
Source: Int J Mol Sci. 2022 Sep 15;23(18):10774. doi: 10.3390/ijms231810774 (PMC9504791; doi:10.3390/ijms231810774)
Supplement: Supplementary file 1 [file ijms-23-10774-s001.zip › Table S1.csv]

	orig.ident	nCount_RNA	nFeature_RNA	mito.pct	nCount_SCT	nFeature_SCT	cellID	fin_clusters	annot
cn_AAACCCAAGCGTGTTT-1	control	1594	914	0	1627	914	cn_AAACCCAAGCGTGTTT-1	5	Ex5
cn_AAACCCAAGCTTGTGT-1	control	1573	1083	0.76142132	1595	1083	cn_AAACCCAAGCTTGTGT-1	21	ENDO
cn_AAACCCAAGTGCTACT-1	control	3918	1843	0.07655014	2334	1632	cn_AAACCCAAGTGCTACT-1	14	Inh1
cn_AAACCCAGTACGATTC-1	control	10892	3560	0.02753304	1723	1116	cn_AAACCCAGTACGATTC-1	7	Ex7
cn_AAACCCAGTCGCCACA-1	control	1628	1030	0.122774708	1640	1030	cn_AAACCCAGTCGCCACA-1	22	PEC
cn_AAACCCAGTGTACATC-1	control	4860	1674	0.041135335	2112	1168	cn_AAACCCAGTGTACATC-1	6	Ex6
cn_AAACCCAGTTAGGCCC-1	control	3103	1090	0.032175032	2130	1070	cn_AAACCCAGTTAGGCCC-1	5	Ex5
cn_AAACCCATCAACACGT-1	control	731	423	0	1407	423	cn_AAACCCATCAACACGT-1	5	Ex5
cn_AAACCCATCATTTGCT-1	control	994	523	0.201207243	1411	523	cn_AAACCCATCATTTGCT-1	2	Ex2
cn_AAACCCATCGATTGAC-1	control	710	456	0.14084507	1414	456	cn_AAACCCATCGATTGAC-1	5	Ex5
cn_AAACCCATCGGAAACG-1	control	2026	1176	0.049358342	1928	1176	cn_AAACCCATCGGAAACG-1	14	Inh1
cn_AAACCCATCTTGATTC-1	control	4213	2139	0.189843379	2542	1851	cn_AAACCCATCTTGATTC-1	20	OPC
cn_AAACCCATCTTGCGCT-1	control	873	503	0	1402	503	cn_AAACCCATCTTGCGCT-1	5	Ex5
cn_AAACGAAAGCTTAAGA-1	control	1494	894	0.133868809	1552	894	cn_AAACGAAAGCTTAAGA-1	15	Inh2
cn_AAACGAAAGGTTCAGG-1	control	3544	1746	0.056433409	2340	1631	cn_AAACGAAAGGTTCAGG-1	18	AST1
cn_AAACGAAAGTCCTACA-1	control	3872	1784	0.077439339	2284	1549	cn_AAACGAAAGTCCTACA-1	6	Ex6
cn_AAACGAAAGTGCAAAT-1	control	1626	834	0	1658	834	cn_AAACGAAAGTGCAAAT-1	5	Ex5
cn_AAACGAAAGTGCTAGG-1	control	2633	1232	0.075958982	2113	1232	cn_AAACGAAAGTGCTAGG-1	18	AST1
cn_AAACGAACAAACTGCT-1	control	1329	797	0.300978179	1487	797	cn_AAACGAACAAACTGCT-1	18	AST1
cn_AAACGAACAACAGCTT-1	control	833	505	0	1423	505	cn_AAACGAACAACAGCTT-1	4	Ex4
cn_AAACGAACAACTCGAT-1	control	5216	2432	0.421698294	2353	1641	cn_AAACGAACAACTCGAT-1	20	OPC
cn_AAACGAACACACCTGG-1	control	1068	564	0.187265918	1434	564	cn_AAACGAACACACCTGG-1	15	Inh2
cn_AAACGAACATCGATGT-1	control	1133	647	0	1410	646	cn_AAACGAACATCGATGT-1	1	Ex1
cn_AAACGAAGTAGTCGGA-1	control	783	518	0.255427842	1386	519	cn_AAACGAAGTAGTCGGA-1	15	Inh2
cn_AAACGAAGTCTTGGTA-1	control	3248	1723	0.030769231	2335	1672	cn_AAACGAAGTCTTGGTA-1	20	OPC
cn_AAACGAAGTTTGACAC-1	control	3094	1599	0	2247	1588	cn_AAACGAAGTTTGACAC-1	5	Ex5
cn_AAACGAATCGCAGAGA-1	control	706	507	0.566572238	1445	507	cn_AAACGAATCGCAGAGA-1	4	Ex4
cn_AAACGAATCTTCGTGC-1	control	3133	1212	0.031918289	2142	1185	cn_AAACGAATCTTCGTGC-1	6	Ex6
cn_AAACGCTAGGCGACAT-1	control	978	637	0.102145046	1396	637	cn_AAACGCTAGGCGACAT-1	14	Inh1
cn_AAACGCTAGGTGCCTC-1	control	1029	605	0.09718173	1420	605	cn_AAACGCTAGGTGCCTC-1	7	Ex7
cn_AAACGCTGTCCAGCAC-1	control	816	562	0.245098039	1351	563	cn_AAACGCTGTCCAGCAC-1	5	Ex5
cn_AAACGCTGTCGCTTGG-1	control	929	596	0	1371	596	cn_AAACGCTGTCGCTTGG-1	18	AST1
cn_AAAGAACAGAAACTGT-1	control	765	526	0	1396	526	cn_AAAGAACAGAAACTGT-1	14	Inh1
cn_AAAGAACAGATGGTCG-1	control	7263	2542	0.055066079	1773	993	cn_AAAGAACAGATGGTCG-1	6	Ex6
cn_AAAGAACAGCCAGACA-1	control	864	549	0.231481481	1421	549	cn_AAAGAACAGCCAGACA-1	4	Ex4
cn_AAAGAACAGCTCTTCC-1	control	5050	2302	0.059405941	2193	1544	cn_AAAGAACAGCTCTTCC-1	14	Inh1
cn_AAAGAACAGGCCTAGA-1	control	5223	2207	0.038284839	2055	1356	cn_AAAGAACAGGCCTAGA-1	14	Inh1
cn_AAAGAACAGGTGAGCT-1	control	1878	1104	0.053248136	1848	1104	cn_AAAGAACAGGTGAGCT-1	14	Inh1
cn_AAAGAACCACATTGTG-1	control	16524	4708	0.066549701	1723	1186	cn_AAAGAACCACATTGTG-1	7	Ex7
cn_AAAGAACCATATGCGT-1	control	1353	817	0.07390983	1486	817	cn_AAAGAACCATATGCGT-1	23	OLG
cn_AAAGAACGTAGGCAAC-1	control	11700	3781	0.23072979	1840	1210	cn_AAAGAACGTAGGCAAC-1	16	Inh3
cn_AAAGAACGTATCAGCT-1	control	3411	1683	0.058616647	2304	1607	cn_AAAGAACGTATCAGCT-1	18	AST1
cn_AAAGAACGTGTAAACA-1	control	2501	1253	0	2079	1253	cn_AAAGAACGTGTAAACA-1	5	Ex5
cn_AAAGAACTCAACACGT-1	control	676	469	0	1372	471	cn_AAAGAACTCAACACGT-1	1	Ex1
cn_AAAGAACTCAACCTTT-1	control	5269	1999	0.037943464	2142	1300	cn_AAAGAACTCAACCTTT-1	1	Ex1
cn_AAAGAACTCACCCTCA-1	control	674	415	0	1408	418	cn_AAAGAACTCACCCTCA-1	3	Ex3
cn_AAAGAACTCGAACGGA-1	control	3344	1687	0	2316	1620	cn_AAAGAACTCGAACGGA-1	18	AST1
cn_AAAGAACTCGTTAGAC-1	control	940	702	0.212765957	1357	702	cn_AAAGAACTCGTTAGAC-1	14	Inh1
cn_AAAGAACTCTTTGCGC-1	control	989	523	0	1429	523	cn_AAAGAACTCTTTGCGC-1	5	Ex5
cn_AAAGGATAGAATCGCG-1	control	3999	1405	0.050012503	2201	1221	cn_AAAGGATAGAATCGCG-1	5	Ex5
cn_AAAGGATAGCTCACTA-1	control	4230	2037	0.070905223	2334	1690	cn_AAAGGATAGCTCACTA-1	14	Inh1
cn_AAAGGATAGCTTCTAG-1	control	2810	1012	0.035587189	2068	1007	cn_AAAGGATAGCTTCTAG-1	2	Ex2
cn_AAAGGATAGTCGCTAT-1	control	1549	823	0	1607	823	cn_AAAGGATAGTCGCTAT-1	11	Ex11
cn_AAAGGATAGTGAGTTA-1	control	1126	819	0.79928952	1329	819	cn_AAAGGATAGTGAGTTA-1	21	ENDO
cn_AAAGGATAGTGCCTCG-1	control	2388	907	0.083717036	1999	907	cn_AAAGGATAGTGCCTCG-1	4	Ex4
cn_AAAGGATCAGGAACCA-1	control	1784	1026	0.056053812	1778	1026	cn_AAAGGATCAGGAACCA-1	15	Inh2
cn_AAAGGATTCATTGAGC-1	control	6638	2537	0	1855	1115	cn_AAAGGATTCATTGAGC-1	18	AST1
cn_AAAGGATTCATTTGTC-1	control	4551	1603	0	2209	1249	cn_AAAGGATTCATTTGTC-1	3	Ex3
cn_AAAGGATTCCTATTGT-1	control	1568	897	0.127388535	1618	897	cn_AAAGGATTCCTATTGT-1	22	PEC
cn_AAAGGATTCTATCACT-1	control	1608	1042	0.062150404	1637	1042	cn_AAAGGATTCTATCACT-1	5	Ex5
cn_AAAGGGCAGGGCAATC-1	control	9464	3562	0.1267561	1816	1275	cn_AAAGGGCAGGGCAATC-1	14	Inh1
cn_AAAGGGCCAAGGATGC-1	control	1278	695	0.078125	1480	695	cn_AAAGGGCCAAGGATGC-1	15	Inh2
cn_AAAGGGCCACAAAGCG-1	control	3053	1226	0.032754668	2138	1210	cn_AAAGGGCCACAAAGCG-1	7	Ex7
cn_AAAGGGCCAGAGAGGG-1	control	1064	788	0.187969925	1327	788	cn_AAAGGGCCAGAGAGGG-1	20	OPC
cn_AAAGGGCCAGGGAATC-1	control	2543	1096	0.039323634	2057	1096	cn_AAAGGGCCAGGGAATC-1	3	Ex3
cn_AAAGGGCCATGACTTG-1	control	19515	4048	0.010246952	1675	919	cn_AAAGGGCCATGACTTG-1	11	Ex11
cn_AAAGGGCGTAAGTTAG-1	control	2182	940	0	1951	940	cn_AAAGGGCGTAAGTTAG-1	8	Ex8
cn_AAAGGGCGTAGTAAGT-1	control	1433	760	0.069735007	1555	760	cn_AAAGGGCGTAGTAAGT-1	1	Ex1
cn_AAAGGGCTCAGGGATG-1	control	3349	1796	0.02985966	2338	1715	cn_AAAGGGCTCAGGGATG-1	18	AST1
cn_AAAGGGCTCCGAAATC-1	control	1746	835	0.057240985	1744	835	cn_AAAGGGCTCCGAAATC-1	4	Ex4
cn_AAAGGGCTCTACCCAC-1	control	4617	1747	0.021659086	2229	1306	cn_AAAGGGCTCTACCCAC-1	15	Inh2
cn_AAAGGGCTCTATTCGT-1	control	1052	714	0.09487666	1376	713	cn_AAAGGGCTCTATTCGT-1	14	Inh1
cn_AAAGGTAAGAGATGCC-1	control	2872	1505	0	2206	1497	cn_AAAGGTAAGAGATGCC-1	19	AST2
cn_AAAGGTAAGTACTGTC-1	control	2755	933	0.036297641	2036	928	cn_AAAGGTAAGTACTGTC-1	4	Ex4
cn_AAAGGTAAGTCACTCA-1	control	15052	3993	0.019928258	1882	1171	cn_AAAGGTAAGTCACTCA-1	7	Ex7
cn_AAAGGTAGTGGGTTGA-1	control	12462	4017	0.032084704	1732	1186	cn_AAAGGTAGTGGGTTGA-1	8	Ex8
cn_AAAGGTATCAAGCTGT-1	control	2735	1163	0.036563071	2091	1162	cn_AAAGGTATCAAGCTGT-1	7	Ex7
cn_AAAGGTATCAGCATTG-1	control	1874	1146	0.106723586	1838	1145	cn_AAAGGTATCAGCATTG-1	13	Ex13
cn_AAAGGTATCCGTCACT-1	control	16399	4064	0.006097189	1761	1080	cn_AAAGGTATCCGTCACT-1	11	Ex11
cn_AAAGGTATCGCGCCAA-1	control	822	656	0.121654501	1300	657	cn_AAAGGTATCGCGCCAA-1	24	Micro/Macro
cn_AAAGGTATCTAAGCCA-1	control	660	419	0.303030303	1414	420	cn_AAAGGTATCTAAGCCA-1	5	Ex5
cn_AAAGGTATCTCACGAA-1	control	3747	1764	0	2342	1616	cn_AAAGGTATCTCACGAA-1	18	AST1
cn_AAAGTCCAGACAGCGT-1	control	1562	1020	0	1602	1020	cn_AAAGTCCAGACAGCGT-1	5	Ex5
cn_AAAGTCCAGCACTAGG-1	control	1433	803	0.069735007	1546	803	cn_AAAGTCCAGCACTAGG-1	3	Ex3
cn_AAAGTCCAGTAACAGT-1	control	1236	813	0.808407437	1393	812	cn_AAAGTCCAGTAACAGT-1	21	ENDO
cn_AAAGTCCCACCGTGCA-1	control	628	435	0	1300	440	cn_AAAGTCCCACCGTGCA-1	2	Ex2
cn_AAAGTCCCACGTTGGC-1	control	2214	953	0.045126354	1968	953	cn_AAAGTCCCACGTTGGC-1	4	Ex4
cn_AAAGTCCCACTACCGG-1	control	1847	865	0.054141852	1809	865	cn_AAAGTCCCACTACCGG-1	4	Ex4
cn_AAAGTCCCAGCTGTTA-1	control	1166	768	0.171526587	1417	768	cn_AAAGTCCCAGCTGTTA-1	14	Inh1
cn_AAAGTCCCATGACTCA-1	control	546	415	0	1253	428	cn_AAAGTCCCATGACTCA-1	5	Ex5
cn_AAAGTCCGTCAACACT-1	control	1225	785	0.326530612	1426	785	cn_AAAGTCCGTCAACACT-1	15	Inh2
cn_AAAGTCCGTCACATTG-1	control	570	444	0	1345	446	cn_AAAGTCCGTCACATTG-1	5	Ex5
cn_AAAGTCCGTGATTAGA-1	control	1137	663	0	1452	663	cn_AAAGTCCGTGATTAGA-1	3	Ex3
cn_AAAGTCCGTGGTAACG-1	control	1846	1032	0.054141852	1821	1032	cn_AAAGTCCGTGGTAACG-1	2	Ex2
cn_AAAGTCCGTTTACTGG-1	control	3422	1829	0.087616822	2362	1747	cn_AAAGTCCGTTTACTGG-1	23	OLG
cn_AAAGTCCTCAATGCAC-1	control	1308	719	0	1499	719	cn_AAAGTCCTCAATGCAC-1	2	Ex2
cn_AAAGTCCTCGAGTACT-1	control	3763	1614	0	2262	1452	cn_AAAGTCCTCGAGTACT-1	2	Ex2
cn_AAAGTCCTCTCGTTTA-1	control	4336	1943	0	2309	1579	cn_AAAGTCCTCTCGTTTA-1	14	Inh1
cn_AAAGTCCTCTCTAAGG-1	control	2483	1461	0.201288245	2164	1461	cn_AAAGTCCTCTCTAAGG-1	21	ENDO
cn_AAAGTGAAGAAGGGAT-1	control	2181	1248	0.045829514	1993	1248	cn_AAAGTGAAGAAGGGAT-1	4	Ex4
cn_AAAGTGAAGATCGGTG-1	control	678	395	0.147492625	1419	396	cn_AAAGTGAAGATCGGTG-1	7	Ex7
cn_AAAGTGAAGCTACTAC-1	control	3764	1785	0	2386	1641	cn_AAAGTGAAGCTACTAC-1	23	OLG
cn_AAAGTGAAGGAATCGC-1	control	2450	1563	0.285364859	2180	1563	cn_AAAGTGAAGGAATCGC-1	5	Ex5
cn_AAAGTGACAACACGAG-1	control	1974	1078	0.101317123	1898	1078	cn_AAAGTGACAACACGAG-1	23	OLG
cn_AAAGTGATCCAAAGGG-1	control	693	436	0.288600289	1456	437	cn_AAAGTGATCCAAAGGG-1	4	Ex4
cn_AAAGTGATCCGCCTAT-1	control	972	550	0.102880658	1392	550	cn_AAAGTGATCCGCCTAT-1	5	Ex5
cn_AAAGTGATCCGGCTTT-1	control	1830	861	0.054614965	1798	860	cn_AAAGTGATCCGGCTTT-1	4	Ex4
cn_AAAGTGATCGCAGTCG-1	control	2921	1590	0	2282	1581	cn_AAAGTGATCGCAGTCG-1	20	OPC
cn_AAATGGAAGCTTCGTA-1	control	1068	603	0.093632959	1425	603	cn_AAATGGAAGCTTCGTA-1	4	Ex4
cn_AAATGGAAGGCCACCT-1	control	1839	906	0.108754758	1811	906	cn_AAATGGAAGGCCACCT-1	1	Ex1
cn_AAATGGACATGCAGCC-1	control	2378	1031	0.042034468	2011	1031	cn_AAATGGACATGCAGCC-1	4	Ex4
cn_AAATGGATCCTCTAGC-1	control	4552	2050	0.021963541	2261	1552	cn_AAATGGATCCTCTAGC-1	15	Inh2
cn_AAATGGATCGCTACGG-1	control	796	487	0.125628141	1427	488	cn_AAATGGATCGCTACGG-1	5	Ex5
cn_AACAAAGAGAAACTCA-1	control	939	604	0	1376	604	cn_AACAAAGAGAAACTCA-1	18	AST1
cn_AACAAAGAGATCGACG-1	control	779	405	0.128369705	1423	405	cn_AACAAAGAGATCGACG-1	3	Ex3
cn_AACAAAGAGCAACCAG-1	control	1451	979	0	1527	979	cn_AACAAAGAGCAACCAG-1	5	Ex5
cn_AACAAAGAGGAGGCAG-1	control	950	591	0.315789474	1364	591	cn_AACAAAGAGGAGGCAG-1	3	Ex3
cn_AACAAAGAGGGACCAT-1	control	648	458	0.153846154	1374	460	cn_AACAAAGAGGGACCAT-1	1	Ex1
cn_AACAAAGAGGGTGAAA-1	control	649	414	0	1370	417	cn_AACAAAGAGGGTGAAA-1	7	Ex7
cn_AACAAAGAGGTTAAAC-1	control	1258	897	0.317965024	1403	897	cn_AACAAAGAGGTTAAAC-1	20	OPC
cn_AACAAAGCAACCCTAA-1	control	3361	1629	0.0892326	2263	1554	cn_AACAAAGCAACCCTAA-1	19	AST2
cn_AACAAAGCAGTATTCG-1	control	5157	2548	0.852713178	2440	1776	cn_AACAAAGCAGTATTCG-1	22	PEC
cn_AACAAAGCATGATCTG-1	control	2324	1276	0.043010753	2072	1276	cn_AACAAAGCATGATCTG-1	20	OPC
cn_AACAAAGCATTCATCT-1	control	702	491	0.142450142	1437	492	cn_AACAAAGCATTCATCT-1	18	AST1
cn_AACAAAGCATTGGCAT-1	control	1460	736	0	1574	736	cn_AACAAAGCATTGGCAT-1	3	Ex3
cn_AACAAAGGTACGCGTC-1	control	632	428	0	1372	431	cn_AACAAAGGTACGCGTC-1	7	Ex7
cn_AACAAAGGTCATAACC-1	control	1473	769	0	1576	769	cn_AACAAAGGTCATAACC-1	5	Ex5
cn_AACAAAGGTCCGAAAG-1	control	877	530	0	1417	529	cn_AACAAAGGTCCGAAAG-1	5	Ex5
cn_AACAAAGGTCGAGCAA-1	control	1066	729	0.093632959	1397	729	cn_AACAAAGGTCGAGCAA-1	5	Ex5
cn_AACAAAGGTCTTTCAT-1	control	3296	1859	0.940248711	2407	1806	cn_AACAAAGGTCTTTCAT-1	21	ENDO
cn_AACAAAGGTGGCTACC-1	control	650	422	0.153846154	1348	424	cn_AACAAAGGTGGCTACC-1	2	Ex2
cn_AACAAAGGTTGCACGC-1	control	1800	1049	0.055555556	1784	1049	cn_AACAAAGGTTGCACGC-1	18	AST1
cn_AACAAAGTCAGATGCT-1	control	1889	872	0.052938062	1837	872	cn_AACAAAGTCAGATGCT-1	15	Inh2
cn_AACAAAGTCATCGCAA-1	control	1078	730	0.185356812	1351	730	cn_AACAAAGTCATCGCAA-1	21	ENDO
cn_AACAAAGTCCGACATA-1	control	1681	1088	0.297441999	1689	1088	cn_AACAAAGTCCGACATA-1	14	Inh1
cn_AACAAAGTCCGTCACT-1	control	674	437	0	1426	439	cn_AACAAAGTCCGTCACT-1	2	Ex2
cn_AACAAAGTCCTCGATC-1	control	755	497	0	1402	497	cn_AACAAAGTCCTCGATC-1	18	AST1
cn_AACAAAGTCTGGGTCG-1	control	4758	2230	0	2161	1548	cn_AACAAAGTCTGGGTCG-1	1	Ex1
cn_AACAACCAGACCATTC-1	control	2667	1341	0.037495313	2120	1339	cn_AACAACCAGACCATTC-1	18	AST1
cn_AACAACCAGATAGTGT-1	control	569	384	0.175746924	1319	388	cn_AACAACCAGATAGTGT-1	5	Ex5
cn_AACAACCAGGCCTGAA-1	control	16781	4036	0.00595912	1669	980	cn_AACAACCAGGCCTGAA-1	9	Ex9
cn_AACAACCCAATGTTGC-1	control	749	484	0.534045394	1418	485	cn_AACAACCCAATGTTGC-1	5	Ex5
cn_AACAACCCAGGCTATT-1	control	1304	608	0	1506	608	cn_AACAACCCAGGCTATT-1	2	Ex2
cn_AACAACCGTCTCCTGT-1	control	5095	2212	0	2188	1475	cn_AACAACCGTCTCCTGT-1	16	Inh3
cn_AACAACCGTGCTCGTG-1	control	577	397	0.346620451	1282	402	cn_AACAACCGTGCTCGTG-1	5	Ex5
cn_AACAACCGTTGGTACT-1	control	2593	1303	0.038565368	2121	1303	cn_AACAACCGTTGGTACT-1	1	Ex1
cn_AACAACCTCCTGCCAT-1	control	8656	2985	0.011548678	1774	1025	cn_AACAACCTCCTGCCAT-1	18	AST1
cn_AACAACCTCGACCAAT-1	control	946	506	0	1417	506	cn_AACAACCTCGACCAAT-1	4	Ex4
cn_AACAACCTCGTAGGGA-1	control	5859	2314	0.03412387	1971	1244	cn_AACAACCTCGTAGGGA-1	11	Ex11
cn_AACAAGACACACCGAC-1	control	2093	955	0	1922	955	cn_AACAAGACACACCGAC-1	1	Ex1
cn_AACAAGACACGACGAA-1	control	721	442	0.138696255	1455	444	cn_AACAAGACACGACGAA-1	1	Ex1
cn_AACAAGAGTGACACGA-1	control	1581	850	0	1623	850	cn_AACAAGAGTGACACGA-1	15	Inh2
cn_AACAAGAGTGCACAAG-1	control	1917	1168	0.052137643	1867	1168	cn_AACAAGAGTGCACAAG-1	5	Ex5
cn_AACAAGAGTTCAAGGG-1	control	1250	882	0	1421	882	cn_AACAAGAGTTCAAGGG-1	22	PEC
cn_AACAAGATCAGTCACA-1	control	761	523	0.131406045	1415	523	cn_AACAAGATCAGTCACA-1	4	Ex4
cn_AACAAGATCGCATTAG-1	control	4241	1559	0	2260	1329	cn_AACAAGATCGCATTAG-1	3	Ex3
cn_AACAAGATCGGCCCAA-1	control	558	379	0.17921147	1275	383	cn_AACAAGATCGGCCCAA-1	7	Ex7
cn_AACAAGATCTGTGCGG-1	control	2074	1357	0	1980	1357	cn_AACAAGATCTGTGCGG-1	5	Ex5
cn_AACACACAGAAGGGAT-1	control	1622	872	0.061614295	1651	872	cn_AACACACAGAAGGGAT-1	2	Ex2
cn_AACACACCAGTTAGAA-1	control	1117	639	0.17905103	1449	638	cn_AACACACCAGTTAGAA-1	5	Ex5
cn_AACACACCATCTTCGC-1	control	22760	6066	0.25477707	1847	1349	cn_AACACACCATCTTCGC-1	21	ENDO
cn_AACACACGTCTCGGGT-1	control	1442	709	0.069348128	1558	709	cn_AACACACGTCTCGGGT-1	4	Ex4
cn_AACACACGTCTTGCGG-1	control	18947	4720	0.021105952	1830	1189	cn_AACACACGTCTTGCGG-1	14	Inh1
cn_AACACACGTGGTACAG-1	control	4513	1989	0	2282	1535	cn_AACACACGTGGTACAG-1	18	AST1
cn_AACACACGTTAGGACG-1	control	2406	1113	0	2034	1113	cn_AACACACGTTAGGACG-1	5	Ex5
cn_AACACACTCGATACTG-1	control	824	494	0.242718447	1374	494	cn_AACACACTCGATACTG-1	15	Inh2
cn_AACAGGGAGCATTTGC-1	control	4252	1946	0	2357	1616	cn_AACAGGGAGCATTTGC-1	18	AST1
cn_AACAGGGCAAACTCGT-1	control	2466	1066	0	2022	1066	cn_AACAGGGCAAACTCGT-1	8	Ex8
cn_AACAGGGCAAAGGGTC-1	control	1204	644	0	1464	644	cn_AACAGGGCAAAGGGTC-1	7	Ex7
cn_AACAGGGCAACACAGG-1	control	844	469	0.236966825	1413	469	cn_AACAGGGCAACACAGG-1	7	Ex7
cn_AACAGGGCAAGGCCTC-1	control	1170	573	0.085470085	1460	573	cn_AACAGGGCAAGGCCTC-1	4	Ex4
cn_AACAGGGCACACAGAG-1	control	3088	1509	0.03238342	2208	1492	cn_AACAGGGCACACAGAG-1	13	Ex13
cn_AACAGGGCACTATCGA-1	control	3521	1662	0.028392959	2343	1568	cn_AACAGGGCACTATCGA-1	23	OLG
cn_AACAGGGCATAACAGA-1	control	702	449	0	1430	450	cn_AACAGGGCATAACAGA-1	5	Ex5
cn_AACAGGGGTACCCAGC-1	control	1439	800	0	1546	800	cn_AACAGGGGTACCCAGC-1	18	AST1
cn_AACAGGGGTTAAACAG-1	control	2291	1125	0.305410122	2029	1125	cn_AACAGGGGTTAAACAG-1	7	Ex7
cn_AACAGGGTCAGCACCG-1	control	1188	813	0.420875421	1349	813	cn_AACAGGGTCAGCACCG-1	18	AST1
cn_AACAGGGTCGATCCCT-1	control	1773	1072	0	1764	1072	cn_AACAGGGTCGATCCCT-1	20	OPC
cn_AACAGGGTCGGTCGGT-1	control	1867	1125	0.107123728	1840	1125	cn_AACAGGGTCGGTCGGT-1	14	Inh1
cn_AACCAACAGCTCCACG-1	control	3552	1303	0	2160	1188	cn_AACCAACAGCTCCACG-1	7	Ex7
cn_AACCAACAGGAGCTGT-1	control	10076	3588	0.019847177	1798	1142	cn_AACCAACAGGAGCTGT-1	19	AST2
cn_AACCAACCAATTTCCT-1	control	1857	859	0.107642626	1817	859	cn_AACCAACCAATTTCCT-1	7	Ex7
cn_AACCAACCAGCCTATA-1	control	13324	3579	0.037523452	1840	1071	cn_AACCAACCAGCCTATA-1	14	Inh1
cn_AACCAACCATGTAACC-1	control	10095	3557	0.019805902	1764	1146	cn_AACCAACCATGTAACC-1	18	AST1
cn_AACCAACGTAGCGCTC-1	control	1178	714	0.084817642	1427	714	cn_AACCAACGTAGCGCTC-1	1	Ex1
cn_AACCAACGTATTGAGA-1	control	2364	1009	0.084566596	2008	1009	cn_AACCAACGTATTGAGA-1	4	Ex4
cn_AACCAACGTCGAACAG-1	control	1233	718	0	1452	718	cn_AACCAACGTCGAACAG-1	15	Inh2
cn_AACCAACGTGAATATG-1	control	1103	656	0.090661831	1421	656	cn_AACCAACGTGAATATG-1	15	Inh2
cn_AACCAACTCACCCATC-1	control	721	541	0.415512465	1355	542	cn_AACCAACTCACCCATC-1	5	Ex5
cn_AACCAACTCATGCTAG-1	control	781	533	0.128040973	1353	533	cn_AACCAACTCATGCTAG-1	18	AST1
cn_AACCACAAGATACTGA-1	control	1323	723	0.302343159	1493	723	cn_AACCACAAGATACTGA-1	18	AST1
cn_AACCACAAGTGGAAAG-1	control	3264	2104	0.030627871	2460	2047	cn_AACCACAAGTGGAAAG-1	5	Ex5
cn_AACCACACAAGTGACG-1	control	3907	1958	0.076745971	2330	1693	cn_AACCACACAAGTGACG-1	23	OLG
cn_AACCACACAGCACGAA-1	control	1201	568	0.333055787	1496	568	cn_AACCACACAGCACGAA-1	15	Inh2
cn_AACCACAGTAGGTGCA-1	control	1631	766	0	1663	766	cn_AACCACAGTAGGTGCA-1	4	Ex4
cn_AACCACAGTCCTTTGC-1	control	3218	1606	0	2259	1566	cn_AACCACAGTCCTTTGC-1	15	Inh2
cn_AACCACAGTGTGGACA-1	control	2398	931	0.08336807	1986	931	cn_AACCACAGTGTGGACA-1	4	Ex4
cn_AACCACAGTTTGTTGG-1	control	1296	876	0.077160494	1452	876	cn_AACCACAGTTTGTTGG-1	15	Inh2
cn_AACCACATCACGGACC-1	control	800	530	0.125	1414	530	cn_AACCACATCACGGACC-1	15	Inh2
cn_AACCACATCATACAGC-1	control	1920	1134	0.520833333	1870	1134	cn_AACCACATCATACAGC-1	21	ENDO
cn_AACCACATCGTACACA-1	control	5097	1516	0.019619384	2141	1050	cn_AACCACATCGTACACA-1	7	Ex7
cn_AACCATGAGTCTGTAC-1	control	13180	4092	0.060684215	1686	1115	cn_AACCATGAGTCTGTAC-1	6	Ex6
cn_AACCATGCATCGTGGC-1	control	1376	864	0	1501	864	cn_AACCATGCATCGTGGC-1	18	AST1
cn_AACCATGCATTACTCT-1	control	1055	581	0.18957346	1422	581	cn_AACCATGCATTACTCT-1	5	Ex5
cn_AACCATGCATTGGATC-1	control	2508	1507	0.636182903	2191	1507	cn_AACCATGCATTGGATC-1	19	AST2
cn_AACCATGGTCACCACG-1	control	2909	1289	0.034376074	2152	1284	cn_AACCATGGTCACCACG-1	3	Ex3
cn_AACCATGGTTTACTGG-1	control	2424	1086	0.041254125	2040	1086	cn_AACCATGGTTTACTGG-1	1	Ex1
cn_AACCATGTCGGTCTGG-1	control	2235	1043	0	1996	1043	cn_AACCATGTCGGTCTGG-1	5	Ex5
cn_AACCCAAAGGAACATT-1	control	1658	819	0.060313631	1675	818	cn_AACCCAAAGGAACATT-1	7	Ex7
cn_AACCCAAAGGAACGTC-1	control	780	520	0.256410256	1398	521	cn_AACCCAAAGGAACGTC-1	15	Inh2
cn_AACCCAAAGTTGCCCG-1	control	1407	656	0	1566	656	cn_AACCCAAAGTTGCCCG-1	5	Ex5
cn_AACCCAAGTATCAGCT-1	control	981	682	0.305810398	1300	682	cn_AACCCAAGTATCAGCT-1	24	Micro/Macro
cn_AACCCAAGTATGAAGT-1	control	853	507	0	1412	507	cn_AACCCAAGTATGAAGT-1	15	Inh2
cn_AACCCAAGTCTACAAC-1	control	24622	5016	0.016243655	1660	1012	cn_AACCCAAGTCTACAAC-1	7	Ex7
cn_AACCCAAGTGGGCTTC-1	control	1728	670	0	1728	670	cn_AACCCAAGTGGGCTTC-1	3	Ex3
cn_AACCCAATCCTCTGCA-1	control	3308	1361	0	2196	1306	cn_AACCCAATCCTCTGCA-1	7	Ex7
cn_AACCCAATCGCTGCGA-1	control	1347	931	0	1478	931	cn_AACCCAATCGCTGCGA-1	5	Ex5
cn_AACCCAATCGTGTCAA-1	control	14990	5072	0.767075774	2039	1513	cn_AACCCAATCGTGTCAA-1	21	ENDO
cn_AACCCAATCGTTCCCA-1	control	2666	1238	0	2132	1238	cn_AACCCAATCGTTCCCA-1	1	Ex1
cn_AACCCAATCTCTTGCG-1	control	2038	924	0.049067713	1895	923	cn_AACCCAATCTCTTGCG-1	6	Ex6
cn_AACCTGAAGCTATCCA-1	control	3214	1424	0.062227754	2223	1384	cn_AACCTGAAGCTATCCA-1	15	Inh2
cn_AACCTGACAGGTATGG-1	control	794	555	0	1402	555	cn_AACCTGACAGGTATGG-1	18	AST1
cn_AACCTGAGTAATGCTC-1	control	922	518	0	1408	518	cn_AACCTGAGTAATGCTC-1	5	Ex5
cn_AACCTGAGTCGCGTCA-1	control	1594	744	0.062735257	1640	744	cn_AACCTGAGTCGCGTCA-1	7	Ex7
cn_AACCTGAGTTACACTG-1	control	22538	3739	0	1645	608	cn_AACCTGAGTTACACTG-1	17	Inh4
cn_AACCTGATCAACTCTT-1	control	967	565	0.103412616	1375	565	cn_AACCTGATCAACTCTT-1	4	Ex4
cn_AACCTGATCTCAATCT-1	control	670	419	0	1387	422	cn_AACCTGATCTCAATCT-1	3	Ex3
cn_AACCTTTAGGATGTTA-1	control	1997	942	0.1001001	1893	942	cn_AACCTTTAGGATGTTA-1	5	Ex5
cn_AACCTTTAGTCATGGG-1	control	1410	777	0	1536	776	cn_AACCTTTAGTCATGGG-1	3	Ex3
cn_AACCTTTCAAGTCGTT-1	control	1006	598	0	1420	598	cn_AACCTTTCAAGTCGTT-1	5	Ex5
cn_AACCTTTCACTACAGT-1	control	727	444	0	1407	444	cn_AACCTTTCACTACAGT-1	3	Ex3
cn_AACCTTTCAGAGCCCT-1	control	672	427	0.446428571	1438	430	cn_AACCTTTCAGAGCCCT-1	7	Ex7
cn_AACCTTTGTACCGCGT-1	control	1294	734	0.077160494	1489	734	cn_AACCTTTGTACCGCGT-1	15	Inh2
cn_AACCTTTGTTTATGCG-1	control	3074	1745	0.390370852	2285	1723	cn_AACCTTTGTTTATGCG-1	5	Ex5
cn_AACGAAAAGATCACCT-1	control	19448	4703	0.015424165	1621	1020	cn_AACGAAAAGATCACCT-1	7	Ex7
cn_AACGAAAAGCCTTGAT-1	control	1720	912	0	1721	912	cn_AACGAAAAGCCTTGAT-1	5	Ex5
cn_AACGAAAAGGAGCAAA-1	control	3112	1660	0.032113038	2285	1640	cn_AACGAAAAGGAGCAAA-1	16	Inh3
cn_AACGAAAAGGCCTGCT-1	control	2123	1188	0.094161959	1986	1188	cn_AACGAAAAGGCCTGCT-1	20	OPC
cn_AACGAAAAGGCTATCT-1	control	3304	1388	0.030257186	2192	1330	cn_AACGAAAAGGCTATCT-1	1	Ex1
cn_AACGAAAAGGTATAGT-1	control	1945	950	0.051413882	1861	949	cn_AACGAAAAGGTATAGT-1	7	Ex7
cn_AACGAAAAGTACTCGT-1	control	3018	1539	0.033123551	2245	1525	cn_AACGAAAAGTACTCGT-1	18	AST1
cn_AACGAAACACACTGGC-1	control	5173	2338	0.077309625	2136	1518	cn_AACGAAACACACTGGC-1	14	Inh1
cn_AACGAAACATATACCG-1	control	3812	1757	0	2311	1595	cn_AACGAAACATATACCG-1	3	Ex3
cn_AACGAAACATTGAGCT-1	control	910	524	0.10989011	1418	524	cn_AACGAAACATTGAGCT-1	2	Ex2
cn_AACGAAAGTCCTTAAG-1	control	677	389	0.147710487	1475	390	cn_AACGAAAGTCCTTAAG-1	4	Ex4
cn_AACGAAAGTCTAATCG-1	control	11028	3156	0	1805	1029	cn_AACGAAAGTCTAATCG-1	8	Ex8
cn_AACGAAATCCACAAGT-1	control	1550	760	0	1613	759	cn_AACGAAATCCACAAGT-1	5	Ex5
cn_AACGAAATCGCTATTT-1	control	546	407	0.183150183	1247	416	cn_AACGAAATCGCTATTT-1	5	Ex5
cn_AACGAAATCGTGGACC-1	control	711	469	0.562587904	1425	470	cn_AACGAAATCGTGGACC-1	5	Ex5
cn_AACGGGAAGACGACGT-1	control	2234	1138	0.223813787	2011	1138	cn_AACGGGAAGACGACGT-1	1	Ex1
cn_AACGGGAAGAGAGAAC-1	control	1067	739	0	1393	739	cn_AACGGGAAGAGAGAAC-1	14	Inh1
cn_AACGGGAAGCCTGACC-1	control	6520	2551	0.01532567	1795	1128	cn_AACGGGAAGCCTGACC-1	13	Ex13
cn_AACGGGACACCTGAAT-1	control	1939	1039	0	1863	1038	cn_AACGGGACACCTGAAT-1	4	Ex4
cn_AACGGGACAGGCACTC-1	control	1905	970	0	1845	970	cn_AACGGGACAGGCACTC-1	1	Ex1
cn_AACGGGACAGTAGATA-1	control	13308	3842	0	1744	1091	cn_AACGGGACAGTAGATA-1	11	Ex11
cn_AACGGGAGTCAGACTT-1	control	2770	1418	0.072202166	2192	1416	cn_AACGGGAGTCAGACTT-1	18	AST1
cn_AACGGGAGTCGGATTT-1	control	1000	673	0	1381	673	cn_AACGGGAGTCGGATTT-1	18	AST1
cn_AACGGGAGTCGGCTAC-1	control	2178	1177	0.045913682	1996	1177	cn_AACGGGAGTCGGCTAC-1	14	Inh1
cn_AACGGGAGTTTCTATC-1	control	1023	561	0.293255132	1407	561	cn_AACGGGAGTTTCTATC-1	2	Ex2
cn_AACGGGAGTTTGCCGG-1	control	863	465	0.115874855	1410	465	cn_AACGGGAGTTTGCCGG-1	4	Ex4
cn_AACGGGATCAAGCCCG-1	control	1682	741	0.059453032	1697	741	cn_AACGGGATCAAGCCCG-1	6	Ex6
cn_AACGGGATCCGCATAA-1	control	5455	2290	0.109950522	2144	1379	cn_AACGGGATCCGCATAA-1	19	AST2
cn_AACGGGATCGTGCTCT-1	control	1168	875	0.085616438	1381	875	cn_AACGGGATCGTGCTCT-1	5	Ex5
cn_AACGGGATCTAATTCC-1	control	1383	699	0	1537	699	cn_AACGGGATCTAATTCC-1	1	Ex1
cn_AACGGGATCTCCTACG-1	control	934	631	0.107066381	1386	630	cn_AACGGGATCTCCTACG-1	3	Ex3
cn_AACGTCAAGAATCCCT-1	control	3745	1845	0.133511348	2417	1696	cn_AACGTCAAGAATCCCT-1	20	OPC
cn_AACGTCAAGCAGTCTT-1	control	3196	1514	0.031289111	2217	1487	cn_AACGTCAAGCAGTCTT-1	14	Inh1
cn_AACGTCAAGGATGGCT-1	control	5731	2560	0.034897924	2080	1445	cn_AACGTCAAGGATGGCT-1	14	Inh1
cn_AACGTCAAGGTAAACT-1	control	3375	1529	0.029603316	2251	1461	cn_AACGTCAAGGTAAACT-1	22	PEC
cn_AACGTCACAAAGGTTA-1	control	1438	874	0	1534	874	cn_AACGTCACAAAGGTTA-1	18	AST1
cn_AACGTCACAACTTGGT-1	control	604	413	0	1332	418	cn_AACGTCACAACTTGGT-1	5	Ex5
cn_AACGTCACATCTTAGG-1	control	1418	722	0.070472163	1561	722	cn_AACGTCACATCTTAGG-1	7	Ex7
cn_AACGTCACATTCTCTA-1	control	3606	1917	0.859439978	2482	1797	cn_AACGTCACATTCTCTA-1	21	ENDO
cn_AACGTCAGTCATCAGT-1	control	2889	1542	0	2252	1532	cn_AACGTCAGTCATCAGT-1	20	OPC
cn_AACGTCAGTGGGACAT-1	control	3784	1616	0.026427061	2256	1472	cn_AACGTCAGTGGGACAT-1	7	Ex7
cn_AACGTCAGTGTTCATG-1	control	904	568	0	1349	568	cn_AACGTCAGTGTTCATG-1	5	Ex5
cn_AACGTCAGTTCAGTAC-1	control	705	509	0	1407	509	cn_AACGTCAGTTCAGTAC-1	23	OLG
cn_AACGTCATCCGAAATC-1	control	1452	716	0	1566	716	cn_AACGTCATCCGAAATC-1	7	Ex7
cn_AACGTCATCCTTCACG-1	control	4230	2074	0.094517958	2473	1756	cn_AACGTCATCCTTCACG-1	20	OPC
cn_AACGTCATCTGTGTGA-1	control	558	440	0	1238	444	cn_AACGTCATCTGTGTGA-1	5	Ex5
cn_AACTTCTAGTGGCAGT-1	control	572	363	0.174825175	1304	368	cn_AACTTCTAGTGGCAGT-1	5	Ex5
cn_AACTTCTCACCCTCTA-1	control	9816	3721	0.85531005	2078	1350	cn_AACTTCTCACCCTCTA-1	22	PEC
cn_AACTTCTCACCTCGTT-1	control	3011	1636	0	2320	1623	cn_AACTTCTCACCTCGTT-1	20	OPC
cn_AACTTCTCAGCGACAA-1	control	757	495	0.132100396	1419	496	cn_AACTTCTCAGCGACAA-1	5	Ex5
cn_AACTTCTCAGTAGGAC-1	control	1119	601	0.089365505	1442	601	cn_AACTTCTCAGTAGGAC-1	2	Ex2
cn_AACTTCTCATCGCTCT-1	control	1242	700	0.080515298	1477	700	cn_AACTTCTCATCGCTCT-1	15	Inh2
cn_AACTTCTGTGATGTAA-1	control	1108	785	0.722021661	1351	785	cn_AACTTCTGTGATGTAA-1	21	ENDO
cn_AACTTCTGTGCATCTA-1	control	8924	2845	0	1708	959	cn_AACTTCTGTGCATCTA-1	6	Ex6
cn_AACTTCTGTTGGATCT-1	control	5263	1944	0.01899696	2092	1253	cn_AACTTCTGTTGGATCT-1	1	Ex1
cn_AACTTCTTCAAAGAAC-1	control	12072	3454	0.033126294	1671	984	cn_AACTTCTTCAAAGAAC-1	8	Ex8
cn_AACTTCTTCAATGTCG-1	control	968	523	0	1424	523	cn_AACTTCTTCAATGTCG-1	1	Ex1
cn_AACTTCTTCTGATTCT-1	control	2997	1164	0.03335557	2128	1146	cn_AACTTCTTCTGATTCT-1	7	Ex7
cn_AACTTCTTCTGGAGAG-1	control	3648	1542	0	2262	1414	cn_AACTTCTTCTGGAGAG-1	7	Ex7
cn_AAGAACAAGACGGTCA-1	control	2986	1142	0.033489618	2102	1129	cn_AAGAACAAGACGGTCA-1	1	Ex1
cn_AAGAACAAGTATGAGT-1	control	3013	1454	0.0331785	2192	1445	cn_AAGAACAAGTATGAGT-1	1	Ex1
cn_AAGAACAAGTCACACT-1	control	772	515	0	1412	515	cn_AAGAACAAGTCACACT-1	5	Ex5
cn_AAGAACAAGTTTGTCG-1	control	816	539	0	1401	539	cn_AAGAACAAGTTTGTCG-1	5	Ex5
cn_AAGAACACAGGTGACA-1	control	4198	1917	0	2333	1624	cn_AAGAACACAGGTGACA-1	14	Inh1
cn_AAGAACACAGTACTAC-1	control	4230	1577	0	2252	1314	cn_AAGAACACAGTACTAC-1	9	Ex9
cn_AAGAACACATGGAATA-1	control	711	498	0.281293952	1425	497	cn_AAGAACACATGGAATA-1	24	Micro/Macro
cn_AAGAACAGTGACACAG-1	control	697	459	0.143472023	1459	459	cn_AAGAACAGTGACACAG-1	5	Ex5
cn_AAGAACATCAGGAACG-1	control	2872	1353	0.069637883	2157	1348	cn_AAGAACATCAGGAACG-1	18	AST1
cn_AAGAACATCCCAGCGA-1	control	989	636	0	1386	636	cn_AAGAACATCCCAGCGA-1	14	Inh1
cn_AAGAACATCGGATTAC-1	control	1920	1104	0.052083333	1865	1104	cn_AAGAACATCGGATTAC-1	18	AST1
cn_AAGAACATCTCAACGA-1	control	1839	1171	0.054377379	1814	1170	cn_AAGAACATCTCAACGA-1	5	Ex5
cn_AAGACAAAGGAAAGTG-1	control	2098	1033	0	1932	1033	cn_AAGACAAAGGAAAGTG-1	7	Ex7
cn_AAGACAACACAGAGCA-1	control	2369	1022	0	2001	1022	cn_AAGACAACACAGAGCA-1	4	Ex4
cn_AAGACAACACCGGAAA-1	control	10724	3356	0.009322271	1704	1055	cn_AAGACAACACCGGAAA-1	12	Ex12
cn_AAGACAACAGATACTC-1	control	1404	770	0	1524	770	cn_AAGACAACAGATACTC-1	1	Ex1
cn_AAGACAAGTGATAGAT-1	control	606	485	0.330033003	1320	488	cn_AAGACAAGTGATAGAT-1	5	Ex5
cn_AAGACAAGTTCTAAGC-1	control	738	452	0.135501355	1416	452	cn_AAGACAAGTTCTAAGC-1	3	Ex3
cn_AAGACAAGTTGACTAC-1	control	1955	1138	0	1886	1137	cn_AAGACAAGTTGACTAC-1	5	Ex5
cn_AAGACAATCCCATAAG-1	control	662	523	0.301204819	1378	523	cn_AAGACAATCCCATAAG-1	5	Ex5
cn_AAGACAATCGATACAC-1	control	823	531	0	1397	531	cn_AAGACAATCGATACAC-1	4	Ex4
cn_AAGACAATCGCGTGAC-1	control	1429	976	0.13986014	1523	976	cn_AAGACAATCGCGTGAC-1	5	Ex5
cn_AAGACAATCTATCCAT-1	control	4781	2482	0.146137787	2534	1892	cn_AAGACAATCTATCCAT-1	19	AST2
cn_AAGACTCAGACCTGGA-1	control	1005	640	0.199004975	1372	640	cn_AAGACTCAGACCTGGA-1	1	Ex1
cn_AAGACTCAGATCCCGC-1	control	8020	2848	0.012464166	1734	981	cn_AAGACTCAGATCCCGC-1	18	AST1
cn_AAGACTCCAAGGATGC-1	control	2046	845	0.146627566	1887	845	cn_AAGACTCCAAGGATGC-1	5	Ex5
cn_AAGACTCCACAGCGCT-1	control	1482	698	0.067476383	1583	698	cn_AAGACTCCACAGCGCT-1	5	Ex5
cn_AAGACTCCATCCTGTC-1	control	1173	678	0.085251492	1448	678	cn_AAGACTCCATCCTGTC-1	14	Inh1
cn_AAGACTCCATTCTGTT-1	control	4642	2030	0	2268	1521	cn_AAGACTCCATTCTGTT-1	14	Inh1
cn_AAGACTCGTCCAGCGT-1	control	858	486	0	1390	486	cn_AAGACTCGTCCAGCGT-1	5	Ex5
cn_AAGACTCGTCTCGGGT-1	control	1403	697	0.071275837	1560	697	cn_AAGACTCGTCTCGGGT-1	7	Ex7
cn_AAGACTCGTTGGACTT-1	control	1658	812	0.060277275	1677	812	cn_AAGACTCGTTGGACTT-1	5	Ex5
cn_AAGACTCTCCGCGAGT-1	control	2934	1527	0.102249489	2185	1522	cn_AAGACTCTCCGCGAGT-1	14	Inh1
cn_AAGACTCTCTCCACTG-1	control	4892	1770	0.081749438	2134	1234	cn_AAGACTCTCTCCACTG-1	1	Ex1
cn_AAGACTCTCTCTTAAC-1	control	3490	1367	0.028653295	2234	1276	cn_AAGACTCTCTCTTAAC-1	7	Ex7
cn_AAGATAGAGAGGTATT-1	control	1648	917	0.060679612	1664	917	cn_AAGATAGAGAGGTATT-1	1	Ex1
cn_AAGATAGAGAGTAACT-1	control	817	477	0	1422	477	cn_AAGATAGAGAGTAACT-1	2	Ex2
cn_AAGATAGCAAGTTCGT-1	control	3541	1814	0.02824061	2335	1704	cn_AAGATAGCAAGTTCGT-1	14	Inh1
cn_AAGATAGCACAAGCTT-1	control	617	457	0.323101777	1304	465	cn_AAGATAGCACAAGCTT-1	5	Ex5
cn_AAGATAGCACAAGGTG-1	control	1221	703	0.163800164	1473	703	cn_AAGATAGCACAAGGTG-1	14	Inh1
cn_AAGATAGCATGAAGGC-1	control	732	507	0	1351	507	cn_AAGATAGCATGAAGGC-1	5	Ex5
cn_AAGATAGGTCGGAAAC-1	control	1766	1160	0.113186191	1759	1159	cn_AAGATAGGTCGGAAAC-1	20	OPC
cn_AAGATAGGTCTGTCCT-1	control	766	496	0.261096606	1378	496	cn_AAGATAGGTCTGTCCT-1	5	Ex5
cn_AAGATAGTCAGCTTCC-1	control	1082	606	0.092421442	1457	606	cn_AAGATAGTCAGCTTCC-1	4	Ex4
cn_AAGATAGTCTCCTGCA-1	control	7029	2945	0.142166619	2003	1210	cn_AAGATAGTCTCCTGCA-1	20	OPC
cn_AAGCATCAGAAACTAC-1	control	3131	1387	0	2179	1362	cn_AAGCATCAGAAACTAC-1	5	Ex5
cn_AAGCATCAGAGAGTTT-1	control	1679	1142	0	1682	1141	cn_AAGCATCAGAGAGTTT-1	24	Micro/Macro
cn_AAGCATCAGAGTCGAC-1	control	1083	578	0	1466	578	cn_AAGCATCAGAGTCGAC-1	4	Ex4
cn_AAGCATCAGGCCATAG-1	control	1871	1053	0.106894709	1840	1053	cn_AAGCATCAGGCCATAG-1	14	Inh1
cn_AAGCATCAGGGAGTTC-1	control	2786	1661	0.646087581	2306	1657	cn_AAGCATCAGGGAGTTC-1	21	ENDO
cn_AAGCATCCACTTGGCG-1	control	2915	1458	0.068563593	2193	1453	cn_AAGCATCCACTTGGCG-1	18	AST1
cn_AAGCATCCAGGTTCAT-1	control	627	487	0.159489633	1317	491	cn_AAGCATCCAGGTTCAT-1	21	ENDO
cn_AAGCATCGTCACTGAT-1	control	997	600	0	1402	600	cn_AAGCATCGTCACTGAT-1	5	Ex5
cn_AAGCATCGTCCAGAAG-1	control	1286	795	0.077760498	1480	795	cn_AAGCATCGTCCAGAAG-1	7	Ex7
cn_AAGCATCGTCGCTGCA-1	control	1661	980	0.060204696	1677	980	cn_AAGCATCGTCGCTGCA-1	18	AST1
cn_AAGCATCGTGCCTAAT-1	control	1579	636	0.189993667	1639	634	cn_AAGCATCGTGCCTAAT-1	7	Ex7
cn_AAGCATCTCCTCCACA-1	control	19818	5116	0.015137754	1797	1176	cn_AAGCATCTCCTCCACA-1	23	OLG
cn_AAGCATCTCCTTCTTC-1	control	2309	1014	0.086580087	2010	1013	cn_AAGCATCTCCTTCTTC-1	5	Ex5
cn_AAGCATCTCGCAGTGC-1	control	2626	1128	0	2081	1128	cn_AAGCATCTCGCAGTGC-1	3	Ex3
cn_AAGCCATAGGTTGGTG-1	control	1341	876	0.223713647	1455	876	cn_AAGCCATAGGTTGGTG-1	21	ENDO
cn_AAGCCATCATTCAGGT-1	control	5887	2058	0	2091	1191	cn_AAGCCATCATTCAGGT-1	10	Ex10
cn_AAGCCATGTGAGATTA-1	control	3792	1517	0.026371308	2262	1376	cn_AAGCCATGTGAGATTA-1	7	Ex7
cn_AAGCCATGTGGGTCAA-1	control	921	551	0.108577633	1390	551	cn_AAGCCATGTGGGTCAA-1	1	Ex1
cn_AAGCCATGTTGTCATG-1	control	622	446	0	1336	454	cn_AAGCCATGTTGTCATG-1	18	AST1
cn_AAGCCATTCACAACCA-1	control	1364	763	0.073313783	1505	763	cn_AAGCCATTCACAACCA-1	1	Ex1
cn_AAGCCATTCACTCGAA-1	control	6935	2386	0	1768	988	cn_AAGCCATTCACTCGAA-1	7	Ex7
cn_AAGCCATTCATGCCGG-1	control	928	502	0.107758621	1401	502	cn_AAGCCATTCATGCCGG-1	5	Ex5
cn_AAGCCATTCCTCAGGG-1	control	760	495	0	1408	497	cn_AAGCCATTCCTCAGGG-1	18	AST1
cn_AAGCGAGAGAAGGTAG-1	control	554	389	0	1284	398	cn_AAGCGAGAGAAGGTAG-1	5	Ex5
cn_AAGCGAGAGACTACCT-1	control	1657	1057	0	1668	1057	cn_AAGCGAGAGACTACCT-1	18	AST1
cn_AAGCGAGAGAGCCGTA-1	control	6059	2094	0.0330033	1920	1087	cn_AAGCGAGAGAGCCGTA-1	11	Ex11
cn_AAGCGAGAGATAGTGT-1	control	4136	2098	0.02417795	2333	1754	cn_AAGCGAGAGATAGTGT-1	5	Ex5
cn_AAGCGAGAGCAAATGT-1	control	4199	1983	0	2393	1693	cn_AAGCGAGAGCAAATGT-1	18	AST1
cn_AAGCGAGAGCGGTAGT-1	control	10777	3598	0.009277298	1740	1164	cn_AAGCGAGAGCGGTAGT-1	12	Ex12
cn_AAGCGAGCACCAAAGG-1	control	4140	1916	0.024154589	2385	1661	cn_AAGCGAGCACCAAAGG-1	18	AST1
cn_AAGCGAGCAGGCGATA-1	control	669	479	0.298507463	1400	480	cn_AAGCGAGCAGGCGATA-1	7	Ex7
cn_AAGCGAGCAGTTGCGC-1	control	1419	807	0.140944327	1540	807	cn_AAGCGAGCAGTTGCGC-1	1	Ex1
cn_AAGCGAGGTAGGGTAC-1	control	986	547	0.101419878	1404	547	cn_AAGCGAGGTAGGGTAC-1	3	Ex3
cn_AAGCGAGGTCGATTTG-1	control	1713	1111	0	1714	1111	cn_AAGCGAGGTCGATTTG-1	14	Inh1
cn_AAGCGAGGTTGACTAC-1	control	2018	965	0.19811788	1904	965	cn_AAGCGAGGTTGACTAC-1	15	Inh2
cn_AAGCGTTAGCCTCGTG-1	control	904	632	0.774336283	1317	632	cn_AAGCGTTAGCCTCGTG-1	21	ENDO
cn_AAGCGTTCACCCTGAG-1	control	925	546	0.108108108	1386	546	cn_AAGCGTTCACCCTGAG-1	4	Ex4
cn_AAGCGTTCAGCTGTTA-1	control	5977	2357	0.016725205	1963	1282	cn_AAGCGTTCAGCTGTTA-1	6	Ex6
cn_AAGCGTTCATACAGAA-1	control	1346	826	0.074294205	1483	826	cn_AAGCGTTCATACAGAA-1	5	Ex5
cn_AAGCGTTCATGGTACT-1	control	3570	1800	0.056022409	2320	1657	cn_AAGCGTTCATGGTACT-1	23	OLG
cn_AAGCGTTCATGTTCAG-1	control	1922	1233	0.052029136	1880	1233	cn_AAGCGTTCATGTTCAG-1	5	Ex5
cn_AAGCGTTGTAAGGCTG-1	control	736	485	0	1410	487	cn_AAGCGTTGTAAGGCTG-1	2	Ex2
cn_AAGCGTTGTACACGTT-1	control	8855	3226	0.011290505	1857	1134	cn_AAGCGTTGTACACGTT-1	18	AST1
cn_AAGCGTTTCCATTTCA-1	control	5530	2354	0	2155	1425	cn_AAGCGTTTCCATTTCA-1	18	AST1
cn_AAGCGTTTCGACGATT-1	control	6026	2628	0.033189512	1910	1311	cn_AAGCGTTTCGACGATT-1	9	Ex9
cn_AAGGAATCAACTGATC-1	control	2336	1231	0.042808219	2040	1231	cn_AAGGAATCAACTGATC-1	18	AST1
cn_AAGGAATCAATGGGTG-1	control	2817	1374	0.035498758	2156	1372	cn_AAGGAATCAATGGGTG-1	7	Ex7
cn_AAGGAATCACGGCCAT-1	control	19019	4621	0.021022757	1707	1101	cn_AAGGAATCACGGCCAT-1	7	Ex7
cn_AAGGAATGTATGGTTC-1	control	2478	1476	0.121016539	2185	1476	cn_AAGGAATGTATGGTTC-1	20	OPC
cn_AAGGAATGTCTCTCTG-1	control	1312	838	0.68597561	1431	838	cn_AAGGAATGTCTCTCTG-1	21	ENDO
cn_AAGGAATTCACCTGGG-1	control	717	445	0.278551532	1423	446	cn_AAGGAATTCACCTGGG-1	18	AST1
cn_AAGGAATTCGCCAACG-1	control	2007	1292	0.847035376	1956	1292	cn_AAGGAATTCGCCAACG-1	21	ENDO
cn_AAGGAATTCTCGTTTA-1	control	912	555	0.109529025	1381	555	cn_AAGGAATTCTCGTTTA-1	11	Ex11
cn_AAGGTAAAGCGTTGTT-1	control	740	464	0	1403	465	cn_AAGGTAAAGCGTTGTT-1	4	Ex4
cn_AAGGTAAAGCTACGTT-1	control	963	536	0.20768432	1372	536	cn_AAGGTAAAGCTACGTT-1	2	Ex2
cn_AAGGTAAAGTCATCGT-1	control	1452	993	0	1536	993	cn_AAGGTAAAGTCATCGT-1	5	Ex5
cn_AAGGTAACAACCGCCA-1	control	3667	1819	0.027270248	2333	1671	cn_AAGGTAACAACCGCCA-1	16	Inh3
cn_AAGGTAACAATTCTCT-1	control	1573	1022	0.063572791	1603	1022	cn_AAGGTAACAATTCTCT-1	20	OPC
cn_AAGGTAACAGCCGTTG-1	control	956	540	0.10460251	1388	540	cn_AAGGTAACAGCCGTTG-1	5	Ex5
cn_AAGGTAACAGGTTACT-1	control	1247	711	0	1452	711	cn_AAGGTAACAGGTTACT-1	23	OLG
cn_AAGGTAACATATCTCT-1	control	982	610	0.203665988	1367	610	cn_AAGGTAACATATCTCT-1	5	Ex5
cn_AAGGTAACATGACACT-1	control	1038	613	0.096339114	1427	613	cn_AAGGTAACATGACACT-1	19	AST2
cn_AAGGTAAGTATGGTAA-1	control	690	484	0	1418	486	cn_AAGGTAAGTATGGTAA-1	1	Ex1
cn_AAGGTAAGTGCCCGTA-1	control	739	506	0.135317997	1411	506	cn_AAGGTAAGTGCCCGTA-1	1	Ex1
cn_AAGGTAAGTGTTCGTA-1	control	626	441	0	1357	441	cn_AAGGTAAGTGTTCGTA-1	5	Ex5
cn_AAGGTAAGTTACACTG-1	control	1376	913	0	1465	913	cn_AAGGTAAGTTACACTG-1	21	ENDO
cn_AAGGTAAGTTGCTCCT-1	control	1465	784	0.068259386	1564	784	cn_AAGGTAAGTTGCTCCT-1	7	Ex7
cn_AAGGTAATCCCATAGA-1	control	11914	3754	0.016785564	1665	1057	cn_AAGGTAATCCCATAGA-1	9	Ex9
cn_AAGGTAATCTCTCAAT-1	control	1180	659	0.084745763	1461	659	cn_AAGGTAATCTCTCAAT-1	4	Ex4
cn_AAGGTAATCTTGTGCC-1	control	3840	1679	0.052069773	2294	1483	cn_AAGGTAATCTTGTGCC-1	18	AST1
cn_AAGTACCAGAAGGTAG-1	control	5964	2629	0.01676727	2035	1413	cn_AAGTACCAGAAGGTAG-1	10	Ex10
cn_AAGTACCAGCACTAGG-1	control	5057	2445	0.751136588	2494	1761	cn_AAGTACCAGCACTAGG-1	21	ENDO
cn_AAGTACCAGTTTCTTC-1	control	1937	904	0.051599587	1866	904	cn_AAGTACCAGTTTCTTC-1	4	Ex4
cn_AAGTACCCAAAGCACG-1	control	630	421	0	1343	425	cn_AAGTACCCAAAGCACG-1	3	Ex3
cn_AAGTACCCAACGACAG-1	control	1140	673	0.087719298	1427	673	cn_AAGTACCCAACGACAG-1	7	Ex7
cn_AAGTACCCACGCACCA-1	control	2252	886	0.044404973	1973	886	cn_AAGTACCCACGCACCA-1	3	Ex3
cn_AAGTACCCATAATGAG-1	control	599	446	0	1338	450	cn_AAGTACCCATAATGAG-1	14	Inh1
cn_AAGTACCCATCCGAGC-1	control	6557	2137	0.015246227	1934	1023	cn_AAGTACCCATCCGAGC-1	8	Ex8
cn_AAGTACCCATGACTCA-1	control	958	487	0	1432	487	cn_AAGTACCCATGACTCA-1	5	Ex5
cn_AAGTACCGTATTCCGA-1	control	1064	664	0	1413	664	cn_AAGTACCGTATTCCGA-1	3	Ex3
cn_AAGTACCGTCAGGAGT-1	control	3024	1245	0.066137566	2143	1228	cn_AAGTACCGTCAGGAGT-1	6	Ex6
cn_AAGTACCGTTGAGAGC-1	control	742	448	0	1423	448	cn_AAGTACCGTTGAGAGC-1	5	Ex5
cn_AAGTACCGTTTCAGAC-1	control	2263	1256	0.088300221	2032	1256	cn_AAGTACCGTTTCAGAC-1	14	Inh1
cn_AAGTACCTCAAGTCTG-1	control	2564	1237	0.07800312	2076	1236	cn_AAGTACCTCAAGTCTG-1	13	Ex13
cn_AAGTACCTCGATAACC-1	control	1177	748	0.169923534	1400	748	cn_AAGTACCTCGATAACC-1	5	Ex5
cn_AAGTCGTAGGATATGT-1	control	1452	706	0	1572	706	cn_AAGTCGTAGGATATGT-1	3	Ex3
cn_AAGTCGTCAAAGACTA-1	control	664	411	0	1384	413	cn_AAGTCGTCAAAGACTA-1	15	Inh2
cn_AAGTCGTCAATCTCTT-1	control	5701	2249	0	2001	1225	cn_AAGTCGTCAATCTCTT-1	19	AST2
cn_AAGTCGTCAGGAGACT-1	control	1058	725	0.094517958	1377	725	cn_AAGTCGTCAGGAGACT-1	15	Inh2
cn_AAGTCGTGTCCCACGA-1	control	3538	1735	0.056529112	2311	1633	cn_AAGTCGTGTCCCACGA-1	1	Ex1
cn_AAGTCGTGTCGAGTTT-1	control	721	401	0	1475	401	cn_AAGTCGTGTCGAGTTT-1	5	Ex5
cn_AAGTCGTGTCGCGGTT-1	control	2983	1308	0.033523299	2144	1301	cn_AAGTCGTGTCGCGGTT-1	4	Ex4
cn_AAGTCGTGTGTACGCC-1	control	3657	1811	0.027329872	2352	1669	cn_AAGTCGTGTGTACGCC-1	18	AST1
cn_AAGTCGTGTTGGCCGT-1	control	928	629	0.107758621	1457	629	cn_AAGTCGTGTTGGCCGT-1	11	Ex11
cn_AAGTCGTTCACCTTAT-1	control	1520	768	0	1595	767	cn_AAGTCGTTCACCTTAT-1	15	Inh2
cn_AAGTCGTTCAGCTCTC-1	control	1377	886	0	1487	886	cn_AAGTCGTTCAGCTCTC-1	22	PEC
cn_AAGTCGTTCAGTGATC-1	control	822	490	0.121506683	1373	490	cn_AAGTCGTTCAGTGATC-1	5	Ex5
cn_AAGTCGTTCATACAGC-1	control	17128	4561	0.011675423	1691	1110	cn_AAGTCGTTCATACAGC-1	6	Ex6
cn_AAGTCGTTCCAACCGG-1	control	8321	2379	0.084114396	1746	868	cn_AAGTCGTTCCAACCGG-1	5	Ex5
cn_AAGTCGTTCCGCGAGT-1	control	2479	1385	0.080645161	2159	1385	cn_AAGTCGTTCCGCGAGT-1	20	OPC
cn_AAGTCGTTCGGTCGAC-1	control	656	475	0	1371	475	cn_AAGTCGTTCGGTCGAC-1	1	Ex1
cn_AAGTCGTTCGGTCGGT-1	control	802	606	0.124688279	1335	606	cn_AAGTCGTTCGGTCGGT-1	21	ENDO
cn_AAGTGAAAGAGCAGAA-1	control	1358	921	0.147275405	1482	921	cn_AAGTGAAAGAGCAGAA-1	18	AST1
cn_AAGTGAAAGCTTAAGA-1	control	1237	851	0.242522231	1427	851	cn_AAGTGAAAGCTTAAGA-1	14	Inh1
cn_AAGTGAAAGCTTACGT-1	control	1336	741	0.074794316	1491	741	cn_AAGTGAAAGCTTACGT-1	15	Inh2
cn_AAGTGAAAGTCGGCAA-1	control	696	465	0.143472023	1426	466	cn_AAGTGAAAGTCGGCAA-1	4	Ex4
cn_AAGTGAAAGTTACTCG-1	control	3329	1654	0.03003003	2270	1590	cn_AAGTGAAAGTTACTCG-1	14	Inh1
cn_AAGTGAAAGTTGTCAC-1	control	1563	953	0	1599	953	cn_AAGTGAAAGTTGTCAC-1	14	Inh1
cn_AAGTGAACAACAAGAT-1	control	6609	2928	0.015128593	1787	1278	cn_AAGTGAACAACAAGAT-1	5	Ex5
cn_AAGTGAACAACTGATC-1	control	1429	975	0.979706088	1493	975	cn_AAGTGAACAACTGATC-1	21	ENDO
cn_AAGTGAACAAGTGATA-1	control	1005	617	0	1405	617	cn_AAGTGAACAAGTGATA-1	15	Inh2
cn_AAGTGAACAGATTCGT-1	control	600	386	0	1339	392	cn_AAGTGAACAGATTCGT-1	5	Ex5
cn_AAGTGAACAGCTCGGT-1	control	845	553	0	1401	552	cn_AAGTGAACAGCTCGGT-1	7	Ex7
cn_AAGTGAACATCGTGGC-1	control	1454	939	0.137457045	1532	939	cn_AAGTGAACATCGTGGC-1	14	Inh1
cn_AAGTGAAGTCGCATGC-1	control	563	430	0.177619893	1289	434	cn_AAGTGAAGTCGCATGC-1	5	Ex5
cn_AAGTGAAGTTGTCATG-1	control	2881	1290	0	2158	1281	cn_AAGTGAAGTTGTCATG-1	3	Ex3
cn_AAGTGAAGTTTGATCG-1	control	2113	867	0.094607379	1921	867	cn_AAGTGAAGTTTGATCG-1	15	Inh2
cn_AAGTGAATCAAGGTGG-1	control	995	587	0.201005025	1383	587	cn_AAGTGAATCAAGGTGG-1	4	Ex4
cn_AAGTGAATCCAAGCCG-1	control	3099	1599	0.032237266	2248	1577	cn_AAGTGAATCCAAGCCG-1	18	AST1
cn_AAGTGAATCCTGTTGC-1	control	2054	1317	0.729217307	1991	1317	cn_AAGTGAATCCTGTTGC-1	21	ENDO
cn_AAGTTCGCAGCACAAG-1	control	2125	1080	0.047058824	1957	1080	cn_AAGTTCGCAGCACAAG-1	1	Ex1
cn_AAGTTCGCAGGTTCAT-1	control	4834	2383	0.020682523	2242	1687	cn_AAGTTCGCAGGTTCAT-1	19	AST2
cn_AAGTTCGCATGGCACC-1	control	13217	4237	0.627599244	1899	1208	cn_AAGTTCGCATGGCACC-1	21	ENDO
cn_AAGTTCGGTCCTGGGT-1	control	1280	948	0	1380	948	cn_AAGTTCGGTCCTGGGT-1	24	Micro/Macro
cn_AAGTTCGGTGAGCTCC-1	control	1688	752	0.059241706	1701	752	cn_AAGTTCGGTGAGCTCC-1	4	Ex4
cn_AAGTTCGGTGAGTCAG-1	control	3187	1339	0.031377471	2168	1295	cn_AAGTTCGGTGAGTCAG-1	5	Ex5
cn_AAGTTCGGTGCAGGAT-1	control	9446	3015	0.010584251	1780	1072	cn_AAGTTCGGTGCAGGAT-1	7	Ex7
cn_AAGTTCGGTGCTCCGA-1	control	2858	1388	0	2162	1384	cn_AAGTTCGGTGCTCCGA-1	1	Ex1
cn_AAGTTCGGTTCCACGG-1	control	2554	1198	0.078277886	2096	1198	cn_AAGTTCGGTTCCACGG-1	3	Ex3
cn_AAGTTCGTCCTCTTTC-1	control	2680	1179	0.037299515	2113	1177	cn_AAGTTCGTCCTCTTTC-1	15	Inh2
cn_AAGTTCGTCTGGCTGG-1	control	2010	1156	0.149253731	1925	1156	cn_AAGTTCGTCTGGCTGG-1	22	PEC
cn_AATAGAGAGCACTAGG-1	control	1076	554	0	1467	554	cn_AATAGAGAGCACTAGG-1	5	Ex5
cn_AATAGAGAGGCGTTGA-1	control	1251	875	0.079936051	1430	874	cn_AATAGAGAGGCGTTGA-1	5	Ex5
cn_AATAGAGAGTGGTGAC-1	control	2482	1115	0.080515298	2047	1112	cn_AATAGAGAGTGGTGAC-1	2	Ex2
cn_AATAGAGCACCTCTAC-1	control	769	504	0.520156047	1387	505	cn_AATAGAGCACCTCTAC-1	5	Ex5
cn_AATAGAGCACCTTCCA-1	control	2116	1228	0.141776938	1978	1227	cn_AATAGAGCACCTTCCA-1	18	AST1
cn_AATAGAGCAGAGGCTA-1	control	1869	1219	0	1844	1218	cn_AATAGAGCAGAGGCTA-1	5	Ex5
cn_AATAGAGCAGGTTCAT-1	control	2921	1420	0.034234851	2168	1412	cn_AATAGAGCAGGTTCAT-1	18	AST1
cn_AATAGAGCATCTGCGG-1	control	855	533	0.116959064	1360	533	cn_AATAGAGCATCTGCGG-1	15	Inh2
cn_AATAGAGGTATACCTG-1	control	921	519	0	1397	519	cn_AATAGAGGTATACCTG-1	1	Ex1
cn_AATAGAGGTGAATGAT-1	control	6298	2560	0.015875536	1877	1222	cn_AATAGAGGTGAATGAT-1	16	Inh3
cn_AATAGAGGTGACCGTC-1	control	1459	770	0.137080192	1564	770	cn_AATAGAGGTGACCGTC-1	7	Ex7
cn_AATAGAGGTTCAAGGG-1	control	824	570	0.606796117	1399	571	cn_AATAGAGGTTCAAGGG-1	1	Ex1
cn_AATAGAGGTTCGAAGG-1	control	891	547	0.112233446	1384	547	cn_AATAGAGGTTCGAAGG-1	4	Ex4
cn_AATAGAGTCATACAGC-1	control	705	462	0.141843972	1394	463	cn_AATAGAGTCATACAGC-1	5	Ex5
cn_AATAGAGTCCCGTGTT-1	control	4991	2290	0.08014426	2209	1537	cn_AATAGAGTCCCGTGTT-1	16	Inh3
cn_AATAGAGTCGCTGTCT-1	control	630	425	0	1353	427	cn_AATAGAGTCGCTGTCT-1	5	Ex5
cn_AATCACGAGCCGTTGC-1	control	723	468	0.138312586	1424	468	cn_AATCACGAGCCGTTGC-1	5	Ex5
cn_AATCACGCAAATCAGA-1	control	1947	1225	0.154004107	1905	1225	cn_AATCACGCAAATCAGA-1	20	OPC
cn_AATCACGCAACCCTAA-1	control	2109	1034	0	1938	1034	cn_AATCACGCAACCCTAA-1	15	Inh2
cn_AATCACGCACATTACG-1	control	1546	961	0	1591	961	cn_AATCACGCACATTACG-1	23	OLG
cn_AATCACGCATCACAGT-1	control	1269	702	0	1473	702	cn_AATCACGCATCACAGT-1	1	Ex1
cn_AATCACGGTACGCGTC-1	control	1031	604	0	1429	604	cn_AATCACGGTACGCGTC-1	3	Ex3
cn_AATCACGGTCGAAGCA-1	control	4528	1648	0	2210	1265	cn_AATCACGGTCGAAGCA-1	15	Inh2
cn_AATCACGGTCGCGTCA-1	control	880	530	0	1403	530	cn_AATCACGGTCGCGTCA-1	5	Ex5
cn_AATCACGGTGAGAGGG-1	control	777	467	0	1450	466	cn_AATCACGGTGAGAGGG-1	5	Ex5
cn_AATCACGGTGCCTGAC-1	control	2586	1137	0.07733952	2081	1137	cn_AATCACGGTGCCTGAC-1	1	Ex1
cn_AATCACGGTGTAAACA-1	control	9396	3874	0.35106383	2216	1490	cn_AATCACGGTGTAAACA-1	22	PEC
cn_AATCACGGTTATCTGG-1	control	1434	897	0	1537	897	cn_AATCACGGTTATCTGG-1	5	Ex5
cn_AATCACGGTTGGTACT-1	control	1564	793	0	1621	793	cn_AATCACGGTTGGTACT-1	4	Ex4
cn_AATCACGTCAACTGGT-1	control	1593	875	0	1632	875	cn_AATCACGTCAACTGGT-1	5	Ex5
cn_AATCACGTCAAGGCTT-1	control	2818	1249	0.070972321	2146	1245	cn_AATCACGTCAAGGCTT-1	18	AST1
cn_AATCACGTCCAAGGGA-1	control	2825	1728	0.141542817	2310	1719	cn_AATCACGTCCAAGGGA-1	15	Inh2
cn_AATCACGTCCGCGAGT-1	control	14107	3813	0.021264531	1766	1108	cn_AATCACGTCCGCGAGT-1	11	Ex11
cn_AATCACGTCGGTTCAA-1	control	941	710	0	1379	710	cn_AATCACGTCGGTTCAA-1	5	Ex5
cn_AATCGACAGTGTTGTC-1	control	1095	575	0.091324201	1431	575	cn_AATCGACAGTGTTGTC-1	15	Inh2
cn_AATCGACCACGGTGAA-1	control	2114	1128	0.047281324	1964	1128	cn_AATCGACCACGGTGAA-1	14	Inh1
cn_AATCGACGTAGACACG-1	control	840	523	0	1434	523	cn_AATCGACGTAGACACG-1	4	Ex4
cn_AATCGACGTATGTCAC-1	control	643	413	0	1382	417	cn_AATCGACGTATGTCAC-1	5	Ex5
cn_AATCGACGTCAACGCC-1	control	2473	1161	0	2063	1161	cn_AATCGACGTCAACGCC-1	7	Ex7
cn_AATCGACGTGTCCATA-1	control	614	404	0	1320	409	cn_AATCGACGTGTCCATA-1	4	Ex4
cn_AATCGACGTTGTTTGG-1	control	964	513	0	1412	513	cn_AATCGACGTTGTTTGG-1	7	Ex7
cn_AATCGACGTTTACTGG-1	control	9977	3249	0	1784	1052	cn_AATCGACGTTTACTGG-1	18	AST1
cn_AATCGACTCACATCAG-1	control	993	644	0	1382	644	cn_AATCGACTCACATCAG-1	14	Inh1
cn_AATCGACTCACCCTGT-1	control	1381	740	0	1508	740	cn_AATCGACTCACCCTGT-1	4	Ex4
cn_AATCGACTCAGAGCAG-1	control	2538	1369	0.039354585	2140	1368	cn_AATCGACTCAGAGCAG-1	18	AST1
cn_AATCGACTCAGAGTTC-1	control	700	479	0.142857143	1436	480	cn_AATCGACTCAGAGTTC-1	1	Ex1
cn_AATCGACTCAGTCACA-1	control	3676	1638	0.081588251	2323	1504	cn_AATCGACTCAGTCACA-1	23	OLG
cn_AATCGACTCGTTCTCG-1	control	2535	1452	0.749506903	2195	1452	cn_AATCGACTCGTTCTCG-1	21	ENDO
cn_AATCGACTCTCCTGAC-1	control	2709	1035	0.073800738	2082	1035	cn_AATCGACTCTCCTGAC-1	4	Ex4
cn_AATCGACTCTGAATGC-1	control	2075	1261	0.28887819	1983	1260	cn_AATCGACTCTGAATGC-1	20	OPC
cn_AATCGACTCTGAGTCA-1	control	1155	828	0.25974026	1357	828	cn_AATCGACTCTGAGTCA-1	18	AST1
cn_AATCGTGAGCCGCACT-1	control	3503	1619	0	2300	1521	cn_AATCGTGAGCCGCACT-1	18	AST1
cn_AATCGTGAGGAAGAAC-1	control	12737	4002	0.070654734	1745	1187	cn_AATCGTGAGGAAGAAC-1	7	Ex7
cn_AATCGTGGTAGTCACT-1	control	762	472	0	1399	472	cn_AATCGTGGTAGTCACT-1	4	Ex4
cn_AATCGTGGTGCCTTTC-1	control	2921	1019	0.034234851	2084	1014	cn_AATCGTGGTGCCTTTC-1	7	Ex7
cn_AATCGTGGTTGGAGGT-1	control	1582	621	0.252844501	1646	620	cn_AATCGTGGTTGGAGGT-1	5	Ex5
cn_AATCGTGTCCCGTAAA-1	control	1801	864	0	1777	864	cn_AATCGTGTCCCGTAAA-1	7	Ex7
cn_AATCGTGTCTACTGAG-1	control	1187	762	0	1434	762	cn_AATCGTGTCTACTGAG-1	4	Ex4
cn_AATGAAGAGGAACGAA-1	control	1710	1006	0.058479532	1711	1006	cn_AATGAAGAGGAACGAA-1	15	Inh2
cn_AATGAAGAGGTAAGAG-1	control	1054	685	0.09487666	1405	685	cn_AATGAAGAGGTAAGAG-1	5	Ex5
cn_AATGAAGAGTAAGAGG-1	control	1377	847	0.145243282	1497	847	cn_AATGAAGAGTAAGAGG-1	21	ENDO
cn_AATGAAGAGTGTAGTA-1	control	1290	767	0	1490	767	cn_AATGAAGAGTGTAGTA-1	15	Inh2
cn_AATGAAGAGTGTTCAC-1	control	740	444	0	1427	444	cn_AATGAAGAGTGTTCAC-1	5	Ex5
cn_AATGAAGCAACGGCTC-1	control	3251	1740	0.184388445	2336	1692	cn_AATGAAGCAACGGCTC-1	20	OPC
cn_AATGAAGCAAGCCTGC-1	control	1450	761	0	1560	761	cn_AATGAAGCAAGCCTGC-1	16	Inh3
cn_AATGAAGCACTACCGG-1	control	1184	813	0	1406	813	cn_AATGAAGCACTACCGG-1	5	Ex5
cn_AATGAAGGTCTGTAGT-1	control	1819	1036	0.164744646	1799	1036	cn_AATGAAGGTCTGTAGT-1	18	AST1
cn_AATGAAGGTGCTGCAC-1	control	749	533	0.133511348	1393	534	cn_AATGAAGGTGCTGCAC-1	18	AST1
cn_AATGAAGGTTGCCATA-1	control	3880	1846	0.128832775	2304	1625	cn_AATGAAGGTTGCCATA-1	14	Inh1
cn_AATGAAGGTTGGCCGT-1	control	738	479	0	1439	479	cn_AATGAAGGTTGGCCGT-1	4	Ex4
cn_AATGAAGTCAAGCTGT-1	control	3509	1829	0.028490028	2399	1731	cn_AATGAAGTCAAGCTGT-1	20	OPC
cn_AATGAAGTCAGCAGAG-1	control	2085	968	0.047938639	1923	967	cn_AATGAAGTCAGCAGAG-1	5	Ex5
cn_AATGAAGTCATCACAG-1	control	5331	2089	0.018758207	2065	1305	cn_AATGAAGTCATCACAG-1	6	Ex6
cn_AATGAAGTCTACCAGA-1	control	1306	614	0.153139357	1512	614	cn_AATGAAGTCTACCAGA-1	3	Ex3
cn_AATGAAGTCTGTCTCG-1	control	7872	3037	0	1577	1000	cn_AATGAAGTCTGTCTCG-1	11	Ex11
cn_AATGAAGTCTTCGTAT-1	control	8529	3206	0.023441163	1630	1053	cn_AATGAAGTCTTCGTAT-1	11	Ex11
cn_AATGAAGTCTTGTGCC-1	control	2192	1340	0.091240876	2023	1340	cn_AATGAAGTCTTGTGCC-1	16	Inh3
cn_AATGACCAGGTATCTC-1	control	1778	1019	0.05624297	1768	1019	cn_AATGACCAGGTATCTC-1	18	AST1
cn_AATGACCCACCCTATC-1	control	1110	621	0.090009001	1435	621	cn_AATGACCCACCCTATC-1	5	Ex5
cn_AATGACCCACGAAGAC-1	control	727	507	0	1371	509	cn_AATGACCCACGAAGAC-1	5	Ex5
cn_AATGACCCATCATTTC-1	control	1213	536	0	1472	536	cn_AATGACCCATCATTTC-1	15	Inh2
cn_AATGACCGTGGTTTGT-1	control	4761	2252	0.021003991	2227	1575	cn_AATGACCGTGGTTTGT-1	16	Inh3
cn_AATGACCGTGTTTACG-1	control	793	507	0	1444	508	cn_AATGACCGTGTTTACG-1	5	Ex5
cn_AATGACCGTTACCTGA-1	control	7222	2607	0.02767783	1714	976	cn_AATGACCGTTACCTGA-1	18	AST1
cn_AATGACCTCTCACCCA-1	control	1469	862	0.068073519	1549	862	cn_AATGACCTCTCACCCA-1	22	PEC
cn_AATGCCAAGCCTGTGC-1	control	1544	972	0.129533679	1592	972	cn_AATGCCAAGCCTGTGC-1	14	Inh1
cn_AATGCCACAACGACAG-1	control	1516	973	0	1576	973	cn_AATGCCACAACGACAG-1	15	Inh2
cn_AATGCCACAGAGTAAT-1	control	2016	1203	0.248015873	1933	1203	cn_AATGCCACAGAGTAAT-1	20	OPC
cn_AATGCCACAGGCTACC-1	control	889	569	0	1401	569	cn_AATGCCACAGGCTACC-1	18	AST1
cn_AATGCCACATGGAATA-1	control	1154	635	0	1423	635	cn_AATGCCACATGGAATA-1	15	Inh2
cn_AATGCCAGTAAGGCTG-1	control	4089	1832	0.048887802	2351	1592	cn_AATGCCAGTAAGGCTG-1	18	AST1
cn_AATGCCATCAGCCTTC-1	control	1708	921	0.058548009	1711	921	cn_AATGCCATCAGCCTTC-1	18	AST1
cn_AATGCCATCATTTCCA-1	control	1551	827	0.064474533	1606	827	cn_AATGCCATCATTTCCA-1	5	Ex5
cn_AATGCCATCCACGAAT-1	control	3266	1625	0.275566442	2295	1570	cn_AATGCCATCCACGAAT-1	22	PEC
cn_AATGCCATCCGTGACG-1	control	3729	1196	0.080428954	2164	1087	cn_AATGCCATCCGTGACG-1	7	Ex7
cn_AATGCCATCCTCTCGA-1	control	2291	1051	0.087298123	2031	1051	cn_AATGCCATCCTCTCGA-1	5	Ex5
cn_AATGCCATCGAAACAA-1	control	1828	913	0.10940919	1805	912	cn_AATGCCATCGAAACAA-1	15	Inh2
cn_AATGCCATCGCTTTAT-1	control	2441	1293	0	2079	1293	cn_AATGCCATCGCTTTAT-1	18	AST1
cn_AATGCCATCGGCATTA-1	control	4935	2251	0.121580547	2170	1542	cn_AATGCCATCGGCATTA-1	14	Inh1
cn_AATGCCATCTAGTGAC-1	control	706	462	0.283286119	1412	462	cn_AATGCCATCTAGTGAC-1	5	Ex5
cn_AATGCCATCTGGTGGC-1	control	2192	1242	0	2009	1241	cn_AATGCCATCTGGTGGC-1	14	Inh1
cn_AATGCCATCTTGAACG-1	control	1185	703	0	1434	703	cn_AATGCCATCTTGAACG-1	5	Ex5
cn_AATGGAACAAAGCTCT-1	control	3811	1558	0.026239832	2240	1398	cn_AATGGAACAAAGCTCT-1	1	Ex1
cn_AATGGAACACTGGCGT-1	control	5630	2298	0.035523979	2065	1345	cn_AATGGAACACTGGCGT-1	10	Ex10
cn_AATGGAACAGCCGTTG-1	control	2956	1367	0.033806626	2177	1359	cn_AATGGAACAGCCGTTG-1	7	Ex7
cn_AATGGAAGTATCGGTT-1	control	700	490	0.142857143	1413	490	cn_AATGGAAGTATCGGTT-1	14	Inh1
cn_AATGGAAGTGTTACTG-1	control	1278	907	0	1441	907	cn_AATGGAAGTGTTACTG-1	5	Ex5
cn_AATGGAATCGCCTTTG-1	control	2326	1057	0.128810648	2004	1057	cn_AATGGAATCGCCTTTG-1	4	Ex4
cn_AATGGAATCGCGTGCA-1	control	952	630	0	1369	630	cn_AATGGAATCGCGTGCA-1	19	AST2
cn_AATGGCTCATCATTTC-1	control	1381	746	0.0723589	1529	746	cn_AATGGCTCATCATTTC-1	5	Ex5
cn_AATGGCTCATGAGATA-1	control	6268	2934	0.350989151	2037	1474	cn_AATGGCTCATGAGATA-1	14	Inh1
cn_AATGGCTGTATGACAA-1	control	1182	658	0.084459459	1432	658	cn_AATGGCTGTATGACAA-1	3	Ex3
cn_AATGGCTGTCCAGCCA-1	control	1670	815	0.179640719	1688	815	cn_AATGGCTGTCCAGCCA-1	3	Ex3
cn_AATGGCTTCCGTCAAA-1	control	7766	3269	0.888259526	1698	1129	cn_AATGGCTTCCGTCAAA-1	22	PEC
cn_AATGGCTTCTCTCTAA-1	control	1582	832	0.063211125	1626	832	cn_AATGGCTTCTCTCTAA-1	5	Ex5
cn_AATTCCTAGAAGCGGG-1	control	4738	2111	0.042202996	2261	1553	cn_AATTCCTAGAAGCGGG-1	16	Inh3
cn_AATTCCTAGACGCAGT-1	control	5483	2373	0.091190954	2131	1403	cn_AATTCCTAGACGCAGT-1	18	AST1
cn_AATTCCTAGGAGTACC-1	control	3367	1545	0	2250	1483	cn_AATTCCTAGGAGTACC-1	18	AST1
cn_AATTCCTAGGGCAGTT-1	control	1605	1020	0.124533001	1630	1020	cn_AATTCCTAGGGCAGTT-1	5	Ex5
cn_AATTCCTAGTCGGCCT-1	control	1113	631	0.08984726	1449	631	cn_AATTCCTAGTCGGCCT-1	1	Ex1
cn_AATTCCTCACGAGAAC-1	control	6901	2026	0.014486455	1890	922	cn_AATTCCTCACGAGAAC-1	5	Ex5
cn_AATTCCTGTGCGAACA-1	control	4777	2062	0.104646296	2158	1440	cn_AATTCCTGTGCGAACA-1	14	Inh1
cn_AATTCCTTCAAATGCC-1	control	4518	1891	0.044267375	2226	1438	cn_AATTCCTTCAAATGCC-1	9	Ex9
cn_AATTCCTTCCGATGTA-1	control	1989	1193	0	1923	1193	cn_AATTCCTTCCGATGTA-1	20	OPC
cn_AATTCCTTCGGTAGGA-1	control	827	610	0	1369	610	cn_AATTCCTTCGGTAGGA-1	21	ENDO
cn_AATTCCTTCTAAGCGT-1	control	1115	585	0	1438	585	cn_AATTCCTTCTAAGCGT-1	5	Ex5
cn_AATTCCTTCTGAGCAT-1	control	4461	1468	0.022401434	2218	1142	cn_AATTCCTTCTGAGCAT-1	6	Ex6
cn_AATTTCCAGAAGCCTG-1	control	1161	639	0.08605852	1460	639	cn_AATTTCCAGAAGCCTG-1	9	Ex9
cn_AATTTCCAGCGTATAA-1	control	1865	932	0	1823	931	cn_AATTTCCAGCGTATAA-1	1	Ex1
cn_AATTTCCAGCTGACCC-1	control	1641	828	0	1663	828	cn_AATTTCCAGCTGACCC-1	15	Inh2
cn_AATTTCCCAACGCATT-1	control	34189	5823	0.014624587	1566	901	cn_AATTTCCCAACGCATT-1	8	Ex8
cn_AATTTCCCAGCAGGAT-1	control	2397	964	0.08343763	1996	964	cn_AATTTCCCAGCAGGAT-1	4	Ex4
cn_AATTTCCCATGTACGT-1	control	3272	1739	0.183318057	2303	1683	cn_AATTTCCCATGTACGT-1	14	Inh1
cn_AATTTCCGTACGACAG-1	control	3901	1461	0.025621317	2262	1321	cn_AATTTCCGTACGACAG-1	5	Ex5
cn_AATTTCCGTCCAGCGT-1	control	1664	881	0	1677	881	cn_AATTTCCGTCCAGCGT-1	7	Ex7
cn_AATTTCCGTCCAGGTC-1	control	3071	1467	0.032552083	2223	1450	cn_AATTTCCGTCCAGGTC-1	23	OLG
cn_AATTTCCGTGCCTTCT-1	control	3358	1794	0	2405	1727	cn_AATTTCCGTGCCTTCT-1	20	OPC
cn_AATTTCCTCCGTGACG-1	control	2523	1099	0.039635355	2059	1098	cn_AATTTCCTCCGTGACG-1	4	Ex4
cn_AATTTCCTCCTTTAGT-1	control	1134	605	0	1442	605	cn_AATTTCCTCCTTTAGT-1	4	Ex4
cn_ACAAAGAAGCCATTCA-1	control	2381	1084	0	2016	1084	cn_ACAAAGAAGCCATTCA-1	6	Ex6
cn_ACAAAGAAGTAAACGT-1	control	4752	2534	0.861525531	2646	1970	cn_ACAAAGAAGTAAACGT-1	21	ENDO
cn_ACAAAGACACTAAACC-1	control	9091	3499	0.043956044	1875	1186	cn_ACAAAGACACTAAACC-1	20	OPC
cn_ACAAAGACACTACCCT-1	control	2484	1189	0.040241449	2088	1189	cn_ACAAAGACACTACCCT-1	7	Ex7
cn_ACAAAGACATCCTTGC-1	control	1793	793	0.055772448	1774	792	cn_ACAAAGACATCCTTGC-1	4	Ex4
cn_ACAAAGAGTAAGTTGA-1	control	1046	628	0	1450	628	cn_ACAAAGAGTAAGTTGA-1	4	Ex4
cn_ACAAAGAGTCCTTGTC-1	control	778	555	0.128205128	1372	555	cn_ACAAAGAGTCCTTGTC-1	21	ENDO
cn_ACAAAGAGTCGGTAAG-1	control	912	659	0	1385	659	cn_ACAAAGAGTCGGTAAG-1	5	Ex5
cn_ACAAAGAGTCTAGTGT-1	control	1772	1137	0	1769	1137	cn_ACAAAGAGTCTAGTGT-1	14	Inh1
cn_ACAAAGAGTCTGATCA-1	control	2288	1309	0	2071	1309	cn_ACAAAGAGTCTGATCA-1	5	Ex5
cn_ACAAAGAGTTGGCCTG-1	control	800	517	0.125	1423	517	cn_ACAAAGAGTTGGCCTG-1	1	Ex1
cn_ACAAAGATCATTGTGG-1	control	1335	702	0	1498	702	cn_ACAAAGATCATTGTGG-1	4	Ex4
cn_ACAAAGATCCATACTT-1	control	2665	1417	0.299962505	2149	1416	cn_ACAAAGATCCATACTT-1	19	AST2
cn_ACAAAGATCTCTTCAA-1	control	2710	1550	0.885608856	2243	1549	cn_ACAAAGATCTCTTCAA-1	21	ENDO
cn_ACAACCAAGACCTTTG-1	control	3096	1666	0.645786245	2332	1641	cn_ACAACCAAGACCTTTG-1	20	OPC
cn_ACAACCAAGCAACTCT-1	control	1055	581	0	1434	581	cn_ACAACCAAGCAACTCT-1	5	Ex5
cn_ACAACCACACAGCCAC-1	control	1516	985	0.329597891	1578	985	cn_ACAACCACACAGCCAC-1	22	PEC
cn_ACAACCACACGACGCT-1	control	1386	774	0	1513	774	cn_ACAACCACACGACGCT-1	15	Inh2
cn_ACAACCAGTCGAATTC-1	control	1216	862	0.082236842	1397	862	cn_ACAACCAGTCGAATTC-1	5	Ex5
cn_ACAACCAGTGCTCTCT-1	control	953	587	0.104821803	1379	587	cn_ACAACCAGTGCTCTCT-1	5	Ex5
cn_ACAACCATCCTATTTG-1	control	9724	3227	0	1681	1032	cn_ACAACCATCCTATTTG-1	11	Ex11
cn_ACAACCATCCTCTCTT-1	control	1708	772	0	1714	772	cn_ACAACCATCCTCTCTT-1	4	Ex4
cn_ACAACCATCGGAACTT-1	control	2328	1343	0.128700129	2072	1342	cn_ACAACCATCGGAACTT-1	15	Inh2
cn_ACAACCATCGTGAGAG-1	control	1557	1084	0.256739409	1579	1084	cn_ACAACCATCGTGAGAG-1	21	ENDO
cn_ACAACCATCTGGAAGG-1	control	1851	1126	0	1825	1126	cn_ACAACCATCTGGAAGG-1	20	OPC
cn_ACAACCATCTTTGCGC-1	control	1896	936	0.105485232	1841	936	cn_ACAACCATCTTTGCGC-1	13	Ex13
cn_ACAAGCTAGCATGGGT-1	control	960	541	0	1400	540	cn_ACAAGCTAGCATGGGT-1	5	Ex5
cn_ACAAGCTAGCGTGTTT-1	control	1883	799	0	1811	799	cn_ACAAGCTAGCGTGTTT-1	2	Ex2
cn_ACAAGCTAGTATGATG-1	control	2303	1255	0.173686496	2063	1255	cn_ACAAGCTAGTATGATG-1	14	Inh1
cn_ACAAGCTAGTGAGGTC-1	control	5867	2586	0.068154711	1994	1382	cn_ACAAGCTAGTGAGGTC-1	16	Inh3
cn_ACAAGCTCAATGAACA-1	control	1746	836	0	1744	836	cn_ACAAGCTCAATGAACA-1	15	Inh2
cn_ACAAGCTCACCAATTG-1	control	3995	2016	0.100125156	2401	1772	cn_ACAAGCTCACCAATTG-1	14	Inh1
cn_ACAAGCTCAGCGGTTC-1	control	2645	1505	0.641993958	2240	1504	cn_ACAAGCTCAGCGGTTC-1	21	ENDO
cn_ACAAGCTCATCTAACG-1	control	697	481	0.143266476	1385	483	cn_ACAAGCTCATCTAACG-1	5	Ex5
cn_ACAAGCTTCATCACAG-1	control	1323	946	0	1412	946	cn_ACAAGCTTCATCACAG-1	24	Micro/Macro
cn_ACAAGCTTCATGTCTT-1	control	555	379	0.36036036	1269	381	cn_ACAAGCTTCATGTCTT-1	1	Ex1
cn_ACAAGCTTCCATAGAC-1	control	4380	1894	0.068477517	2318	1543	cn_ACAAGCTTCCATAGAC-1	18	AST1
cn_ACAAGCTTCCTAGCTC-1	control	688	465	0.145348837	1396	467	cn_ACAAGCTTCCTAGCTC-1	4	Ex4
cn_ACACAGTAGGAGGCAG-1	control	4177	2007	0.071821882	2403	1715	cn_ACACAGTAGGAGGCAG-1	16	Inh3
cn_ACACAGTCAAGCGCTC-1	control	7903	2700	0	1774	972	cn_ACACAGTCAAGCGCTC-1	18	AST1
cn_ACACAGTCAATGCAGG-1	control	684	441	0.14619883	1388	443	cn_ACACAGTCAATGCAGG-1	5	Ex5
cn_ACACAGTCAGCAATTC-1	control	1771	1047	0	1764	1047	cn_ACACAGTCAGCAATTC-1	3	Ex3
cn_ACACAGTCATACCACA-1	control	1095	712	0.091157703	1404	712	cn_ACACAGTCATACCACA-1	18	AST1
cn_ACACAGTCATAGTCAC-1	control	1098	636	0.091074681	1440	635	cn_ACACAGTCATAGTCAC-1	1	Ex1
cn_ACACAGTGTACCCAGC-1	control	9865	3316	0.020273695	1721	1119	cn_ACACAGTGTACCCAGC-1	11	Ex11
cn_ACACAGTGTATCGATC-1	control	634	446	0.157728707	1334	450	cn_ACACAGTGTATCGATC-1	18	AST1
cn_ACACAGTGTCTAACGT-1	control	644	422	0.310559006	1356	426	cn_ACACAGTGTCTAACGT-1	4	Ex4
cn_ACACAGTGTTATGTCG-1	control	673	464	0	1401	466	cn_ACACAGTGTTATGTCG-1	5	Ex5
cn_ACACAGTGTTGGTACT-1	control	21643	4642	0.004619791	1721	1034	cn_ACACAGTGTTGGTACT-1	7	Ex7
cn_ACACAGTTCTTCGTGC-1	control	1849	996	0.108166577	1818	996	cn_ACACAGTTCTTCGTGC-1	18	AST1
cn_ACACCAAAGATGAACT-1	control	989	670	0	1373	670	cn_ACACCAAAGATGAACT-1	14	Inh1
cn_ACACCAAAGGAAAGGT-1	control	1791	1109	0.055834729	1781	1108	cn_ACACCAAAGGAAAGGT-1	14	Inh1
cn_ACACCAAAGGGTTAAT-1	control	1998	967	0.05	1901	967	cn_ACACCAAAGGGTTAAT-1	2	Ex2
cn_ACACCAAAGGTATAGT-1	control	684	394	0	1412	395	cn_ACACCAAAGGTATAGT-1	3	Ex3
cn_ACACCAACACGCGTGT-1	control	7483	2683	0.013361839	1706	973	cn_ACACCAACACGCGTGT-1	14	Inh1
cn_ACACCAACATGCAGGA-1	control	4306	1433	0.023223409	2163	1161	cn_ACACCAACATGCAGGA-1	15	Inh2
cn_ACACCAAGTAACCCGC-1	control	1735	760	0.115273775	1735	760	cn_ACACCAAGTAACCCGC-1	3	Ex3
cn_ACACCAAGTGTCATGT-1	control	4072	1955	0.024551927	2370	1705	cn_ACACCAAGTGTCATGT-1	6	Ex6
cn_ACACCAAGTTCCACGG-1	control	757	475	0.132100396	1435	475	cn_ACACCAAGTTCCACGG-1	5	Ex5
cn_ACACCAATCATACGAC-1	control	1398	805	0	1505	805	cn_ACACCAATCATACGAC-1	14	Inh1
cn_ACACCAATCTCGGCTT-1	control	1848	1134	0.108166577	1825	1134	cn_ACACCAATCTCGGCTT-1	14	Inh1
cn_ACACCAATCTTACCAT-1	control	931	551	0	1374	551	cn_ACACCAATCTTACCAT-1	4	Ex4
cn_ACACCAATCTTAGTTC-1	control	643	380	0.310559006	1412	386	cn_ACACCAATCTTAGTTC-1	7	Ex7
cn_ACACGCGAGGCAGCTA-1	control	4604	1877	0	2231	1396	cn_ACACGCGAGGCAGCTA-1	18	AST1
cn_ACACGCGCAACTGAAA-1	control	679	429	0	1424	430	cn_ACACGCGCAACTGAAA-1	5	Ex5
cn_ACACGCGCACACCGAC-1	control	783	434	0.127713921	1418	434	cn_ACACGCGCACACCGAC-1	5	Ex5
cn_ACACGCGCAGGTTCGC-1	control	51227	7636	0.003903277	1476	920	cn_ACACGCGCAGGTTCGC-1	23	OLG
cn_ACACGCGCAGTTCACA-1	control	796	458	0.251256281	1394	458	cn_ACACGCGCAGTTCACA-1	7	Ex7
cn_ACACGCGCATTCTCCG-1	control	916	622	0.109170306	1368	622	cn_ACACGCGCATTCTCCG-1	23	OLG
cn_ACACGCGGTGACCGTC-1	control	22931	5056	0.008719916	1720	1075	cn_ACACGCGGTGACCGTC-1	8	Ex8
cn_ACACGCGGTGCAATAA-1	control	5392	1936	0	2127	1263	cn_ACACGCGGTGCAATAA-1	4	Ex4
cn_ACACGCGGTTCTCCAC-1	control	997	596	0.1001001	1396	596	cn_ACACGCGGTTCTCCAC-1	11	Ex11
cn_ACACGCGTCAAGGCTT-1	control	959	637	0.208550574	1361	637	cn_ACACGCGTCAAGGCTT-1	18	AST1
cn_ACACGCGTCTCAGGCG-1	control	2210	990	0.045248869	1964	990	cn_ACACGCGTCTCAGGCG-1	4	Ex4
cn_ACACGCGTCTCATTTG-1	control	830	493	0	1410	493	cn_ACACGCGTCTCATTTG-1	2	Ex2
cn_ACACTGAAGCAACCAG-1	control	5232	2339	0.019109497	2224	1510	cn_ACACTGAAGCAACCAG-1	20	OPC
cn_ACACTGAAGTTGCCCG-1	control	846	494	0.11820331	1405	494	cn_ACACTGAAGTTGCCCG-1	3	Ex3
cn_ACACTGAGTACTCCGG-1	control	2534	1408	0.039463299	2117	1408	cn_ACACTGAGTACTCCGG-1	14	Inh1
cn_ACACTGATCACCGACG-1	control	1653	807	0.120918984	1673	806	cn_ACACTGATCACCGACG-1	7	Ex7
cn_ACACTGATCACTGGGC-1	control	1171	704	0.085397096	1412	704	cn_ACACTGATCACTGGGC-1	7	Ex7
cn_ACACTGATCCATAAGC-1	control	1685	801	0.178041543	1694	801	cn_ACACTGATCCATAAGC-1	2	Ex2
cn_ACACTGATCGTAACTG-1	control	1881	1238	0	1857	1238	cn_ACACTGATCGTAACTG-1	20	OPC
cn_ACACTGATCTCATTGT-1	control	1460	702	0.068493151	1574	702	cn_ACACTGATCTCATTGT-1	5	Ex5
cn_ACACTGATCTGACCCT-1	control	4115	1854	0.048590865	2359	1585	cn_ACACTGATCTGACCCT-1	18	AST1
cn_ACACTGATCTGAGAAA-1	control	839	521	0	1396	521	cn_ACACTGATCTGAGAAA-1	5	Ex5
cn_ACAGAAAAGAGAACCC-1	control	1946	1200	0.513347023	1898	1200	cn_ACAGAAAAGAGAACCC-1	21	ENDO
cn_ACAGAAACAACTACGT-1	control	802	553	0.373599004	1373	553	cn_ACAGAAACAACTACGT-1	5	Ex5
cn_ACAGAAACAGTCGGTC-1	control	722	449	0	1422	450	cn_ACAGAAACAGTCGGTC-1	13	Ex13
cn_ACAGAAAGTACCAATC-1	control	3394	1644	0	2273	1561	cn_ACAGAAAGTACCAATC-1	18	AST1
cn_ACAGAAAGTAGACGGT-1	control	1123	636	0	1442	636	cn_ACAGAAAGTAGACGGT-1	2	Ex2
cn_ACAGAAAGTGGGTATG-1	control	2326	1372	0	2109	1372	cn_ACAGAAAGTGGGTATG-1	20	OPC
cn_ACAGAAAGTTGCTTGA-1	control	9479	2999	0.021097046	1710	1021	cn_ACAGAAAGTTGCTTGA-1	11	Ex11
cn_ACAGAAATCACTCACC-1	control	3639	2071	0.686813187	2568	1951	cn_ACAGAAATCACTCACC-1	21	ENDO
cn_ACAGAAATCCACACCT-1	control	1302	757	0.076804916	1497	757	cn_ACAGAAATCCACACCT-1	1	Ex1
cn_ACAGAAATCCTCCACA-1	control	2664	969	0	2037	969	cn_ACAGAAATCCTCCACA-1	5	Ex5
cn_ACAGAAATCGTTCCTG-1	control	1058	708	0	1377	708	cn_ACAGAAATCGTTCCTG-1	5	Ex5
cn_ACAGAAATCTCGACGG-1	control	7269	3275	0.536451169	1986	1292	cn_ACAGAAATCTCGACGG-1	22	PEC
cn_ACAGCCGAGCAACTCT-1	control	2308	1069	0.043327556	2005	1069	cn_ACAGCCGAGCAACTCT-1	5	Ex5
cn_ACAGCCGAGCCAACCC-1	control	3399	1841	0	2367	1748	cn_ACAGCCGAGCCAACCC-1	21	ENDO
cn_ACAGCCGAGCCATTCA-1	control	1299	717	0	1485	717	cn_ACAGCCGAGCCATTCA-1	1	Ex1
cn_ACAGCCGAGTGCCAGA-1	control	2474	1550	0.161616162	2189	1550	cn_ACAGCCGAGTGCCAGA-1	21	ENDO
cn_ACAGCCGAGTTAACAG-1	control	823	458	0.243013366	1441	458	cn_ACAGCCGAGTTAACAG-1	5	Ex5
cn_ACAGCCGCAATCGTCA-1	control	1697	790	0.176782557	1702	790	cn_ACAGCCGCAATCGTCA-1	5	Ex5
cn_ACAGCCGCAATGTTGC-1	control	2042	926	0.097895252	1899	926	cn_ACAGCCGCAATGTTGC-1	6	Ex6
cn_ACAGCCGCAATTCTCT-1	control	2396	1042	0	2029	1041	cn_ACAGCCGCAATTCTCT-1	3	Ex3
cn_ACAGCCGCATCACAGT-1	control	2173	1343	0.04599816	2022	1343	cn_ACAGCCGCATCACAGT-1	24	Micro/Macro
cn_ACAGCCGCATCTCGTC-1	control	1597	965	0.0625	1626	965	cn_ACAGCCGCATCTCGTC-1	18	AST1
cn_ACAGCCGCATTCCTCG-1	control	985	639	0	1400	639	cn_ACAGCCGCATTCCTCG-1	5	Ex5
cn_ACAGCCGGTCCGGTCA-1	control	1274	681	0	1484	681	cn_ACAGCCGGTCCGGTCA-1	3	Ex3
cn_ACAGCCGGTCTTTCTA-1	control	3451	1870	0	2376	1760	cn_ACAGCCGGTCTTTCTA-1	20	OPC
cn_ACAGCCGTCAGGACAG-1	control	1387	765	0	1532	765	cn_ACAGCCGTCAGGACAG-1	5	Ex5
cn_ACAGCCGTCAGGGTAG-1	control	1925	1084	0	1875	1083	cn_ACAGCCGTCAGGGTAG-1	23	OLG
cn_ACAGGGAAGAAGTCTA-1	control	2229	1105	0.224215247	2000	1105	cn_ACAGGGAAGAAGTCTA-1	15	Inh2
cn_ACAGGGAAGGGCCAAT-1	control	2033	1197	0	1945	1197	cn_ACAGGGAAGGGCCAAT-1	14	Inh1
cn_ACAGGGAAGTTGGAGC-1	control	1399	748	0.142959257	1542	748	cn_ACAGGGAAGTTGGAGC-1	1	Ex1
cn_ACAGGGACAAGCGCTC-1	control	983	583	0	1400	583	cn_ACAGGGACAAGCGCTC-1	5	Ex5
cn_ACAGGGACACTGAATC-1	control	1069	613	0	1438	613	cn_ACAGGGACACTGAATC-1	4	Ex4
cn_ACAGGGACAGAGTTCT-1	control	724	442	0	1441	442	cn_ACAGGGACAGAGTTCT-1	3	Ex3
cn_ACAGGGAGTGTGTACT-1	control	688	465	0.145348837	1400	466	cn_ACAGGGAGTGTGTACT-1	5	Ex5
cn_ACAGGGAGTGTTCATG-1	control	1009	772	0.495540139	1299	772	cn_ACAGGGAGTGTTCATG-1	21	ENDO
cn_ACAGGGAGTTCCTACC-1	control	596	402	0	1330	409	cn_ACAGGGAGTTCCTACC-1	4	Ex4
cn_ACAGGGATCATTTCCA-1	control	5409	2330	0.036975411	2082	1438	cn_ACAGGGATCATTTCCA-1	5	Ex5
cn_ACAGGGATCGCCACTT-1	control	1633	781	0	1665	781	cn_ACAGGGATCGCCACTT-1	13	Ex13
cn_ACAGGGATCTCGGCTT-1	control	1201	619	0	1470	619	cn_ACAGGGATCTCGGCTT-1	1	Ex1
cn_ACATCCCCACAACATC-1	control	2329	1009	0.085873766	2015	1006	cn_ACATCCCCACAACATC-1	5	Ex5
cn_ACATCCCCACCAGTTA-1	control	36035	6238	0.008323622	1550	973	cn_ACATCCCCACCAGTTA-1	7	Ex7
cn_ACATCCCCACTCACTC-1	control	6889	2611	0	1814	1082	cn_ACATCCCCACTCACTC-1	18	AST1
cn_ACATCCCCAGCGTTTA-1	control	841	553	0.118764846	1352	553	cn_ACATCCCCAGCGTTTA-1	15	Inh2
cn_ACATCCCCATGAGATA-1	control	960	703	0	1302	703	cn_ACATCCCCATGAGATA-1	21	ENDO
cn_ACATCCCGTAGACTGG-1	control	842	565	0	1383	565	cn_ACATCCCGTAGACTGG-1	23	OLG
cn_ACATCCCGTCGCCACA-1	control	1414	705	0.070621469	1546	705	cn_ACATCCCGTCGCCACA-1	1	Ex1
cn_ACATCCCGTTATTCTC-1	control	1653	780	0	1673	780	cn_ACATCCCGTTATTCTC-1	5	Ex5
cn_ACATCCCTCATTTGCT-1	control	4306	1739	0.023218017	2285	1456	cn_ACATCCCTCATTTGCT-1	7	Ex7
cn_ACATCCCTCCGACGGT-1	control	3256	1728	0.030703101	2305	1675	cn_ACATCCCTCCGACGGT-1	1	Ex1
cn_ACATCCCTCCTGGCTT-1	control	3164	1329	0	2185	1299	cn_ACATCCCTCCTGGCTT-1	4	Ex4
cn_ACATCCCTCGTGGAAG-1	control	1654	1055	0.060459492	1666	1055	cn_ACATCCCTCGTGGAAG-1	5	Ex5
cn_ACATCCCTCTATGCCC-1	control	1747	954	0.057240985	1745	954	cn_ACATCCCTCTATGCCC-1	18	AST1
cn_ACATCGAAGGGTATAT-1	control	1224	838	0	1430	838	cn_ACATCGAAGGGTATAT-1	14	Inh1
cn_ACATCGACACACTTAG-1	control	1476	715	0	1578	715	cn_ACATCGACACACTTAG-1	3	Ex3
cn_ACATCGACAGCTGGTC-1	control	1216	641	0	1460	641	cn_ACATCGACAGCTGGTC-1	2	Ex2
cn_ACATCGAGTAGCTCGC-1	control	1396	783	0.143266476	1519	783	cn_ACATCGAGTAGCTCGC-1	2	Ex2
cn_ACATCGAGTCGTCTCT-1	control	4711	2071	0	2257	1523	cn_ACATCGAGTCGTCTCT-1	19	AST2
cn_ACATCGAGTTTGAACC-1	control	3519	1574	0	2289	1480	cn_ACATCGAGTTTGAACC-1	7	Ex7
cn_ACATCGATCCGAGCTG-1	control	1622	810	0	1653	810	cn_ACATCGATCCGAGCTG-1	7	Ex7
cn_ACATCGATCGCTTGAA-1	control	945	575	0.211640212	1387	575	cn_ACATCGATCGCTTGAA-1	1	Ex1
cn_ACATCGATCTGACAGT-1	control	1075	687	0.093023256	1394	687	cn_ACATCGATCTGACAGT-1	5	Ex5
cn_ACATGCAAGCAGCCCT-1	control	696	486	0	1455	486	cn_ACATGCAAGCAGCCCT-1	5	Ex5
cn_ACATGCAAGCGGTAAC-1	control	1280	693	0	1491	693	cn_ACATGCAAGCGGTAAC-1	3	Ex3
cn_ACATGCAAGTAACAGT-1	control	6089	2733	0.065681445	2222	1544	cn_ACATGCAAGTAACAGT-1	23	OLG
cn_ACATGCACACCAAAGG-1	control	2500	1472	0.919632147	2199	1472	cn_ACATGCACACCAAAGG-1	21	ENDO
cn_ACATGCACAGCATTGT-1	control	880	503	0.113636364	1354	503	cn_ACATGCACAGCATTGT-1	3	Ex3
cn_ACATGCACATTGTACG-1	control	1138	715	0.35118525	1400	715	cn_ACATGCACATTGTACG-1	22	PEC
cn_ACATGCAGTCAACGCC-1	control	8197	2650	0.012199585	1709	960	cn_ACATGCAGTCAACGCC-1	11	Ex11
cn_ACATGCAGTTGTCATG-1	control	723	460	0	1428	460	cn_ACATGCAGTTGTCATG-1	5	Ex5
cn_ACATGCATCACTCGAA-1	control	1572	842	0	1624	842	cn_ACATGCATCACTCGAA-1	5	Ex5
cn_ACATTTCAGCAAATGT-1	control	3115	1237	0.064205457	2143	1213	cn_ACATTTCAGCAAATGT-1	1	Ex1
cn_ACATTTCAGCACTCAT-1	control	3799	1649	0.052631579	2369	1492	cn_ACATTTCAGCACTCAT-1	23	OLG
cn_ACATTTCAGTAACGTA-1	control	5709	2204	0	2033	1248	cn_ACATTTCAGTAACGTA-1	18	AST1
cn_ACATTTCCAAACTGCT-1	control	1116	668	0	1419	668	cn_ACATTTCCAAACTGCT-1	1	Ex1
cn_ACATTTCCAACAAAGT-1	control	10462	3270	0.009554749	1695	1047	cn_ACATTTCCAACAAAGT-1	11	Ex11
cn_ACATTTCCAACTGATC-1	control	2582	1093	0	2069	1093	cn_ACATTTCCAACTGATC-1	7	Ex7
cn_ACATTTCCAACTGCTA-1	control	2910	1202	0	2127	1194	cn_ACATTTCCAACTGCTA-1	7	Ex7
cn_ACATTTCCAGGTGAGT-1	control	554	404	0	1286	412	cn_ACATTTCCAGGTGAGT-1	5	Ex5
cn_ACATTTCCAGTTAGGG-1	control	634	376	0	1367	381	cn_ACATTTCCAGTTAGGG-1	7	Ex7
cn_ACATTTCGTGGGATTG-1	control	987	589	0	1387	589	cn_ACATTTCGTGGGATTG-1	2	Ex2
cn_ACATTTCGTTTACTGG-1	control	919	580	0	1366	580	cn_ACATTTCGTTTACTGG-1	5	Ex5
cn_ACATTTCTCAACTACG-1	control	6987	2402	0.014310246	1839	1014	cn_ACATTTCTCAACTACG-1	1	Ex1
cn_ACATTTCTCGTACACA-1	control	4293	1996	0.069881202	2338	1634	cn_ACATTTCTCGTACACA-1	18	AST1
cn_ACATTTCTCTGGCCAG-1	control	1306	775	0.153139357	1465	775	cn_ACATTTCTCTGGCCAG-1	5	Ex5
cn_ACCAAACAGGGTTAGC-1	control	5538	1876	0.01805706	2059	1161	cn_ACCAAACAGGGTTAGC-1	12	Ex12
cn_ACCAAACCAACTCGAT-1	control	6110	2010	0.032733224	2054	1101	cn_ACCAAACCAACTCGAT-1	2	Ex2
cn_ACCAAACCACAACGCC-1	control	1381	703	0	1529	703	cn_ACCAAACCACAACGCC-1	5	Ex5
cn_ACCAAACCACTAGGTT-1	control	5644	2150	0.017708518	2063	1251	cn_ACCAAACCACTAGGTT-1	18	AST1
cn_ACCAAACCAGAACTCT-1	control	840	520	0.357142857	1420	519	cn_ACCAAACCAGAACTCT-1	18	AST1
cn_ACCAAACCAGCAGACA-1	control	4296	1578	0.023277467	2250	1321	cn_ACCAAACCAGCAGACA-1	13	Ex13
cn_ACCAAACCAGTGTACT-1	control	2421	1215	0	2052	1215	cn_ACCAAACCAGTGTACT-1	1	Ex1
cn_ACCAAACGTCACCGCA-1	control	1881	942	0.106213489	1835	942	cn_ACCAAACGTCACCGCA-1	18	AST1
cn_ACCAAACGTGCGGATA-1	control	915	535	0.109170306	1392	535	cn_ACCAAACGTGCGGATA-1	5	Ex5
cn_ACCAAACGTTGGGACA-1	control	1195	690	0.083682008	1431	690	cn_ACCAAACGTTGGGACA-1	5	Ex5
cn_ACCAAACGTTTACTTC-1	control	2568	1240	0.038910506	2110	1239	cn_ACCAAACGTTTACTTC-1	23	OLG
cn_ACCAAACTCAACCCGG-1	control	2985	1316	0.033478406	2159	1310	cn_ACCAAACTCAACCCGG-1	8	Ex8
cn_ACCAAACTCATCGGGC-1	control	3118	1211	0.064123116	2112	1182	cn_ACCAAACTCATCGGGC-1	5	Ex5
cn_ACCAAACTCCAACACA-1	control	581	389	0.17211704	1280	396	cn_ACCAAACTCCAACACA-1	5	Ex5
cn_ACCAAACTCTATGCCC-1	control	2704	1532	0	2228	1532	cn_ACCAAACTCTATGCCC-1	20	OPC
cn_ACCAAACTCTTCACAT-1	control	6347	2137	0	1953	1040	cn_ACCAAACTCTTCACAT-1	23	OLG
cn_ACCAAACTCTTCGCTG-1	control	6820	2274	0.029321214	1851	1014	cn_ACCAAACTCTTCGCTG-1	7	Ex7
cn_ACCAACAAGCACTGGA-1	control	8301	3094	0.096362322	1769	1142	cn_ACCAACAAGCACTGGA-1	14	Inh1
cn_ACCAACAAGGGCAGAG-1	control	873	651	0.228571429	1389	651	cn_ACCAACAAGGGCAGAG-1	5	Ex5
cn_ACCAACAAGGTCCGAA-1	control	841	545	0	1369	545	cn_ACCAACAAGGTCCGAA-1	15	Inh2
cn_ACCAACAAGTTTCGAC-1	control	1857	797	0.107526882	1815	797	cn_ACCAACAAGTTTCGAC-1	5	Ex5
cn_ACCAACACACTCGATA-1	control	4871	2434	0.26655731	2620	1858	cn_ACCAACACACTCGATA-1	24	Micro/Macro
cn_ACCAACAGTACAAACA-1	control	7057	2139	0	1749	837	cn_ACCAACAGTACAAACA-1	7	Ex7
cn_ACCAACAGTCTGATCA-1	control	1978	1140	0.101061142	1899	1140	cn_ACCAACAGTCTGATCA-1	18	AST1
cn_ACCAACAGTTAGAAAC-1	control	12242	4053	0.065316786	1719	1135	cn_ACCAACAGTTAGAAAC-1	19	AST2
cn_ACCAACAGTTGTCCCT-1	control	1487	828	0.134498991	1561	828	cn_ACCAACAGTTGTCCCT-1	22	PEC
cn_ACCAACAGTTTCAGAC-1	control	564	400	0	1259	410	cn_ACCAACAGTTTCAGAC-1	5	Ex5
cn_ACCAACATCATGAGGG-1	control	729	463	0	1431	463	cn_ACCAACATCATGAGGG-1	1	Ex1
cn_ACCAACATCCCGGTAG-1	control	8284	2893	0.036214389	1623	985	cn_ACCAACATCCCGGTAG-1	7	Ex7
cn_ACCAACATCCTTGACC-1	control	7476	2188	0.026748696	1755	826	cn_ACCAACATCCTTGACC-1	9	Ex9
cn_ACCAACATCGTAACAC-1	control	7070	2312	0.028272547	1735	874	cn_ACCAACATCGTAACAC-1	3	Ex3
cn_ACCAACATCTCAAAGC-1	control	4219	1675	0.023702299	2300	1418	cn_ACCAACATCTCAAAGC-1	3	Ex3
cn_ACCAACATCTCCTGAC-1	control	5236	1769	0	2172	1178	cn_ACCAACATCTCCTGAC-1	1	Ex1
cn_ACCACAAAGAGCAACC-1	control	1289	687	0	1486	687	cn_ACCACAAAGAGCAACC-1	4	Ex4
cn_ACCACAAAGCCACAAG-1	control	6989	2222	0.014308199	1924	982	cn_ACCACAAAGCCACAAG-1	5	Ex5
cn_ACCACAAAGCTAATGA-1	control	724	389	0.137741047	1454	389	cn_ACCACAAAGCTAATGA-1	15	Inh2
cn_ACCACAAAGCTATCCA-1	control	3084	1805	0.129659643	2394	1782	cn_ACCACAAAGCTATCCA-1	24	Micro/Macro
cn_ACCACAAAGGCACAAC-1	control	3396	1575	0.029446408	2286	1502	cn_ACCACAAAGGCACAAC-1	19	AST2
cn_ACCACAAAGTAATCCC-1	control	2486	1269	0	2076	1269	cn_ACCACAAAGTAATCCC-1	5	Ex5
cn_ACCACAACACCCTATC-1	control	1439	752	0.138888889	1554	752	cn_ACCACAACACCCTATC-1	3	Ex3
cn_ACCACAACAGTTACCA-1	control	2830	1280	0.141292829	2138	1276	cn_ACCACAACAGTTACCA-1	15	Inh2
cn_ACCACAACATGTCTAG-1	control	2393	1024	0.12536565	2029	1023	cn_ACCACAACATGTCTAG-1	3	Ex3
cn_ACCACAAGTGACTAAA-1	control	2755	1359	0	2143	1355	cn_ACCACAAGTGACTAAA-1	18	AST1
cn_ACCACAAGTGAGTTGG-1	control	2958	1330	0	2148	1318	cn_ACCACAAGTGAGTTGG-1	7	Ex7
cn_ACCACAATCATTGGTG-1	control	886	490	0.112739572	1413	490	cn_ACCACAATCATTGGTG-1	1	Ex1
cn_ACCACAATCGTCGCTT-1	control	1042	678	0.09596929	1393	678	cn_ACCACAATCGTCGCTT-1	22	PEC
cn_ACCATTTAGAGTGTGC-1	control	2072	1204	0.385914134	1967	1204	cn_ACCATTTAGAGTGTGC-1	22	PEC
cn_ACCATTTAGCTCGAAG-1	control	2079	937	0	1921	937	cn_ACCATTTAGCTCGAAG-1	4	Ex4
cn_ACCATTTAGGTATAGT-1	control	5349	2216	0.018691589	2201	1426	cn_ACCATTTAGGTATAGT-1	23	OLG
cn_ACCATTTAGTAGACAT-1	control	1675	794	0	1688	794	cn_ACCATTTAGTAGACAT-1	5	Ex5
cn_ACCATTTCACCATATG-1	control	2618	980	0.038182512	2056	980	cn_ACCATTTCACCATATG-1	7	Ex7
cn_ACCATTTCACGTAACT-1	control	1891	875	0	1833	875	cn_ACCATTTCACGTAACT-1	7	Ex7
cn_ACCATTTCACGTCGTG-1	control	1206	825	0	1416	825	cn_ACCATTTCACGTCGTG-1	5	Ex5
cn_ACCATTTGTACCCGCA-1	control	3792	1298	0.026371308	2234	1166	cn_ACCATTTGTACCCGCA-1	5	Ex5
cn_ACCATTTGTCAACCAT-1	control	797	492	0	1374	493	cn_ACCATTTGTCAACCAT-1	15	Inh2
cn_ACCATTTGTCCACAGC-1	control	1900	1043	0.052631579	1856	1043	cn_ACCATTTGTCCACAGC-1	22	PEC
cn_ACCCAAAAGACCGTTT-1	control	1136	607	0	1470	607	cn_ACCCAAAAGACCGTTT-1	14	Inh1
cn_ACCCAAAAGACGCTCC-1	control	793	547	0	1419	547	cn_ACCCAAAAGACGCTCC-1	5	Ex5
cn_ACCCAAAAGCGCTGCT-1	control	1690	784	0.059171598	1702	784	cn_ACCCAAAAGCGCTGCT-1	7	Ex7
cn_ACCCAAAAGGTGCCAA-1	control	2286	1003	0	1994	1003	cn_ACCCAAAAGGTGCCAA-1	5	Ex5
cn_ACCCAAACAAGCCTGC-1	control	997	572	0	1376	572	cn_ACCCAAACAAGCCTGC-1	18	AST1
cn_ACCCAAACAAGTGTCT-1	control	1265	660	0	1489	660	cn_ACCCAAACAAGTGTCT-1	5	Ex5
cn_ACCCAAAGTATCACCA-1	control	1185	845	0.927487352	1363	845	cn_ACCCAAAGTATCACCA-1	21	ENDO
cn_ACCCAAAGTGCAATGG-1	control	2281	1253	0.043840421	2036	1252	cn_ACCCAAAGTGCAATGG-1	14	Inh1
cn_ACCCAAATCAAAGAAC-1	control	3178	1538	0.031466331	2202	1502	cn_ACCCAAATCAAAGAAC-1	13	Ex13
cn_ACCCAAATCACAAGAA-1	control	11507	3459	0.017376195	1588	952	cn_ACCCAAATCACAAGAA-1	11	Ex11
cn_ACCCAAATCACTTGGA-1	control	770	531	0	1434	532	cn_ACCCAAATCACTTGGA-1	5	Ex5
cn_ACCCAAATCATTGCCC-1	control	11707	3119	0	1917	1099	cn_ACCCAAATCATTGCCC-1	7	Ex7
cn_ACCCAAATCGATACAC-1	control	3600	1479	0	2247	1370	cn_ACCCAAATCGATACAC-1	3	Ex3
cn_ACCCTCAAGTGTACAA-1	control	651	436	0	1416	439	cn_ACCCTCAAGTGTACAA-1	18	AST1
cn_ACCCTCACAATTCACG-1	control	2306	1266	0.130095403	2094	1266	cn_ACCCTCACAATTCACG-1	22	PEC
cn_ACCCTCAGTATGACAA-1	control	4094	1830	0.024420024	2345	1584	cn_ACCCTCAGTATGACAA-1	1	Ex1
cn_ACCCTCAGTCACCACG-1	control	3998	1618	0.025006252	2271	1415	cn_ACCCTCAGTCACCACG-1	4	Ex4
cn_ACCCTCAGTCGGAACA-1	control	2632	1158	0	2089	1158	cn_ACCCTCAGTCGGAACA-1	8	Ex8
cn_ACCCTCAGTGCACATT-1	control	66102	7751	0.001512493	1464	791	cn_ACCCTCAGTGCACATT-1	6	Ex6
cn_ACCCTCAGTTGATGTC-1	control	5990	2036	0.050083472	1962	1112	cn_ACCCTCAGTTGATGTC-1	6	Ex6
cn_ACCCTCATCATCGCCT-1	control	8991	2594	0.01111976	1924	1001	cn_ACCCTCATCATCGCCT-1	3	Ex3
cn_ACCCTCATCGTCGATA-1	control	579	395	0.172711572	1272	405	cn_ACCCTCATCGTCGATA-1	3	Ex3
cn_ACCCTCATCTACCTTA-1	control	2704	1666	0.776340111	2320	1661	cn_ACCCTCATCTACCTTA-1	21	ENDO
cn_ACCCTTGAGAACAGGA-1	control	2522	1166	0.158604282	2088	1165	cn_ACCCTTGAGAACAGGA-1	15	Inh2
cn_ACCCTTGAGACGCTCC-1	control	2138	1180	0.046772685	1981	1180	cn_ACCCTTGAGACGCTCC-1	1	Ex1
cn_ACCCTTGAGCTGGAGT-1	control	2547	1272	0.039261877	2108	1272	cn_ACCCTTGAGCTGGAGT-1	19	AST2
cn_ACCCTTGAGGGTTAGC-1	control	1015	613	0	1360	613	cn_ACCCTTGAGGGTTAGC-1	2	Ex2
cn_ACCCTTGCAAGCTGCC-1	control	17011	4115	0	1643	959	cn_ACCCTTGCAAGCTGCC-1	11	Ex11
cn_ACCCTTGCAAGGTACG-1	control	2142	1365	0.793280448	2042	1365	cn_ACCCTTGCAAGGTACG-1	21	ENDO
cn_ACCCTTGGTACGAGTG-1	control	1904	1112	0.052493438	1855	1112	cn_ACCCTTGGTACGAGTG-1	18	AST1
cn_ACCCTTGGTCATTCCC-1	control	788	510	0.253807107	1418	510	cn_ACCCTTGGTCATTCCC-1	4	Ex4
cn_ACCCTTGGTGTACAGG-1	control	5412	2479	0.110864745	2231	1562	cn_ACCCTTGGTGTACAGG-1	23	OLG
cn_ACCCTTGGTTGCACGC-1	control	2429	993	0.082270671	2006	993	cn_ACCCTTGGTTGCACGC-1	11	Ex11
cn_ACCCTTGTCAAGATAG-1	control	2242	1194	0.044583148	2034	1194	cn_ACCCTTGTCAAGATAG-1	23	OLG
cn_ACCCTTGTCCAGTTCC-1	control	10285	2859	0.009718173	1925	1061	cn_ACCCTTGTCCAGTTCC-1	3	Ex3
cn_ACCCTTGTCCCGTTGT-1	control	3402	1223	0	2137	1153	cn_ACCCTTGTCCCGTTGT-1	2	Ex2
cn_ACCCTTGTCCTACGAA-1	control	2894	1318	0	2180	1308	cn_ACCCTTGTCCTACGAA-1	21	ENDO
cn_ACCCTTGTCGAATCCA-1	control	2270	1161	0	2014	1161	cn_ACCCTTGTCGAATCCA-1	5	Ex5
cn_ACCCTTGTCTCGGTCT-1	control	1046	649	0.095602294	1422	649	cn_ACCCTTGTCTCGGTCT-1	14	Inh1
cn_ACCGTTCAGAGTAACT-1	control	943	600	0	1374	600	cn_ACCGTTCAGAGTAACT-1	1	Ex1
cn_ACCGTTCAGTCACGAG-1	control	2394	1354	0.08343763	2113	1354	cn_ACCGTTCAGTCACGAG-1	20	OPC
cn_ACCGTTCAGTCAGCCC-1	control	1246	657	0.240577386	1486	657	cn_ACCGTTCAGTCAGCCC-1	7	Ex7
cn_ACCGTTCAGTCATCGT-1	control	771	474	0	1441	474	cn_ACCGTTCAGTCATCGT-1	5	Ex5
cn_ACCGTTCCATACAGAA-1	control	873	540	0	1369	540	cn_ACCGTTCCATACAGAA-1	5	Ex5
cn_ACCGTTCGTATCTCTT-1	control	1432	774	0.209351012	1537	773	cn_ACCGTTCGTATCTCTT-1	5	Ex5
cn_ACCGTTCGTCCACTCT-1	control	3686	1693	0	2259	1543	cn_ACCGTTCGTCCACTCT-1	3	Ex3
cn_ACCGTTCGTTACAGCT-1	control	1128	695	0	1417	695	cn_ACCGTTCGTTACAGCT-1	18	AST1
cn_ACCGTTCTCACGGGAA-1	control	881	560	0.113507378	1373	560	cn_ACCGTTCTCACGGGAA-1	7	Ex7
cn_ACCGTTCTCGCTCTAC-1	control	2769	1464	0.036114121	2168	1462	cn_ACCGTTCTCGCTCTAC-1	14	Inh1
cn_ACCTACCAGACAACAT-1	control	1750	864	0.057142857	1746	864	cn_ACCTACCAGACAACAT-1	1	Ex1
cn_ACCTACCAGAGGTGCT-1	control	2150	1321	0.92936803	2045	1321	cn_ACCTACCAGAGGTGCT-1	21	ENDO
cn_ACCTACCAGCCTTTCC-1	control	1161	521	0.258397933	1463	521	cn_ACCTACCAGCCTTTCC-1	7	Ex7
cn_ACCTACCCAATTGCCA-1	control	1111	692	0	1435	692	cn_ACCTACCCAATTGCCA-1	5	Ex5
cn_ACCTACCCACATGAAA-1	control	1747	1081	0.057240985	1744	1081	cn_ACCTACCCACATGAAA-1	20	OPC
cn_ACCTACCCACCGGTCA-1	control	2587	1383	0.077309625	2158	1382	cn_ACCTACCCACCGGTCA-1	18	AST1
cn_ACCTACCCAGACCATT-1	control	741	425	0	1429	425	cn_ACCTACCCAGACCATT-1	5	Ex5
cn_ACCTACCGTACTCGAT-1	control	6756	2441	0.029598934	1887	1074	cn_ACCTACCGTACTCGAT-1	18	AST1
cn_ACCTACCGTCACGTGC-1	control	19036	4496	0.005251825	1677	1028	cn_ACCTACCGTCACGTGC-1	12	Ex12
cn_ACCTACCGTCAGGCAA-1	control	3130	1183	0.031938678	2124	1158	cn_ACCTACCGTCAGGCAA-1	6	Ex6
cn_ACCTACCGTCCAACGC-1	control	2735	1453	0.182815356	2157	1450	cn_ACCTACCGTCCAACGC-1	14	Inh1
cn_ACCTACCGTCCATAGT-1	control	1582	905	0	1618	905	cn_ACCTACCGTCCATAGT-1	18	AST1
cn_ACCTACCGTTGTATGC-1	control	1064	545	0.187969925	1452	544	cn_ACCTACCGTTGTATGC-1	2	Ex2
cn_ACCTACCTCCTCTAAT-1	control	6179	2475	0.03236246	1980	1308	cn_ACCTACCTCCTCTAAT-1	14	Inh1
cn_ACCTACCTCTGTCAGA-1	control	4141	1509	0.024148756	2242	1282	cn_ACCTACCTCTGTCAGA-1	7	Ex7
cn_ACCTGAAAGACTAAGT-1	control	659	371	0	1389	372	cn_ACCTGAAAGACTAAGT-1	5	Ex5
cn_ACCTGAAAGAGTTGAT-1	control	615	428	0.162601626	1354	431	cn_ACCTGAAAGAGTTGAT-1	5	Ex5
cn_ACCTGAAAGCAAGTCG-1	control	1051	718	0	1413	717	cn_ACCTGAAAGCAAGTCG-1	5	Ex5
cn_ACCTGAAAGGACTAAT-1	control	1984	1014	0	1892	1014	cn_ACCTGAAAGGACTAAT-1	15	Inh2
cn_ACCTGAAAGTCCTACA-1	control	1238	609	0	1481	608	cn_ACCTGAAAGTCCTACA-1	15	Inh2
cn_ACCTGAACAACCCTCT-1	control	5129	1585	0.019493177	2146	1090	cn_ACCTGAACAACCCTCT-1	6	Ex6
cn_ACCTGAACACTCTAGA-1	control	13585	4249	0.029433407	2027	1376	cn_ACCTGAACACTCTAGA-1	24	Micro/Macro
cn_ACCTGAACAGGGCTTC-1	control	5729	2395	0.104693771	1990	1350	cn_ACCTGAACAGGGCTTC-1	14	Inh1
cn_ACCTGAACAGTTTCGA-1	control	6727	2696	0	1900	1231	cn_ACCTGAACAGTTTCGA-1	14	Inh1
cn_ACCTGAAGTGAACCGA-1	control	729	437	0.274348422	1425	437	cn_ACCTGAAGTGAACCGA-1	5	Ex5
cn_ACCTGAAGTGCTCCGA-1	control	700	489	0	1426	491	cn_ACCTGAAGTGCTCCGA-1	15	Inh2
cn_ACCTGAAGTTAGCGGA-1	control	616	470	0.324675325	1337	474	cn_ACCTGAAGTTAGCGGA-1	14	Inh1
cn_ACCTGAATCCATTGTT-1	control	2942	1676	0.883752549	2354	1665	cn_ACCTGAATCCATTGTT-1	21	ENDO
cn_ACCTGAATCCGATTAG-1	control	1124	625	0	1424	625	cn_ACCTGAATCCGATTAG-1	15	Inh2
cn_ACCTGAATCCGGCAGT-1	control	2063	979	0	1914	978	cn_ACCTGAATCCGGCAGT-1	23	OLG
cn_ACCTGAATCTCCACTG-1	control	6501	2610	0.030750308	1896	1184	cn_ACCTGAATCTCCACTG-1	19	AST2
cn_ACCTGTCAGCACCGAA-1	control	1300	791	0.230769231	1475	791	cn_ACCTGTCAGCACCGAA-1	14	Inh1
cn_ACCTGTCAGGACGGAG-1	control	994	580	0	1425	579	cn_ACCTGTCAGGACGGAG-1	5	Ex5
cn_ACCTGTCAGGGACCAT-1	control	723	464	0	1404	465	cn_ACCTGTCAGGGACCAT-1	5	Ex5
cn_ACCTGTCAGGTACAAT-1	control	1408	851	0.071022727	1519	851	cn_ACCTGTCAGGTACAAT-1	5	Ex5
cn_ACCTGTCAGTCATGAA-1	control	2033	1277	0.049164208	1938	1277	cn_ACCTGTCAGTCATGAA-1	15	Inh2
cn_ACCTGTCCACAGAGCA-1	control	883	512	0.226500566	1381	512	cn_ACCTGTCCACAGAGCA-1	5	Ex5
cn_ACCTGTCCACTCCTGT-1	control	2661	1208	0.03756574	2094	1208	cn_ACCTGTCCACTCCTGT-1	15	Inh2
cn_ACCTGTCGTGAGAGGG-1	control	679	426	0	1421	428	cn_ACCTGTCGTGAGAGGG-1	1	Ex1
cn_ACCTGTCGTTCAGGTT-1	control	575	359	0	1307	365	cn_ACCTGTCGTTCAGGTT-1	5	Ex5
cn_ACCTGTCTCCGATCTC-1	control	2021	874	0	1899	874	cn_ACCTGTCTCCGATCTC-1	5	Ex5
cn_ACCTGTCTCCGCAACG-1	control	1064	601	0.187969925	1429	601	cn_ACCTGTCTCCGCAACG-1	1	Ex1
cn_ACCTGTCTCCTTCTAA-1	control	1625	874	0.184615385	1646	874	cn_ACCTGTCTCCTTCTAA-1	15	Inh2
cn_ACGATCAAGACACACG-1	control	3636	1314	0	2232	1202	cn_ACGATCAAGACACACG-1	3	Ex3
cn_ACGATCAAGCCTCGTG-1	control	546	361	0	1319	367	cn_ACGATCAAGCCTCGTG-1	23	OLG
cn_ACGATCAAGCTGAGTG-1	control	952	531	0	1415	531	cn_ACGATCAAGCTGAGTG-1	5	Ex5
cn_ACGATCAAGGCTTTCA-1	control	1147	708	0.087183958	1404	708	cn_ACGATCAAGGCTTTCA-1	14	Inh1
cn_ACGATCAAGTAAACAC-1	control	14146	3798	0.056549092	1906	1146	cn_ACGATCAAGTAAACAC-1	9	Ex9
cn_ACGATCAAGTGCTAGG-1	control	828	538	0.362318841	1385	538	cn_ACGATCAAGTGCTAGG-1	1	Ex1
cn_ACGATCAGTGTTGAGG-1	control	806	508	0	1436	508	cn_ACGATCAGTGTTGAGG-1	5	Ex5
cn_ACGATCATCCCTATTA-1	control	6551	2405	0.015262515	1887	1080	cn_ACGATCATCCCTATTA-1	18	AST1
cn_ACGATCATCGGCTGGT-1	control	1071	586	0	1435	586	cn_ACGATCATCGGCTGGT-1	4	Ex4
cn_ACGATCATCGTGGCGT-1	control	786	618	0	1443	618	cn_ACGATCATCGTGGCGT-1	5	Ex5
cn_ACGATGTCAAGACCTT-1	control	3878	1778	0.025786488	2298	1591	cn_ACGATGTCAAGACCTT-1	14	Inh1
cn_ACGATGTCACGCCACA-1	control	1271	642	0.157356412	1484	642	cn_ACGATGTCACGCCACA-1	5	Ex5
cn_ACGATGTCACTGTCGG-1	control	6798	2477	0.029398795	1914	1079	cn_ACGATGTCACTGTCGG-1	19	AST2
cn_ACGATGTCAGTTGGTT-1	control	1387	737	0.144092219	1535	737	cn_ACGATGTCAGTTGGTT-1	5	Ex5
cn_ACGATGTCATAGGAGC-1	control	781	490	0.128040973	1455	490	cn_ACGATGTCATAGGAGC-1	11	Ex11
cn_ACGATGTGTATCGTTG-1	control	1949	1301	0.256410256	1914	1301	cn_ACGATGTGTATCGTTG-1	21	ENDO
cn_ACGATGTGTATTCCTT-1	control	1108	623	0.180505415	1447	623	cn_ACGATGTGTATTCCTT-1	4	Ex4
cn_ACGATGTGTGTACGCC-1	control	1464	915	0.068306011	1539	915	cn_ACGATGTGTGTACGCC-1	22	PEC
cn_ACGATGTGTTCAATCG-1	control	1248	836	0	1416	836	cn_ACGATGTGTTCAATCG-1	22	PEC
cn_ACGATGTGTTCCGCAG-1	control	2516	946	0	2030	946	cn_ACGATGTGTTCCGCAG-1	4	Ex4
cn_ACGATGTTCATTGCCC-1	control	1358	682	0.073583517	1523	682	cn_ACGATGTTCATTGCCC-1	7	Ex7
cn_ACGATGTTCCTCAGAA-1	control	2558	1501	0.234558249	2165	1501	cn_ACGATGTTCCTCAGAA-1	14	Inh1
cn_ACGATGTTCGTGGGTC-1	control	1344	727	0	1503	726	cn_ACGATGTTCGTGGGTC-1	2	Ex2
cn_ACGCACGAGAACTGAT-1	control	2271	1284	0.132100396	2044	1284	cn_ACGCACGAGAACTGAT-1	18	AST1
cn_ACGCACGAGCATTGAA-1	control	4533	2191	0.044120891	2263	1656	cn_ACGCACGAGCATTGAA-1	10	Ex10
cn_ACGCACGAGGTGCCTC-1	control	1613	800	0.185988841	1646	800	cn_ACGCACGAGGTGCCTC-1	1	Ex1
cn_ACGCACGAGTTCAACC-1	control	780	401	0	1435	402	cn_ACGCACGAGTTCAACC-1	5	Ex5
cn_ACGCACGCACGCTGAC-1	control	1780	891	0.112359551	1767	891	cn_ACGCACGCACGCTGAC-1	15	Inh2
cn_ACGCACGCATGACAAA-1	control	587	385	0.170357751	1286	391	cn_ACGCACGCATGACAAA-1	5	Ex5
cn_ACGCACGCATGTTCGA-1	control	2094	1308	0.095419847	2022	1307	cn_ACGCACGCATGTTCGA-1	24	Micro/Macro
cn_ACGCACGGTCTAACGT-1	control	3960	2080	0.025233409	2531	1868	cn_ACGCACGGTCTAACGT-1	20	OPC
cn_ACGCACGGTTCGTAAC-1	control	1718	865	0	1719	865	cn_ACGCACGGTTCGTAAC-1	2	Ex2
cn_ACGCACGGTTCTCAGA-1	control	1470	707	0	1581	706	cn_ACGCACGGTTCTCAGA-1	7	Ex7
cn_ACGCACGTCAAAGAAC-1	control	1655	1025	0	1669	1025	cn_ACGCACGTCAAAGAAC-1	5	Ex5
cn_ACGGAAGAGAATCGTA-1	control	1090	788	0	1385	788	cn_ACGGAAGAGAATCGTA-1	14	Inh1
cn_ACGGAAGAGACAACAT-1	control	1381	798	0	1505	797	cn_ACGGAAGAGACAACAT-1	15	Inh2
cn_ACGGAAGCAAACCATC-1	control	1195	610	0	1454	610	cn_ACGGAAGCAAACCATC-1	15	Inh2
cn_ACGGAAGCAATTCTCT-1	control	1821	959	0	1799	959	cn_ACGGAAGCAATTCTCT-1	4	Ex4
cn_ACGGAAGCACAACCGC-1	control	854	551	0.351288056	1393	551	cn_ACGGAAGCACAACCGC-1	18	AST1
cn_ACGGAAGGTCAATGGG-1	control	856	527	0.11682243	1361	527	cn_ACGGAAGGTCAATGGG-1	3	Ex3
cn_ACGGAAGGTCTTGCGG-1	control	1399	866	0.142857143	1521	866	cn_ACGGAAGGTCTTGCGG-1	14	Inh1
cn_ACGGAAGTCCGCGAGT-1	control	894	578	0	1369	578	cn_ACGGAAGTCCGCGAGT-1	4	Ex4
cn_ACGGAAGTCTACCACC-1	control	2315	1060	0	1997	1060	cn_ACGGAAGTCTACCACC-1	3	Ex3
cn_ACGGAAGTCTCTCTTC-1	control	2461	1331	0	2128	1331	cn_ACGGAAGTCTCTCTTC-1	22	PEC
cn_ACGGGTCAGCCTCGTG-1	control	2833	1572	0	2246	1559	cn_ACGGGTCAGCCTCGTG-1	20	OPC
cn_ACGGGTCAGTCCTACA-1	control	2263	1005	0.132567388	1986	1005	cn_ACGGGTCAGTCCTACA-1	3	Ex3
cn_ACGGGTCCAGCAGTAG-1	control	913	691	0.109529025	1311	691	cn_ACGGGTCCAGCAGTAG-1	5	Ex5
cn_ACGGGTCCAGCTGCCA-1	control	1598	917	0.0625	1633	917	cn_ACGGGTCCAGCTGCCA-1	18	AST1
cn_ACGGGTCCATCTCATT-1	control	1652	1027	0	1662	1027	cn_ACGGGTCCATCTCATT-1	5	Ex5
cn_ACGGGTCGTACGACAG-1	control	1625	1049	0.061425061	1639	1048	cn_ACGGGTCGTACGACAG-1	20	OPC
cn_ACGGGTCGTACGTGAG-1	control	2949	1651	0.0678196	2254	1636	cn_ACGGGTCGTACGTGAG-1	18	AST1
cn_ACGGGTCGTGCTCGTG-1	control	918	462	0	1410	462	cn_ACGGGTCGTGCTCGTG-1	5	Ex5
cn_ACGGGTCGTGTCATCA-1	control	853	482	0.116959064	1422	482	cn_ACGGGTCGTGTCATCA-1	7	Ex7
cn_ACGGGTCGTTGCTAGT-1	control	1668	1026	0.059952038	1682	1026	cn_ACGGGTCGTTGCTAGT-1	18	AST1
cn_ACGGGTCGTTGTCATG-1	control	1252	744	0.239616613	1462	744	cn_ACGGGTCGTTGTCATG-1	15	Inh2
cn_ACGGGTCTCGCCTTGT-1	control	728	461	0	1414	461	cn_ACGGGTCTCGCCTTGT-1	15	Inh2
cn_ACGGTCGAGAGGGCGA-1	control	580	425	0.172413793	1296	431	cn_ACGGTCGAGAGGGCGA-1	15	Inh2
cn_ACGGTCGAGATGGGCT-1	control	737	565	0	1430	565	cn_ACGGTCGAGATGGGCT-1	5	Ex5
cn_ACGGTCGAGTCTTCGA-1	control	3334	1617	0	2301	1551	cn_ACGGTCGAGTCTTCGA-1	23	OLG
cn_ACGGTCGAGTTTGCTG-1	control	1686	1015	0.059311981	1690	1015	cn_ACGGTCGAGTTTGCTG-1	5	Ex5
cn_ACGGTCGCAACTCATG-1	control	1970	990	0	1879	990	cn_ACGGTCGCAACTCATG-1	1	Ex1
cn_ACGGTCGCAAGAGAGA-1	control	666	467	0	1386	470	cn_ACGGTCGCAAGAGAGA-1	5	Ex5
cn_ACGGTCGCACACCTAA-1	control	640	402	0.15625	1425	404	cn_ACGGTCGCACACCTAA-1	5	Ex5
cn_ACGGTCGCAGCGTATT-1	control	763	475	0	1388	476	cn_ACGGTCGCAGCGTATT-1	5	Ex5
cn_ACGGTCGGTACGATCT-1	control	2773	1552	0.072124053	2221	1547	cn_ACGGTCGGTACGATCT-1	23	OLG
cn_ACGGTCGGTAGATGTA-1	control	1833	964	0.109051254	1807	964	cn_ACGGTCGGTAGATGTA-1	4	Ex4
cn_ACGGTCGGTCGTCAGC-1	control	942	680	0	1315	680	cn_ACGGTCGGTCGTCAGC-1	21	ENDO
cn_ACGGTCGGTGTAGCAG-1	control	1829	963	0.054644809	1807	963	cn_ACGGTCGGTGTAGCAG-1	7	Ex7
cn_ACGGTCGGTGTTCCAA-1	control	3208	1409	0.062324712	2186	1374	cn_ACGGTCGGTGTTCCAA-1	1	Ex1
cn_ACGGTCGTCAATCAGC-1	control	1704	1035	0.058651026	1709	1035	cn_ACGGTCGTCAATCAGC-1	20	OPC
cn_ACGGTCGTCAGCCCAG-1	control	637	428	0.156985871	1365	435	cn_ACGGTCGTCAGCCCAG-1	19	AST2
cn_ACGGTCGTCGCTGACG-1	control	3200	1598	0.09375	2266	1558	cn_ACGGTCGTCGCTGACG-1	20	OPC
cn_ACGGTTAAGACTAGAT-1	control	822	497	0	1408	497	cn_ACGGTTAAGACTAGAT-1	5	Ex5
cn_ACGGTTAAGATCCTAC-1	control	4161	1793	0.07208073	2287	1515	cn_ACGGTTAAGATCCTAC-1	14	Inh1
cn_ACGGTTACACTAACGT-1	control	5988	2449	0.016694491	1903	1255	cn_ACGGTTACACTAACGT-1	14	Inh1
cn_ACGGTTAGTAACCAGG-1	control	2333	1008	0.042863266	1998	1008	cn_ACGGTTAGTAACCAGG-1	4	Ex4
cn_ACGGTTAGTATACAGA-1	control	699	487	0	1389	488	cn_ACGGTTAGTATACAGA-1	24	Micro/Macro
cn_ACGGTTAGTATCGATC-1	control	1553	1067	0.256739409	1571	1067	cn_ACGGTTAGTATCGATC-1	24	Micro/Macro
cn_ACGGTTAGTCGTGATT-1	control	1398	785	0.357398142	1520	785	cn_ACGGTTAGTCGTGATT-1	15	Inh2
cn_ACGGTTAGTGGTCAAG-1	control	577	430	0	1275	436	cn_ACGGTTAGTGGTCAAG-1	15	Inh2
cn_ACGGTTAGTTCAACGT-1	control	4266	1893	0.070307007	2351	1590	cn_ACGGTTAGTTCAACGT-1	18	AST1
cn_ACGGTTAGTTTGTTGG-1	control	621	390	0	1366	396	cn_ACGGTTAGTTTGTTGG-1	4	Ex4
cn_ACGGTTATCCCGGTAG-1	control	879	470	0.340909091	1419	470	cn_ACGGTTATCCCGGTAG-1	5	Ex5
cn_ACGTAACAGAGGTATT-1	control	766	514	0.130548303	1382	515	cn_ACGTAACAGAGGTATT-1	1	Ex1
cn_ACGTAACAGCGTGCTC-1	control	1642	948	0.121728545	1661	948	cn_ACGTAACAGCGTGCTC-1	15	Inh2
cn_ACGTAACAGTAGGATT-1	control	4170	2107	0.071942446	2335	1749	cn_ACGTAACAGTAGGATT-1	5	Ex5
cn_ACGTAACCAAAGGCAC-1	control	2476	1449	0.040387722	2167	1448	cn_ACGTAACCAAAGGCAC-1	20	OPC
cn_ACGTAACCACAAAGTA-1	control	1802	1108	0.055493896	1790	1107	cn_ACGTAACCACAAAGTA-1	14	Inh1
cn_ACGTAACCACCTGCAG-1	control	3543	1864	0.028216704	2422	1741	cn_ACGTAACCACCTGCAG-1	20	OPC
cn_ACGTAACCAGGGTTGA-1	control	2491	1424	0.120336943	2115	1424	cn_ACGTAACCAGGGTTGA-1	14	Inh1
cn_ACGTAACGTAACAGGC-1	control	1071	530	0.186741363	1446	529	cn_ACGTAACGTAACAGGC-1	2	Ex2
cn_ACGTAACGTGACAGCA-1	control	995	497	0.200803213	1431	497	cn_ACGTAACGTGACAGCA-1	5	Ex5
cn_ACGTAACGTTAGGGAC-1	control	1566	1108	0.127632419	1580	1108	cn_ACGTAACGTTAGGGAC-1	24	Micro/Macro
cn_ACGTAACGTTAGTTCG-1	control	834	577	0	1335	577	cn_ACGTAACGTTAGTTCG-1	21	ENDO
cn_ACGTAACGTTCGGCCA-1	control	1965	1190	0.1525941	1916	1190	cn_ACGTAACGTTCGGCCA-1	14	Inh1
cn_ACGTAACGTTGACTGT-1	control	724	394	0	1454	395	cn_ACGTAACGTTGACTGT-1	7	Ex7
cn_ACGTAACTCACAGAGG-1	control	2081	1331	0.816522574	2010	1331	cn_ACGTAACTCACAGAGG-1	21	ENDO
cn_ACGTAACTCGAGAGAC-1	control	3351	1338	0.059683677	2189	1286	cn_ACGTAACTCGAGAGAC-1	1	Ex1
cn_ACGTAACTCGATAACC-1	control	573	432	0	1276	435	cn_ACGTAACTCGATAACC-1	5	Ex5
cn_ACGTAACTCTGACAGT-1	control	1156	632	0.08650519	1463	632	cn_ACGTAACTCTGACAGT-1	2	Ex2
cn_ACGTAACTCTGAGAGG-1	control	4376	1698	0	2302	1403	cn_ACGTAACTCTGAGAGG-1	6	Ex6
cn_ACGTAACTCTGGAGAG-1	control	3417	1899	0.321261682	2438	1811	cn_ACGTAACTCTGGAGAG-1	19	AST2
cn_ACGTAACTCTGGTGCG-1	control	3987	1573	0.025081515	2225	1381	cn_ACGTAACTCTGGTGCG-1	1	Ex1
cn_ACGTAACTCTTCCTAA-1	control	1553	719	0.0643915	1617	719	cn_ACGTAACTCTTCCTAA-1	2	Ex2
cn_ACGTACAAGCAGCACA-1	control	4941	2043	0	2212	1421	cn_ACGTACAAGCAGCACA-1	18	AST1
cn_ACGTACAAGCGAGTCA-1	control	9737	3505	0.010267995	1754	1161	cn_ACGTACAAGCGAGTCA-1	14	Inh1
cn_ACGTACAAGGAAAGGT-1	control	3713	1762	0.053850296	2345	1627	cn_ACGTACAAGGAAAGGT-1	18	AST1
cn_ACGTACACATCCAACA-1	control	1237	628	0.080840744	1485	628	cn_ACGTACACATCCAACA-1	5	Ex5
cn_ACGTACAGTACGATCT-1	control	1171	626	0	1452	626	cn_ACGTACAGTACGATCT-1	1	Ex1
cn_ACGTACAGTAGTCTTG-1	control	1148	625	0.174064404	1453	625	cn_ACGTACAGTAGTCTTG-1	4	Ex4
cn_ACGTACAGTCCAGCAC-1	control	916	488	0	1422	488	cn_ACGTACAGTCCAGCAC-1	4	Ex4
cn_ACGTACAGTTTGGGAG-1	control	1030	590	0.097087379	1413	590	cn_ACGTACAGTTTGGGAG-1	5	Ex5
cn_ACGTAGTAGTCTGGTT-1	control	2246	1281	0	2063	1281	cn_ACGTAGTAGTCTGGTT-1	20	OPC
cn_ACGTAGTCACCCTAGG-1	control	922	514	0	1396	514	cn_ACGTAGTCACCCTAGG-1	3	Ex3
cn_ACGTAGTCACGGTGAA-1	control	10653	3665	0.046921922	1806	1230	cn_ACGTAGTCACGGTGAA-1	23	OLG
cn_ACGTAGTGTAGTATAG-1	control	1549	724	0	1618	724	cn_ACGTAGTGTAGTATAG-1	7	Ex7
cn_ACGTAGTGTATGACAA-1	control	1015	801	0	1281	801	cn_ACGTAGTGTATGACAA-1	24	Micro/Macro
cn_ACGTAGTGTCATCCGG-1	control	2318	1116	0.043140638	2019	1116	cn_ACGTAGTGTCATCCGG-1	1	Ex1
cn_ACGTAGTGTCATGCAT-1	control	969	677	0	1357	677	cn_ACGTAGTGTCATGCAT-1	1	Ex1
cn_ACGTAGTGTGTCTCCT-1	control	1076	530	0	1455	530	cn_ACGTAGTGTGTCTCCT-1	7	Ex7
cn_ACGTAGTGTTTCGCTC-1	control	1099	623	0	1433	623	cn_ACGTAGTGTTTCGCTC-1	5	Ex5
cn_ACGTAGTTCAGCTTGA-1	control	3084	1294	0.064808814	2145	1275	cn_ACGTAGTTCAGCTTGA-1	3	Ex3
cn_ACGTAGTTCGGAAACG-1	control	602	422	0.166112957	1336	428	cn_ACGTAGTTCGGAAACG-1	5	Ex5
cn_ACGTAGTTCTCCGTGT-1	control	1051	580	0.095147479	1435	579	cn_ACGTAGTTCTCCGTGT-1	5	Ex5
cn_ACGTCCTCATCAGTGT-1	control	1009	573	0.099108028	1400	573	cn_ACGTCCTCATCAGTGT-1	15	Inh2
cn_ACGTCCTGTACCCACG-1	control	825	474	0	1435	474	cn_ACGTCCTGTACCCACG-1	4	Ex4
cn_ACGTCCTGTACTCGTA-1	control	1068	733	0	1396	733	cn_ACGTCCTGTACTCGTA-1	5	Ex5
cn_ACGTCCTGTCAGCTTA-1	control	7938	2762	0.037792895	1599	912	cn_ACGTCCTGTCAGCTTA-1	11	Ex11
cn_ACGTCCTGTTCCATTT-1	control	1245	691	0	1453	691	cn_ACGTCCTGTTCCATTT-1	4	Ex4
cn_ACGTCCTTCGTTCTCG-1	control	1597	847	0.125156446	1635	847	cn_ACGTCCTTCGTTCTCG-1	4	Ex4
cn_ACGTCCTTCTCGGGAC-1	control	1025	552	0	1427	552	cn_ACGTCCTTCTCGGGAC-1	5	Ex5
cn_ACGTCCTTCTTCTCAA-1	control	3265	1761	0.091855481	2379	1716	cn_ACGTCCTTCTTCTCAA-1	21	ENDO
cn_ACGTTCCAGACTAAGT-1	control	2427	1175	0.041203131	2047	1174	cn_ACGTTCCAGACTAAGT-1	15	Inh2
cn_ACGTTCCAGCCTCAAT-1	control	5413	2510	0.221688528	2353	1646	cn_ACGTTCCAGCCTCAAT-1	22	PEC
cn_ACGTTCCAGCGGATCA-1	control	964	624	0.20746888	1380	624	cn_ACGTTCCAGCGGATCA-1	18	AST1
cn_ACGTTCCAGTAGTCAA-1	control	2729	1235	0.036616624	2119	1232	cn_ACGTTCCAGTAGTCAA-1	15	Inh2
cn_ACGTTCCAGTATAACG-1	control	9910	2393	0	1807	822	cn_ACGTTCCAGTATAACG-1	6	Ex6
cn_ACGTTCCCAATTGTGC-1	control	767	472	0.130378096	1433	472	cn_ACGTTCCCAATTGTGC-1	5	Ex5
cn_ACGTTCCCAGGCCCTA-1	control	1788	1108	0.279642058	1781	1108	cn_ACGTTCCCAGGCCCTA-1	21	ENDO
cn_ACGTTCCCATCTGTTT-1	control	3543	1835	0.112898673	2420	1725	cn_ACGTTCCCATCTGTTT-1	20	OPC
cn_ACGTTCCGTCGTCAGC-1	control	1458	917	0.205761317	1511	917	cn_ACGTTCCGTCGTCAGC-1	21	ENDO
cn_ACGTTCCGTGGGCTTC-1	control	1204	679	0.083056478	1457	679	cn_ACGTTCCGTGGGCTTC-1	1	Ex1
cn_ACGTTCCGTGGTAATA-1	control	810	625	0	1422	625	cn_ACGTTCCGTGGTAATA-1	5	Ex5
cn_ACGTTCCTCATCTATC-1	control	2815	1363	0	2186	1359	cn_ACGTTCCTCATCTATC-1	23	OLG
cn_ACTACGAAGATCACCT-1	control	46150	6653	0.002166378	1526	858	cn_ACTACGAAGATCACCT-1	6	Ex6
cn_ACTACGAAGGCCTGCT-1	control	1322	746	0	1485	746	cn_ACTACGAAGGCCTGCT-1	1	Ex1
cn_ACTACGAAGGTCTTTG-1	control	7692	2690	0.012997141	1593	910	cn_ACTACGAAGGTCTTTG-1	7	Ex7
cn_ACTACGAAGGTTACCT-1	control	3989	1759	0.02506894	2295	1535	cn_ACTACGAAGGTTACCT-1	1	Ex1
cn_ACTACGACAAATTAGG-1	control	15809	3926	0.012648621	1704	1011	cn_ACTACGACAAATTAGG-1	11	Ex11
cn_ACTACGACAACTGCCG-1	control	890	433	0	1407	433	cn_ACTACGACAACTGCCG-1	7	Ex7
cn_ACTACGACAATTTCGG-1	control	2897	1364	0.034518467	2159	1357	cn_ACTACGACAATTTCGG-1	19	AST2
cn_ACTACGACACTCCGAG-1	control	583	440	0	1244	444	cn_ACTACGACACTCCGAG-1	5	Ex5
cn_ACTACGACACTTGGGC-1	control	1597	795	0	1643	795	cn_ACTACGACACTTGGGC-1	1	Ex1
cn_ACTACGAGTCGATTAC-1	control	2873	1442	0	2170	1437	cn_ACTACGAGTCGATTAC-1	18	AST1
cn_ACTACGAGTCTTACAG-1	control	801	488	0.24968789	1450	488	cn_ACTACGAGTCTTACAG-1	5	Ex5
cn_ACTACGAGTGCCTGCA-1	control	3078	1569	0.097434232	2248	1553	cn_ACTACGAGTGCCTGCA-1	18	AST1
cn_ACTACGAGTTACCGTA-1	control	2839	1402	0.140894681	2189	1396	cn_ACTACGAGTTACCGTA-1	18	AST1
cn_ACTACGATCAGTGTTG-1	control	981	568	0	1396	568	cn_ACTACGATCAGTGTTG-1	5	Ex5
cn_ACTACGATCCTACCGT-1	control	2024	1206	0.197530864	1940	1206	cn_ACTACGATCCTACCGT-1	14	Inh1
cn_ACTACGATCGAGTACT-1	control	5451	2338	0	2082	1396	cn_ACTACGATCGAGTACT-1	16	Inh3
cn_ACTACGATCTCATAGG-1	control	1285	861	0.077821012	1421	861	cn_ACTACGATCTCATAGG-1	20	OPC
cn_ACTACGATCTGGACTA-1	control	546	419	0.365630713	1194	428	cn_ACTACGATCTGGACTA-1	24	Micro/Macro
cn_ACTATCTAGGCTCACC-1	control	799	467	0.125	1381	468	cn_ACTATCTAGGCTCACC-1	4	Ex4
cn_ACTATCTAGGGTACGT-1	control	3399	1473	0	2231	1405	cn_ACTATCTAGGGTACGT-1	9	Ex9
cn_ACTATCTAGGGTTAGC-1	control	2623	1397	0.07624857	2145	1397	cn_ACTATCTAGGGTTAGC-1	16	Inh3
cn_ACTATCTCAATTCTTC-1	control	18877	5035	0.545521953	1700	1068	cn_ACTATCTCAATTCTTC-1	15	Inh2
cn_ACTATCTCAGAGCCCT-1	control	1302	878	0	1417	878	cn_ACTATCTCAGAGCCCT-1	24	Micro/Macro
cn_ACTATCTCAGCTGCCA-1	control	5644	2261	0.035429584	2055	1332	cn_ACTATCTCAGCTGCCA-1	14	Inh1
cn_ACTATCTCATATGCGT-1	control	817	526	0.122399021	1440	525	cn_ACTATCTCATATGCGT-1	15	Inh2
cn_ACTATCTGTAATTGGA-1	control	4921	2307	0.040642146	2185	1543	cn_ACTATCTGTAATTGGA-1	18	AST1
cn_ACTATCTGTGACTCGC-1	control	2267	1128	0.04411116	2017	1128	cn_ACTATCTGTGACTCGC-1	6	Ex6
cn_ACTATCTGTGCCGAAA-1	control	757	453	0	1394	454	cn_ACTATCTGTGCCGAAA-1	1	Ex1
cn_ACTATCTTCATCGACA-1	control	4612	1577	0.021673169	2144	1199	cn_ACTATCTTCATCGACA-1	5	Ex5
cn_ACTATCTTCTACGGGC-1	control	744	483	0	1382	484	cn_ACTATCTTCTACGGGC-1	5	Ex5
cn_ACTATCTTCTGCCTGT-1	control	26620	5394	0.007510045	1545	904	cn_ACTATCTTCTGCCTGT-1	6	Ex6
cn_ACTATGGAGTAGACCG-1	control	2583	1335	0	2140	1335	cn_ACTATGGAGTAGACCG-1	18	AST1
cn_ACTATGGCAACGGTAG-1	control	2893	1170	0.069132389	2101	1157	cn_ACTATGGCAACGGTAG-1	5	Ex5
cn_ACTATGGCAAGGGTCA-1	control	3881	1475	0	2243	1314	cn_ACTATGGCAAGGGTCA-1	5	Ex5
cn_ACTATGGCACTGCACG-1	control	1802	944	0.110926234	1783	943	cn_ACTATGGCACTGCACG-1	4	Ex4
cn_ACTATGGCAGTGCGCT-1	control	562	388	0	1294	399	cn_ACTATGGCAGTGCGCT-1	5	Ex5
cn_ACTATGGGTGCCGTAC-1	control	1546	853	0	1603	853	cn_ACTATGGGTGCCGTAC-1	15	Inh2
cn_ACTATGGGTTCAAGGG-1	control	939	591	0	1359	591	cn_ACTATGGGTTCAAGGG-1	2	Ex2
cn_ACTATGGTCAAGAAAC-1	control	1595	981	0.188087774	1622	981	cn_ACTATGGTCAAGAAAC-1	1	Ex1
cn_ACTATTCAGGGTAATT-1	control	2956	1534	0	2212	1531	cn_ACTATTCAGGGTAATT-1	14	Inh1
cn_ACTATTCAGGTATAGT-1	control	3677	2095	0.788471996	2543	1944	cn_ACTATTCAGGTATAGT-1	21	ENDO
cn_ACTATTCAGTAAAGCT-1	control	4279	1946	0	2317	1586	cn_ACTATTCAGTAAAGCT-1	14	Inh1
cn_ACTATTCAGTTACTCG-1	control	3047	1185	0.032797639	2131	1170	cn_ACTATTCAGTTACTCG-1	4	Ex4
cn_ACTATTCCAAACCACT-1	control	2213	986	0.045187528	1965	984	cn_ACTATTCCAAACCACT-1	6	Ex6
cn_ACTATTCCAATACCTG-1	control	3105	1337	0.09658725	2206	1322	cn_ACTATTCCAATACCTG-1	15	Inh2
cn_ACTATTCGTAGGTCAG-1	control	751	553	0	1456	553	cn_ACTATTCGTAGGTCAG-1	4	Ex4
cn_ACTATTCGTCTACAGT-1	control	5920	2519	0.016889039	1998	1369	cn_ACTATTCGTCTACAGT-1	14	Inh1
cn_ACTATTCGTGAATTAG-1	control	3630	1692	0.055096419	2292	1564	cn_ACTATTCGTGAATTAG-1	1	Ex1
cn_ACTATTCGTGCGAACA-1	control	2495	1510	0.761217949	2221	1510	cn_ACTATTCGTGCGAACA-1	21	ENDO
cn_ACTATTCTCCTGGGAC-1	control	14092	3993	0	1666	1051	cn_ACTATTCTCCTGGGAC-1	11	Ex11
cn_ACTATTCTCCTGTTGC-1	control	4280	1531	0	2226	1245	cn_ACTATTCTCCTGTTGC-1	1	Ex1
cn_ACTATTCTCGAAGCAG-1	control	902	510	0.22172949	1394	510	cn_ACTATTCTCGAAGCAG-1	4	Ex4
cn_ACTATTCTCGCAACAT-1	control	3610	1327	0.02769316	2223	1225	cn_ACTATTCTCGCAACAT-1	4	Ex4
cn_ACTATTCTCGCACGGT-1	control	1566	902	0.127713921	1610	902	cn_ACTATTCTCGCACGGT-1	5	Ex5
cn_ACTATTCTCGGTCACG-1	control	1368	753	0	1509	752	cn_ACTATTCTCGGTCACG-1	9	Ex9
cn_ACTCCCAAGAAATTGC-1	control	2619	1323	0.038167939	2130	1322	cn_ACTCCCAAGAAATTGC-1	18	AST1
cn_ACTCCCAAGAAGCGCT-1	control	726	535	0	1380	537	cn_ACTCCCAAGAAGCGCT-1	21	ENDO
cn_ACTCCCAAGACAAGCC-1	control	2564	1208	0.15600624	2113	1207	cn_ACTCCCAAGACAAGCC-1	18	AST1
cn_ACTCCCAAGCTCACTA-1	control	860	513	0	1434	513	cn_ACTCCCAAGCTCACTA-1	7	Ex7
cn_ACTCCCAAGCTGAGTG-1	control	632	416	0.158227848	1362	417	cn_ACTCCCAAGCTGAGTG-1	18	AST1
cn_ACTCCCAAGTCTCCTC-1	control	2626	1049	0.038066235	2083	1048	cn_ACTCCCAAGTCTCCTC-1	2	Ex2
cn_ACTCCCAAGTTGGACG-1	control	9998	3253	0	1698	1058	cn_ACTCCCAAGTTGGACG-1	11	Ex11
cn_ACTCCCACAGGGTTGA-1	control	2715	1146	0.073637703	2104	1146	cn_ACTCCCACAGGGTTGA-1	4	Ex4
cn_ACTCCCACATGACGGA-1	control	1251	773	0.079872204	1440	773	cn_ACTCCCACATGACGGA-1	22	PEC
cn_ACTCCCAGTAACGTTC-1	control	20063	4623	0.014951408	1639	1001	cn_ACTCCCAGTAACGTTC-1	11	Ex11
cn_ACTCCCAGTACGCTAT-1	control	727	450	0.137551582	1442	451	cn_ACTCCCAGTACGCTAT-1	5	Ex5
cn_ACTCCCAGTCTTGAAC-1	control	846	569	0	1391	569	cn_ACTCCCAGTCTTGAAC-1	14	Inh1
cn_ACTCCCAGTGCACAAG-1	control	1614	918	0.185873606	1647	918	cn_ACTCCCAGTGCACAAG-1	15	Inh2
cn_ACTCCCAGTGTGCCTG-1	control	5185	2349	0.019278967	2186	1529	cn_ACTCCCAGTGTGCCTG-1	20	OPC
cn_ACTCCCATCCAGTGCG-1	control	1545	832	0.064683053	1612	832	cn_ACTCCCATCCAGTGCG-1	23	OLG
cn_ACTCTCGAGAATCGAT-1	control	3410	1376	0	2236	1310	cn_ACTCTCGAGAATCGAT-1	7	Ex7
cn_ACTCTCGAGCTTCATG-1	control	1403	617	0.071275837	1563	617	cn_ACTCTCGAGCTTCATG-1	5	Ex5
cn_ACTCTCGCAAATGAAC-1	control	1104	649	0	1416	649	cn_ACTCTCGCAAATGAAC-1	23	OLG
cn_ACTCTCGCACACCTAA-1	control	2267	1384	0.529333921	2101	1384	cn_ACTCTCGCACACCTAA-1	21	ENDO
cn_ACTCTCGCACCACTGG-1	control	1854	1228	0.107700592	1837	1228	cn_ACTCTCGCACCACTGG-1	21	ENDO
cn_ACTCTCGCACTTCCTG-1	control	735	431	0.135869565	1430	431	cn_ACTCTCGCACTTCCTG-1	5	Ex5
cn_ACTCTCGGTAGACTGG-1	control	2549	1317	0.039215686	2138	1317	cn_ACTCTCGGTAGACTGG-1	23	OLG
cn_ACTCTCGGTATGCTTG-1	control	800	444	0.125	1417	445	cn_ACTCTCGGTATGCTTG-1	5	Ex5
cn_ACTCTCGTCAGTGTTG-1	control	3582	1888	0	2388	1760	cn_ACTCTCGTCAGTGTTG-1	19	AST2
cn_ACTCTCGTCCGATGTA-1	control	2155	876	0	1932	876	cn_ACTCTCGTCCGATGTA-1	6	Ex6
cn_ACTCTCGTCGCTATTT-1	control	1566	842	0.06385696	1611	841	cn_ACTCTCGTCGCTATTT-1	20	OPC
cn_ACTCTCGTCTTGGATG-1	control	886	664	0	1368	664	cn_ACTCTCGTCTTGGATG-1	5	Ex5
cn_ACTGATGAGCAGCAGT-1	control	3466	1602	0.02884338	2274	1502	cn_ACTGATGAGCAGCAGT-1	18	AST1
cn_ACTGATGAGCATGAAT-1	control	7718	2641	0	1708	951	cn_ACTGATGAGCATGAAT-1	23	OLG
cn_ACTGATGAGCCGGAAT-1	control	621	390	0.322061192	1376	398	cn_ACTGATGAGCCGGAAT-1	5	Ex5
cn_ACTGATGCAGAGCGTA-1	control	2384	1121	0.041928721	2032	1120	cn_ACTGATGCAGAGCGTA-1	1	Ex1
cn_ACTGATGCATCCGTTC-1	control	898	463	0.111358575	1427	463	cn_ACTGATGCATCCGTTC-1	2	Ex2
cn_ACTGATGGTACGGTTT-1	control	5344	2003	0.018709074	2189	1289	cn_ACTGATGGTACGGTTT-1	23	OLG
cn_ACTGATGGTATAGCTC-1	control	6141	2285	0	1904	1177	cn_ACTGATGGTATAGCTC-1	12	Ex12
cn_ACTGATGTCCATTTAC-1	control	1488	818	0.067204301	1573	818	cn_ACTGATGTCCATTTAC-1	15	Inh2
cn_ACTGATGTCTTTCGAT-1	control	1007	610	0	1416	610	cn_ACTGATGTCTTTCGAT-1	5	Ex5
cn_ACTGCAAAGGAGGGTG-1	control	1879	1102	0.106439596	1843	1102	cn_ACTGCAAAGGAGGGTG-1	18	AST1
cn_ACTGCAAAGTCACAGG-1	control	1658	1000	0.060313631	1669	1000	cn_ACTGCAAAGTCACAGG-1	22	PEC
cn_ACTGCAAAGTGTAGAT-1	control	2252	1271	0	2037	1270	cn_ACTGCAAAGTGTAGAT-1	18	AST1
cn_ACTGCAACAGTCGTTA-1	control	5480	2186	0.054734537	2131	1342	cn_ACTGCAACAGTCGTTA-1	15	Inh2
cn_ACTGCAACAGTGGTGA-1	control	2020	1198	0	1927	1197	cn_ACTGCAACAGTGGTGA-1	18	AST1
cn_ACTGCAACATGGCGCT-1	control	1088	738	0	1404	738	cn_ACTGCAACATGGCGCT-1	4	Ex4
cn_ACTGCAAGTCGTAATC-1	control	1630	915	0	1650	915	cn_ACTGCAAGTCGTAATC-1	5	Ex5
cn_ACTGCAATCAGGAACG-1	control	1042	579	0.479846449	1428	579	cn_ACTGCAATCAGGAACG-1	7	Ex7
cn_ACTGCAATCCAGCACG-1	control	9224	2947	0.043351035	1823	1041	cn_ACTGCAATCCAGCACG-1	1	Ex1
cn_ACTGCAATCTCCCTAG-1	control	2598	1064	0	2071	1064	cn_ACTGCAATCTCCCTAG-1	2	Ex2
cn_ACTGTCCAGCAGGCAT-1	control	4861	2029	0.061703003	2193	1455	cn_ACTGTCCAGCAGGCAT-1	6	Ex6
cn_ACTGTCCAGGATAATC-1	control	1675	953	0.179104478	1688	953	cn_ACTGTCCAGGATAATC-1	18	AST1
cn_ACTGTCCCACTGAATC-1	control	960	525	0	1385	525	cn_ACTGTCCCACTGAATC-1	23	OLG
cn_ACTGTCCCATAGAAAC-1	control	1892	781	0	1825	781	cn_ACTGTCCCATAGAAAC-1	6	Ex6
cn_ACTGTCCTCATAGACC-1	control	1904	907	0.052521008	1841	907	cn_ACTGTCCTCATAGACC-1	2	Ex2
cn_ACTGTGAAGCTGACCC-1	control	2494	1422	0.080096115	2141	1422	cn_ACTGTGAAGCTGACCC-1	18	AST1
cn_ACTGTGAAGGTAAGTT-1	control	3221	1341	0	2168	1305	cn_ACTGTGAAGGTAAGTT-1	5	Ex5
cn_ACTGTGAAGTCCCTAA-1	control	2137	1015	0.046794572	1950	1014	cn_ACTGTGAAGTCCCTAA-1	7	Ex7
cn_ACTGTGACAGACCTGC-1	control	575	355	0.173611111	1314	362	cn_ACTGTGACAGACCTGC-1	5	Ex5
cn_ACTGTGACAGATCCAT-1	control	1502	850	0	1576	850	cn_ACTGTGACAGATCCAT-1	1	Ex1
cn_ACTGTGAGTAAGCTCT-1	control	559	400	0.178571429	1300	409	cn_ACTGTGAGTAAGCTCT-1	5	Ex5
cn_ACTGTGAGTCCTGTTC-1	control	730	541	0.136798906	1445	541	cn_ACTGTGAGTCCTGTTC-1	5	Ex5
cn_ACTGTGAGTTGCCTAA-1	control	615	448	0	1317	447	cn_ACTGTGAGTTGCCTAA-1	5	Ex5
cn_ACTGTGATCTACCCAC-1	control	2172	971	0.092038656	1959	971	cn_ACTGTGATCTACCCAC-1	7	Ex7
cn_ACTTAGGAGACCCGCT-1	control	763	562	0	1418	562	cn_ACTTAGGAGACCCGCT-1	5	Ex5
cn_ACTTAGGAGAGGTTTA-1	control	1018	753	0.098231827	1380	753	cn_ACTTAGGAGAGGTTTA-1	5	Ex5
cn_ACTTAGGAGCACAAAT-1	control	7883	3271	0.025371052	1610	1059	cn_ACTTAGGAGCACAAAT-1	18	AST1
cn_ACTTAGGAGGATTTAG-1	control	2143	954	0.046663556	1926	954	cn_ACTTAGGAGGATTTAG-1	2	Ex2
cn_ACTTAGGAGGCTTAGG-1	control	2494	1043	0	2039	1043	cn_ACTTAGGAGGCTTAGG-1	11	Ex11
cn_ACTTAGGAGGTGCTAG-1	control	1774	1235	0.394366197	1771	1235	cn_ACTTAGGAGGTGCTAG-1	21	ENDO
cn_ACTTAGGCATGAGATA-1	control	1480	971	0.135135135	1550	971	cn_ACTTAGGCATGAGATA-1	14	Inh1
cn_ACTTAGGGTAGCGCTC-1	control	1686	1059	0.355660937	1694	1059	cn_ACTTAGGGTAGCGCTC-1	18	AST1
cn_ACTTAGGGTATAATGG-1	control	2843	1239	0	2126	1238	cn_ACTTAGGGTATAATGG-1	8	Ex8
cn_ACTTAGGGTCCGGCAT-1	control	1394	610	0.071736011	1550	610	cn_ACTTAGGGTCCGGCAT-1	4	Ex4
cn_ACTTAGGGTGTATACC-1	control	1265	818	0.869565217	1432	818	cn_ACTTAGGGTGTATACC-1	22	PEC
cn_ACTTAGGTCGCCGAGT-1	control	2256	1354	0	2087	1354	cn_ACTTAGGTCGCCGAGT-1	20	OPC
cn_ACTTAGGTCGTACCTC-1	control	1871	1191	0	1841	1191	cn_ACTTAGGTCGTACCTC-1	18	AST1
cn_ACTTAGGTCTTACGGA-1	control	1214	810	0	1395	810	cn_ACTTAGGTCTTACGGA-1	21	ENDO
cn_ACTTATCAGCGATGCA-1	control	1140	643	0	1433	643	cn_ACTTATCAGCGATGCA-1	4	Ex4
cn_ACTTATCAGGAAACGA-1	control	5546	1998	0.072098053	2033	1204	cn_ACTTATCAGGAAACGA-1	6	Ex6
cn_ACTTATCAGGGTGGGA-1	control	2606	1175	0.115074799	2076	1174	cn_ACTTATCAGGGTGGGA-1	5	Ex5
cn_ACTTATCAGGTTCAGG-1	control	2714	1437	0	2175	1436	cn_ACTTATCAGGTTCAGG-1	18	AST1
cn_ACTTATCCAACACAAA-1	control	730	496	0.136798906	1405	497	cn_ACTTATCCAACACAAA-1	5	Ex5
cn_ACTTATCCACGGTAGA-1	control	2122	907	0.094250707	1919	907	cn_ACTTATCCACGGTAGA-1	5	Ex5
cn_ACTTATCGTGACTATC-1	control	2694	1089	0.111275964	2084	1087	cn_ACTTATCGTGACTATC-1	6	Ex6
cn_ACTTATCTCACTTTGT-1	control	1201	583	0	1472	582	cn_ACTTATCTCACTTTGT-1	2	Ex2
cn_ACTTCCGAGAAGCTCG-1	control	712	459	0.140449438	1455	460	cn_ACTTCCGAGAAGCTCG-1	18	AST1
cn_ACTTCCGCATGTCGTA-1	control	5841	2109	0.051343488	2019	1202	cn_ACTTCCGCATGTCGTA-1	11	Ex11
cn_ACTTCCGTCAAGAGTA-1	control	4580	1856	0.08731718	2184	1420	cn_ACTTCCGTCAAGAGTA-1	4	Ex4
cn_ACTTCGCAGAAGTCTA-1	control	1250	864	0.959232614	1387	864	cn_ACTTCGCAGAAGTCTA-1	21	ENDO
cn_ACTTCGCAGATTCGAA-1	control	999	705	0.5	1352	705	cn_ACTTCGCAGATTCGAA-1	21	ENDO
cn_ACTTCGCAGGATTTGA-1	control	3429	1827	0.787172012	2398	1751	cn_ACTTCGCAGGATTTGA-1	22	PEC
cn_ACTTCGCAGGTAGACC-1	control	2382	1499	0.754716981	2185	1499	cn_ACTTCGCAGGTAGACC-1	21	ENDO
cn_ACTTCGCCAGGATGAC-1	control	1143	628	0.174825175	1455	628	cn_ACTTCGCCAGGATGAC-1	2	Ex2
cn_ACTTCGCGTAGCGTTT-1	control	2681	1481	0.372995151	2173	1481	cn_ACTTCGCGTAGCGTTT-1	18	AST1
cn_ACTTCGCGTTTCGATG-1	control	2009	1173	0.049776008	1920	1173	cn_ACTTCGCGTTTCGATG-1	14	Inh1
cn_ACTTCGCTCACTAGCA-1	control	4068	1926	0.049152126	2380	1699	cn_ACTTCGCTCACTAGCA-1	18	AST1
cn_ACTTCGCTCCCGAAAT-1	control	3245	1592	0.061633282	2256	1551	cn_ACTTCGCTCCCGAAAT-1	18	AST1
cn_ACTTCGCTCGTCTCAC-1	control	3361	1680	0	2348	1610	cn_ACTTCGCTCGTCTCAC-1	20	OPC
cn_ACTTCGCTCTCATTTG-1	control	5306	2315	0.075386355	2096	1431	cn_ACTTCGCTCTCATTTG-1	14	Inh1
cn_ACTTCGCTCTCCCTAG-1	control	3449	1675	0.115975645	2301	1568	cn_ACTTCGCTCTCCCTAG-1	1	Ex1
cn_ACTTTCAAGCTGAAGC-1	control	664	444	0	1387	445	cn_ACTTTCAAGCTGAAGC-1	23	OLG
cn_ACTTTCAAGGTCATTC-1	control	5389	2071	0.055668955	2035	1280	cn_ACTTTCAAGGTCATTC-1	4	Ex4
cn_ACTTTCAAGTCATCCA-1	control	2126	1007	0.094073377	1956	1007	cn_ACTTTCAAGTCATCCA-1	5	Ex5
cn_ACTTTCACAATGTTGC-1	control	7670	2727	0	1741	981	cn_ACTTTCACAATGTTGC-1	18	AST1
cn_ACTTTCACACGCCAGT-1	control	715	453	0	1424	453	cn_ACTTTCACACGCCAGT-1	3	Ex3
cn_ACTTTCACAGTAGATA-1	control	7362	3014	0.054296186	1701	1060	cn_ACTTTCACAGTAGATA-1	24	Micro/Macro
cn_ACTTTCAGTATCCCAA-1	control	886	592	0	1334	592	cn_ACTTTCAGTATCCCAA-1	5	Ex5
cn_ACTTTCAGTCGAACAG-1	control	857	616	0	1383	616	cn_ACTTTCAGTCGAACAG-1	5	Ex5
cn_ACTTTCAGTTAAGCAA-1	control	11832	3430	0.016903313	1734	1028	cn_ACTTTCAGTTAAGCAA-1	11	Ex11
cn_ACTTTCAGTTGAGTCT-1	control	611	419	0	1347	426	cn_ACTTTCAGTTGAGTCT-1	5	Ex5
cn_ACTTTCATCTCACTCG-1	control	7316	2870	0.054644809	1958	1136	cn_ACTTTCATCTCACTCG-1	20	OPC
cn_ACTTTCATCTCAGAAC-1	control	858	552	0.116550117	1377	552	cn_ACTTTCATCTCAGAAC-1	15	Inh2
cn_ACTTTCATCTCCGTGT-1	control	17180	4085	0.005820383	1705	1028	cn_ACTTTCATCTCCGTGT-1	11	Ex11
cn_ACTTTGTAGCAGCACA-1	control	2792	1625	0.214745884	2268	1615	cn_ACTTTGTAGCAGCACA-1	20	OPC
cn_ACTTTGTAGGACGCAT-1	control	563	442	0	1211	453	cn_ACTTTGTAGGACGCAT-1	22	PEC
cn_ACTTTGTCAAAGGGTC-1	control	738	454	0.135501355	1419	455	cn_ACTTTGTCAAAGGGTC-1	5	Ex5
cn_ACTTTGTCACCATATG-1	control	2091	838	0.047824008	1925	838	cn_ACTTTGTCACCATATG-1	15	Inh2
cn_ACTTTGTCACCGGCTA-1	control	1111	691	0	1414	691	cn_ACTTTGTCACCGGCTA-1	7	Ex7
cn_ACTTTGTCAGGACTTT-1	control	3712	1775	0.026939655	2301	1603	cn_ACTTTGTCAGGACTTT-1	16	Inh3
cn_ACTTTGTGTTAGGAGC-1	control	2270	947	0	1978	947	cn_ACTTTGTGTTAGGAGC-1	11	Ex11
cn_ACTTTGTTCACTACGA-1	control	1046	632	0	1402	632	cn_ACTTTGTTCACTACGA-1	5	Ex5
cn_ACTTTGTTCCTCTTTC-1	control	3275	1166	0	2137	1115	cn_ACTTTGTTCCTCTTTC-1	3	Ex3
cn_ACTTTGTTCGCGTAGC-1	control	1063	647	0.094073377	1410	647	cn_ACTTTGTTCGCGTAGC-1	5	Ex5
cn_ACTTTGTTCGTCCTCA-1	control	815	487	0	1409	487	cn_ACTTTGTTCGTCCTCA-1	7	Ex7
cn_ACTTTGTTCGTGCAGC-1	control	761	516	0.262812089	1408	516	cn_ACTTTGTTCGTGCAGC-1	5	Ex5
cn_ACTTTGTTCGTGTTCC-1	control	792	497	0	1402	497	cn_ACTTTGTTCGTGTTCC-1	4	Ex4
cn_AGAAATGAGAATTGCA-1	control	1972	1100	0.152129817	1893	1100	cn_AGAAATGAGAATTGCA-1	23	OLG
cn_AGAAATGAGTAACGTA-1	control	3831	1547	0.026102845	2241	1381	cn_AGAAATGAGTAACGTA-1	6	Ex6
cn_AGAAATGAGTAGCATA-1	control	882	530	0	1378	530	cn_AGAAATGAGTAGCATA-1	4	Ex4
cn_AGAAATGAGTATGCAA-1	control	5259	2414	0.095075109	2100	1507	cn_AGAAATGAGTATGCAA-1	9	Ex9
cn_AGAAATGAGTGGAAAG-1	control	1142	653	0	1437	653	cn_AGAAATGAGTGGAAAG-1	5	Ex5
cn_AGAAATGAGTTGTACC-1	control	4006	1831	0.049912653	2322	1582	cn_AGAAATGAGTTGTACC-1	18	AST1
cn_AGAAATGCAATCCTTT-1	control	1982	1137	0.100908174	1905	1136	cn_AGAAATGCAATCCTTT-1	23	OLG
cn_AGAAATGCACTTTAGG-1	control	1371	691	0	1541	691	cn_AGAAATGCACTTTAGG-1	7	Ex7
cn_AGAAATGCATATGGCT-1	control	4517	2083	0.022133687	2272	1598	cn_AGAAATGCATATGGCT-1	14	Inh1
cn_AGAAATGCATGAAAGT-1	control	14868	3596	0.013450804	1691	960	cn_AGAAATGCATGAAAGT-1	11	Ex11
cn_AGAAATGGTCACAATC-1	control	1738	789	0.115074799	1737	789	cn_AGAAATGGTCACAATC-1	15	Inh2
cn_AGAAATGGTTTCGTAG-1	control	1058	552	0	1449	552	cn_AGAAATGGTTTCGTAG-1	2	Ex2
cn_AGAAATGTCATAGAGA-1	control	1526	878	0.131061599	1585	878	cn_AGAAATGTCATAGAGA-1	5	Ex5
cn_AGAAATGTCGCGGTAC-1	control	6299	2849	0	1958	1420	cn_AGAAATGTCGCGGTAC-1	24	Micro/Macro
cn_AGAAATGTCTCTAGGA-1	control	1176	868	0.850340136	1344	868	cn_AGAAATGTCTCTAGGA-1	21	ENDO
cn_AGAACAAAGAAGTCTA-1	control	1286	685	0	1492	684	cn_AGAACAAAGAAGTCTA-1	3	Ex3
cn_AGAACAAAGAGTGACC-1	control	2575	1411	0.038819876	2165	1410	cn_AGAACAAAGAGTGACC-1	23	OLG
cn_AGAACAAAGATGAATC-1	control	1816	954	0.055066079	1797	954	cn_AGAACAAAGATGAATC-1	4	Ex4
cn_AGAACAACAAATGGCG-1	control	2145	1382	0.326340326	2049	1382	cn_AGAACAACAAATGGCG-1	21	ENDO
cn_AGAACAACACGCGGTT-1	control	869	515	0	1386	515	cn_AGAACAACACGCGGTT-1	3	Ex3
cn_AGAACAAGTCTGCATA-1	control	584	433	0.171232877	1327	439	cn_AGAACAAGTCTGCATA-1	5	Ex5
cn_AGAACAAGTGATGGCA-1	control	1244	664	0	1465	664	cn_AGAACAAGTGATGGCA-1	18	AST1
cn_AGAACAAGTGGATTTC-1	control	2322	1257	0.043047783	2043	1257	cn_AGAACAAGTGGATTTC-1	19	AST2
cn_AGAACAATCCATCTCG-1	control	768	471	0	1435	472	cn_AGAACAATCCATCTCG-1	5	Ex5
cn_AGAACAATCCCGATCT-1	control	963	555	0	1410	555	cn_AGAACAATCCCGATCT-1	7	Ex7
cn_AGAACAATCGTAGCTA-1	control	770	580	0.25974026	1344	580	cn_AGAACAATCGTAGCTA-1	18	AST1
cn_AGAACAATCTTGATTC-1	control	740	518	0.134952767	1443	519	cn_AGAACAATCTTGATTC-1	5	Ex5
cn_AGAACCTAGCATCAGG-1	control	624	410	0	1385	412	cn_AGAACCTAGCATCAGG-1	4	Ex4
cn_AGAACCTAGGCCTGCT-1	control	7379	2729	0.0135483	1614	943	cn_AGAACCTAGGCCTGCT-1	7	Ex7
cn_AGAACCTAGGGACAGG-1	control	1676	980	0.178784267	1690	980	cn_AGAACCTAGGGACAGG-1	18	AST1
cn_AGAACCTAGGTAGATT-1	control	774	459	0.129032258	1444	459	cn_AGAACCTAGGTAGATT-1	5	Ex5
cn_AGAACCTCAGAGTGAC-1	control	5881	2530	0.03399626	2014	1365	cn_AGAACCTCAGAGTGAC-1	16	Inh3
cn_AGAACCTCAGGCGAAT-1	control	828	583	0.362318841	1349	583	cn_AGAACCTCAGGCGAAT-1	22	PEC
cn_AGAACCTCAGTTGAAA-1	control	3016	1419	0	2188	1409	cn_AGAACCTCAGTTGAAA-1	1	Ex1
cn_AGAACCTCATGAGATA-1	control	3323	1200	0.030084236	2132	1147	cn_AGAACCTCATGAGATA-1	5	Ex5
cn_AGAACCTGTAGACTGG-1	control	4806	2090	0.020802996	2190	1479	cn_AGAACCTGTAGACTGG-1	16	Inh3
cn_AGAACCTGTATAATGG-1	control	1886	1013	0.053022269	1845	1013	cn_AGAACCTGTATAATGG-1	2	Ex2
cn_AGAACCTGTCCTTTGC-1	control	1976	1041	0.253036437	1889	1041	cn_AGAACCTGTCCTTTGC-1	18	AST1
cn_AGAACCTGTTCCTAAG-1	control	2910	1275	0	2148	1268	cn_AGAACCTGTTCCTAAG-1	9	Ex9
cn_AGAACCTTCCGTCAAA-1	control	1373	916	0	1490	915	cn_AGAACCTTCCGTCAAA-1	15	Inh2
cn_AGAACCTTCCTTGAAG-1	control	3584	1272	0.055788006	2237	1177	cn_AGAACCTTCCTTGAAG-1	23	OLG
cn_AGAACCTTCTCACTCG-1	control	892	525	0	1374	525	cn_AGAACCTTCTCACTCG-1	15	Inh2
cn_AGAACCTTCTTGGTCC-1	control	4535	1626	0.066122989	2240	1283	cn_AGAACCTTCTTGGTCC-1	9	Ex9
cn_AGAAGCGCACAGAAGC-1	control	1320	837	0	1482	836	cn_AGAAGCGCACAGAAGC-1	14	Inh1
cn_AGAAGCGCATCCGGCA-1	control	1145	612	0	1424	611	cn_AGAAGCGCATCCGGCA-1	2	Ex2
cn_AGAAGCGCATGTGCCG-1	control	1596	719	0.125313283	1645	719	cn_AGAAGCGCATGTGCCG-1	5	Ex5
cn_AGAAGCGGTAACAGGC-1	control	1762	906	0.113442995	1757	906	cn_AGAAGCGGTAACAGGC-1	1	Ex1
cn_AGAAGCGGTCACGACC-1	control	1197	782	0.083542189	1412	782	cn_AGAAGCGGTCACGACC-1	20	OPC
cn_AGAAGCGGTCCTACGG-1	control	2005	1019	0.099700897	1902	1019	cn_AGAAGCGGTCCTACGG-1	1	Ex1
cn_AGAAGCGGTTCACCGG-1	control	1312	821	0	1466	821	cn_AGAAGCGGTTCACCGG-1	1	Ex1
cn_AGAAGCGTCACGAACT-1	control	988	565	0.101214575	1371	565	cn_AGAAGCGTCACGAACT-1	2	Ex2
cn_AGAAGCGTCCATACTT-1	control	8168	2748	0.024476808	1675	961	cn_AGAAGCGTCCATACTT-1	8	Ex8
cn_AGAAGCGTCCATCCGT-1	control	671	411	0	1435	415	cn_AGAAGCGTCCATCCGT-1	5	Ex5
cn_AGAAGCGTCCTAGCTC-1	control	2397	1272	0	2070	1272	cn_AGAAGCGTCCTAGCTC-1	23	OLG
cn_AGAAGTAAGATCGCTT-1	control	1635	950	0	1652	950	cn_AGAAGTAAGATCGCTT-1	18	AST1
cn_AGAAGTAAGCTGCGAA-1	control	2822	1451	0.106232295	2139	1448	cn_AGAAGTAAGCTGCGAA-1	4	Ex4
cn_AGAAGTACAAATCGGG-1	control	1398	931	0.142959257	1496	931	cn_AGAAGTACAAATCGGG-1	15	Inh2
cn_AGAAGTACAAGCCATT-1	control	1839	1156	0	1812	1155	cn_AGAAGTACAAGCCATT-1	5	Ex5
cn_AGAAGTAGTAACTTCG-1	control	3864	1808	0	2336	1636	cn_AGAAGTAGTAACTTCG-1	3	Ex3
cn_AGAAGTAGTACTCCGG-1	control	4607	2102	0.065033601	2278	1584	cn_AGAAGTAGTACTCCGG-1	15	Inh2
cn_AGAAGTAGTCACCGAC-1	control	3637	1693	0.027487631	2306	1561	cn_AGAAGTAGTCACCGAC-1	9	Ex9
cn_AGAAGTAGTTAGCGGA-1	control	871	515	0.114810563	1378	514	cn_AGAAGTAGTTAGCGGA-1	3	Ex3
cn_AGAAGTATCCAGTGTA-1	control	809	540	0	1412	540	cn_AGAAGTATCCAGTGTA-1	5	Ex5
cn_AGAAGTATCCCTCAAC-1	control	944	581	0	1386	581	cn_AGAAGTATCCCTCAAC-1	2	Ex2
cn_AGACAAAAGGCACAAC-1	control	1823	932	0.054794521	1804	932	cn_AGACAAAAGGCACAAC-1	3	Ex3
cn_AGACAAACAAGTAGTA-1	control	1432	869	0.139664804	1532	869	cn_AGACAAACAAGTAGTA-1	5	Ex5
cn_AGACAAACAGTCACGC-1	control	987	493	0.101317123	1414	493	cn_AGACAAACAGTCACGC-1	11	Ex11
cn_AGACAAAGTGTGGACA-1	control	1733	910	0	1733	910	cn_AGACAAAGTGTGGACA-1	18	AST1
cn_AGACAAAGTTGTGTTG-1	control	2513	1230	0.358137684	2110	1230	cn_AGACAAAGTTGTGTTG-1	15	Inh2
cn_AGACAAATCACGACTA-1	control	1626	1026	0	1646	1026	cn_AGACAAATCACGACTA-1	20	OPC
cn_AGACAAATCCACTAGA-1	control	602	375	0	1380	381	cn_AGACAAATCCACTAGA-1	5	Ex5
cn_AGACACTAGGAGTCTG-1	control	980	603	0	1387	603	cn_AGACACTAGGAGTCTG-1	5	Ex5
cn_AGACACTAGGGCAACT-1	control	1159	813	0	1357	813	cn_AGACACTAGGGCAACT-1	24	Micro/Macro
cn_AGACACTAGGTAGATT-1	control	1364	823	0.073313783	1494	823	cn_AGACACTAGGTAGATT-1	23	OLG
cn_AGACACTAGTGGAAAG-1	control	561	343	0.177935943	1286	351	cn_AGACACTAGTGGAAAG-1	4	Ex4
cn_AGACACTCACATGACT-1	control	1224	663	0	1465	663	cn_AGACACTCACATGACT-1	1	Ex1
cn_AGACACTCACCGAATT-1	control	1558	644	0.064184852	1637	644	cn_AGACACTCACCGAATT-1	7	Ex7
cn_AGACACTCACTCTAGA-1	control	3549	1770	0.028176951	2325	1658	cn_AGACACTCACTCTAGA-1	18	AST1
cn_AGACACTCAGAACATA-1	control	3613	1581	0.05535566	2264	1445	cn_AGACACTCAGAACATA-1	5	Ex5
cn_AGACACTCAGCACAGA-1	control	3037	1556	0.197563385	2232	1544	cn_AGACACTCAGCACAGA-1	14	Inh1
cn_AGACACTCATGGTGGA-1	control	2211	1010	0	1961	1010	cn_AGACACTCATGGTGGA-1	4	Ex4
cn_AGACACTCATTGCAAC-1	control	921	618	0	1373	618	cn_AGACACTCATTGCAAC-1	5	Ex5
cn_AGACACTGTTAATCGC-1	control	1262	801	0	1451	801	cn_AGACACTGTTAATCGC-1	5	Ex5
cn_AGACACTTCCTATTTG-1	control	544	372	0.183823529	1256	382	cn_AGACACTTCCTATTTG-1	1	Ex1
cn_AGACACTTCTCCATAT-1	control	743	544	0.269179004	1374	544	cn_AGACACTTCTCCATAT-1	24	Micro/Macro
cn_AGACAGGAGAGAGCAA-1	control	1288	838	0	1469	838	cn_AGACAGGAGAGAGCAA-1	3	Ex3
cn_AGACAGGAGGGTAGCT-1	control	11469	3617	0	1718	1098	cn_AGACAGGAGGGTAGCT-1	11	Ex11
cn_AGACAGGAGTCCGCCA-1	control	1006	738	0.497017893	1317	738	cn_AGACAGGAGTCCGCCA-1	18	AST1
cn_AGACAGGCACTATCGA-1	control	2502	1459	0.119856173	2130	1459	cn_AGACAGGCACTATCGA-1	15	Inh2
cn_AGACAGGCAGCGACAA-1	control	1673	997	0	1683	997	cn_AGACAGGCAGCGACAA-1	22	PEC
cn_AGACAGGCAGTGCCTG-1	control	1489	959	0	1554	959	cn_AGACAGGCAGTGCCTG-1	18	AST1
cn_AGACAGGCATGGCCCA-1	control	2530	952	0.158102767	2050	952	cn_AGACAGGCATGGCCCA-1	7	Ex7
cn_AGACAGGCATTAAAGG-1	control	13405	3036	0.014919806	1760	749	cn_AGACAGGCATTAAAGG-1	17	Inh4
cn_AGACAGGGTAGTCGTT-1	control	1754	811	0.057012543	1752	810	cn_AGACAGGGTAGTCGTT-1	7	Ex7
cn_AGACAGGGTGCACATT-1	control	1417	692	0	1554	692	cn_AGACAGGGTGCACATT-1	7	Ex7
cn_AGACAGGTCATCACAG-1	control	43099	6051	0.013919499	1536	808	cn_AGACAGGTCATCACAG-1	6	Ex6
cn_AGACAGGTCCTGTTCA-1	control	4521	2271	0.464499005	2241	1675	cn_AGACAGGTCCTGTTCA-1	15	Inh2
cn_AGACAGGTCGCTAGCG-1	control	2172	1234	0.046040516	2009	1234	cn_AGACAGGTCGCTAGCG-1	14	Inh1
cn_AGACAGGTCGGTTGTA-1	control	2584	1500	0	2219	1500	cn_AGACAGGTCGGTTGTA-1	20	OPC
cn_AGACCATAGAAATTGC-1	control	3539	1851	0.59305281	2356	1730	cn_AGACCATAGAAATTGC-1	21	ENDO
cn_AGACCATCAAACCATC-1	control	6099	1924	0.016393443	2011	1063	cn_AGACCATCAAACCATC-1	11	Ex11
cn_AGACCATCAGGACATG-1	control	790	476	0.126262626	1415	477	cn_AGACCATCAGGACATG-1	5	Ex5
cn_AGACCATGTTCCAAAC-1	control	1788	867	0	1773	867	cn_AGACCATGTTCCAAAC-1	18	AST1
cn_AGACCATTCCCTCGTA-1	control	775	449	0.128865979	1433	449	cn_AGACCATTCCCTCGTA-1	4	Ex4
cn_AGACCCGAGCACCAGA-1	control	557	427	0	1206	438	cn_AGACCCGAGCACCAGA-1	21	ENDO
cn_AGACCCGAGGCTGGAT-1	control	2073	1209	0.241196334	1957	1208	cn_AGACCCGAGGCTGGAT-1	16	Inh3
cn_AGACCCGCACAAGCTT-1	control	2254	982	0	1985	982	cn_AGACCCGCACAAGCTT-1	4	Ex4
cn_AGACCCGGTCATGGCC-1	control	572	366	0	1288	370	cn_AGACCCGGTCATGGCC-1	5	Ex5
cn_AGACCCGGTCCTTGTC-1	control	4124	1829	0.072744908	2271	1546	cn_AGACCCGGTCCTTGTC-1	14	Inh1
cn_AGACCCGGTTCTCCAC-1	control	3878	1802	0	2310	1616	cn_AGACCCGGTTCTCCAC-1	11	Ex11
cn_AGACCCGTCGACGCGT-1	control	3061	1504	0.032669062	2246	1485	cn_AGACCCGTCGACGCGT-1	23	OLG
cn_AGACCCGTCGGTCGGT-1	control	562	407	0	1276	416	cn_AGACCCGTCGGTCGGT-1	5	Ex5
cn_AGACCCGTCTCTAAGG-1	control	3094	1399	0	2180	1377	cn_AGACCCGTCTCTAAGG-1	1	Ex1
cn_AGACTCAAGACAACTA-1	control	1493	792	0	1585	791	cn_AGACTCAAGACAACTA-1	7	Ex7
cn_AGACTCAAGATGGCGT-1	control	900	606	0.111111111	1339	606	cn_AGACTCAAGATGGCGT-1	23	OLG
cn_AGACTCAAGCGGACAT-1	control	1302	708	0.230237913	1471	708	cn_AGACTCAAGCGGACAT-1	5	Ex5
cn_AGACTCAAGGCTTAGG-1	control	3928	1964	0.076335878	2362	1711	cn_AGACTCAAGGCTTAGG-1	16	Inh3
cn_AGACTCACAAAGGATT-1	control	3049	1199	0.06557377	2138	1185	cn_AGACTCACAAAGGATT-1	6	Ex6
cn_AGACTCACAACTGGTT-1	control	2284	948	0.043763676	1994	948	cn_AGACTCACAACTGGTT-1	5	Ex5
cn_AGACTCACAAGCCTGC-1	control	2804	1203	0	2152	1198	cn_AGACTCACAAGCCTGC-1	15	Inh2
cn_AGACTCACAAGCGAAC-1	control	2098	941	0.047664442	1946	941	cn_AGACTCACAAGCGAAC-1	18	AST1
cn_AGACTCACAATCCAGT-1	control	1221	848	0.40950041	1387	848	cn_AGACTCACAATCCAGT-1	21	ENDO
cn_AGACTCACATTCTGTT-1	control	1102	495	0	1476	495	cn_AGACTCACATTCTGTT-1	5	Ex5
cn_AGACTCAGTAACAAGT-1	control	775	526	0.258064516	1402	525	cn_AGACTCAGTAACAAGT-1	18	AST1
cn_AGACTCAGTCGCACAC-1	control	6695	2529	0.044796177	1797	1100	cn_AGACTCAGTCGCACAC-1	7	Ex7
cn_AGACTCATCCGTCAAA-1	control	1117	605	0	1429	605	cn_AGACTCATCCGTCAAA-1	7	Ex7
cn_AGACTCATCGCATGAT-1	control	1841	1147	0.108636611	1825	1147	cn_AGACTCATCGCATGAT-1	21	ENDO
cn_AGAGAATAGAACCCGA-1	control	2868	1561	0.174337517	2203	1557	cn_AGAGAATAGAACCCGA-1	14	Inh1
cn_AGAGAATAGACCTCAT-1	control	1551	1008	0.644745326	1576	1008	cn_AGAGAATAGACCTCAT-1	21	ENDO
cn_AGAGAATAGCAACAAT-1	control	2263	1058	0.044189129	1997	1058	cn_AGAGAATAGCAACAAT-1	5	Ex5
cn_AGAGAATAGCAAGGAA-1	control	1169	600	0	1479	600	cn_AGAGAATAGCAAGGAA-1	5	Ex5
cn_AGAGAATAGGGATCTG-1	control	3374	1785	0.118553646	2326	1714	cn_AGAGAATAGGGATCTG-1	14	Inh1
cn_AGAGAATAGTTGCGAG-1	control	1363	720	0.21978022	1528	720	cn_AGAGAATAGTTGCGAG-1	15	Inh2
cn_AGAGAATCACCAATTG-1	control	2038	1027	0.049067713	1927	1027	cn_AGAGAATCACCAATTG-1	2	Ex2
cn_AGAGAATCACGGTAGA-1	control	2007	1005	0.099552016	1896	1004	cn_AGAGAATCACGGTAGA-1	4	Ex4
cn_AGAGAATCAGGTTCCG-1	control	2281	1342	0	2079	1342	cn_AGAGAATCAGGTTCCG-1	20	OPC
cn_AGAGAATCATAGTCGT-1	control	4439	1838	0.067582789	2229	1426	cn_AGAGAATCATAGTCGT-1	13	Ex13
cn_AGAGAATGTTGGATCT-1	control	1444	778	0	1556	777	cn_AGAGAATGTTGGATCT-1	2	Ex2
cn_AGAGAATTCCTAAACG-1	control	2749	1184	0.072753729	2102	1184	cn_AGAGAATTCCTAAACG-1	7	Ex7
cn_AGAGAATTCCTTCTTC-1	control	1435	724	0	1559	724	cn_AGAGAATTCCTTCTTC-1	3	Ex3
cn_AGAGAATTCGACCCAG-1	control	15768	4004	0.03170376	1674	1036	cn_AGAGAATTCGACCCAG-1	7	Ex7
cn_AGAGAGCAGAAAGCGA-1	control	1639	1055	0.061012813	1653	1055	cn_AGAGAGCAGAAAGCGA-1	5	Ex5
cn_AGAGAGCAGCGAACTG-1	control	997	752	0.200601805	1369	751	cn_AGAGAGCAGCGAACTG-1	5	Ex5
cn_AGAGAGCAGGATTTAG-1	control	806	526	0	1383	526	cn_AGAGAGCAGGATTTAG-1	1	Ex1
cn_AGAGAGCAGGGCTGAT-1	control	1677	1061	0	1687	1061	cn_AGAGAGCAGGGCTGAT-1	20	OPC
cn_AGAGAGCCACAGCTTA-1	control	1100	595	0	1430	595	cn_AGAGAGCCACAGCTTA-1	4	Ex4
cn_AGAGAGCCAGGTCCCA-1	control	14192	4057	0.007044238	1698	1081	cn_AGAGAGCCAGGTCCCA-1	8	Ex8
cn_AGAGAGCCATGGAATA-1	control	3441	1601	0	2259	1505	cn_AGAGAGCCATGGAATA-1	19	AST2
cn_AGAGAGCGTCAACACT-1	control	1462	895	0.068399453	1557	895	cn_AGAGAGCGTCAACACT-1	14	Inh1
cn_AGAGAGCGTCCGTTTC-1	control	667	424	0.149925037	1413	426	cn_AGAGAGCGTCCGTTTC-1	1	Ex1
cn_AGAGAGCGTGAGCCAA-1	control	1558	1005	0.064184852	1595	1005	cn_AGAGAGCGTGAGCCAA-1	18	AST1
cn_AGAGAGCTCACTTGGA-1	control	1275	748	0.156617071	1453	748	cn_AGAGAGCTCACTTGGA-1	23	OLG
cn_AGAGAGCTCATGAGAA-1	control	2459	1437	0.162469537	2127	1437	cn_AGAGAGCTCATGAGAA-1	24	Micro/Macro
cn_AGAGAGCTCGCTAAAC-1	control	2804	1497	0.249554367	2214	1493	cn_AGAGAGCTCGCTAAAC-1	18	AST1
cn_AGAGAGCTCTTCCTAA-1	control	696	430	0	1436	431	cn_AGAGAGCTCTTCCTAA-1	4	Ex4
cn_AGAGAGCTCTTCGACC-1	control	5077	2137	0.059090014	2268	1472	cn_AGAGAGCTCTTCGACC-1	19	AST2
cn_AGAGCAGAGCTTACGT-1	control	1255	607	0	1490	607	cn_AGAGCAGAGCTTACGT-1	5	Ex5
cn_AGAGCAGCAAAGGTTA-1	control	816	509	0.12254902	1413	509	cn_AGAGCAGCAAAGGTTA-1	2	Ex2
cn_AGAGCAGCAACAAAGT-1	control	1135	591	0	1456	591	cn_AGAGCAGCAACAAAGT-1	5	Ex5
cn_AGAGCAGCACTTCCTG-1	control	978	582	0.102145046	1391	581	cn_AGAGCAGCACTTCCTG-1	7	Ex7
cn_AGAGCAGCAGATCATC-1	control	1781	969	0.168444694	1772	968	cn_AGAGCAGCAGATCATC-1	15	Inh2
cn_AGAGCAGGTACTGAGG-1	control	1442	708	0.069348128	1566	708	cn_AGAGCAGGTACTGAGG-1	3	Ex3
cn_AGAGCAGGTCCGTTTC-1	control	2367	1032	0	2008	1031	cn_AGAGCAGGTCCGTTTC-1	5	Ex5
cn_AGAGCAGGTGTATCCA-1	control	2676	1002	0.037369208	2060	1001	cn_AGAGCAGGTGTATCCA-1	11	Ex11
cn_AGAGCAGGTTATGTCG-1	control	3673	1931	0.054421769	2477	1799	cn_AGAGCAGGTTATGTCG-1	20	OPC
cn_AGAGCAGGTTTGGGAG-1	control	1401	977	0.142755175	1493	977	cn_AGAGCAGGTTTGGGAG-1	15	Inh2
cn_AGAGCAGTCCCATGGG-1	control	734	527	0.136239782	1429	528	cn_AGAGCAGTCCCATGGG-1	5	Ex5
cn_AGAGCAGTCCTAGAGT-1	control	643	368	0	1374	372	cn_AGAGCAGTCCTAGAGT-1	3	Ex3
cn_AGAGCAGTCGGCACTG-1	control	986	612	0	1410	611	cn_AGAGCAGTCGGCACTG-1	18	AST1
cn_AGAGCAGTCTCAACCC-1	control	1220	715	0	1450	715	cn_AGAGCAGTCTCAACCC-1	15	Inh2
cn_AGAGCAGTCTTCGACC-1	control	734	435	0	1414	436	cn_AGAGCAGTCTTCGACC-1	5	Ex5
cn_AGAGCCCAGCCATTCA-1	control	892	631	0	1357	631	cn_AGAGCCCAGCCATTCA-1	5	Ex5
cn_AGAGCCCAGCGATTCT-1	control	10710	3840	0.214652357	2100	1344	cn_AGAGCCCAGCGATTCT-1	20	OPC
cn_AGAGCCCAGCGTCAGA-1	control	3739	1699	0	2304	1550	cn_AGAGCCCAGCGTCAGA-1	18	AST1
cn_AGAGCCCCACAGCTTA-1	control	1242	719	0.161030596	1466	719	cn_AGAGCCCCACAGCTTA-1	5	Ex5
cn_AGAGCCCCACTGGAAG-1	control	1539	891	0.25974026	1590	891	cn_AGAGCCCCACTGGAAG-1	1	Ex1
cn_AGAGCCCGTTCGGCCA-1	control	652	416	0	1391	419	cn_AGAGCCCGTTCGGCCA-1	7	Ex7
cn_AGAGCCCGTTGTTGCA-1	control	1635	871	0	1658	871	cn_AGAGCCCGTTGTTGCA-1	5	Ex5
cn_AGAGCCCGTTTGGCTA-1	control	733	485	0	1428	485	cn_AGAGCCCGTTTGGCTA-1	1	Ex1
cn_AGAGCCCTCCACAGCG-1	control	1396	627	0	1560	627	cn_AGAGCCCTCCACAGCG-1	3	Ex3
cn_AGAGCCCTCCGTGTGG-1	control	1372	890	0.145560408	1503	890	cn_AGAGCCCTCCGTGTGG-1	18	AST1
cn_AGATAGAAGATTACCC-1	control	1458	699	0.068587106	1573	699	cn_AGATAGAAGATTACCC-1	4	Ex4
cn_AGATAGAAGCGTTCAT-1	control	3297	1445	0	2224	1399	cn_AGATAGAAGCGTTCAT-1	6	Ex6
cn_AGATAGAAGCTCGACC-1	control	1393	897	0.143472023	1494	897	cn_AGATAGAAGCTCGACC-1	20	OPC
cn_AGATAGAAGGCCTTCG-1	control	713	506	0.140252454	1408	507	cn_AGATAGAAGGCCTTCG-1	5	Ex5
cn_AGATAGAAGGGAGTTC-1	control	1932	1039	0.103412616	1868	1039	cn_AGATAGAAGGGAGTTC-1	1	Ex1
cn_AGATAGACAAACCGGA-1	control	936	569	0.106837607	1387	569	cn_AGATAGACAAACCGGA-1	5	Ex5
cn_AGATAGACACTTGGCG-1	control	1278	682	0.078247261	1490	682	cn_AGATAGACACTTGGCG-1	4	Ex4
cn_AGATAGACAGATACTC-1	control	1016	595	0.196850394	1415	595	cn_AGATAGACAGATACTC-1	3	Ex3
cn_AGATAGACATTGAGGG-1	control	662	423	0.151057402	1398	426	cn_AGATAGACATTGAGGG-1	3	Ex3
cn_AGATAGAGTGACACGA-1	control	2500	1264	0.119904077	2086	1264	cn_AGATAGAGTGACACGA-1	14	Inh1
cn_AGATAGATCAAGTGTC-1	control	738	518	0.27100271	1412	518	cn_AGATAGATCAAGTGTC-1	15	Inh2
cn_AGATAGATCACCCTTG-1	control	4205	1847	0	2306	1545	cn_AGATAGATCACCCTTG-1	18	AST1
cn_AGATAGATCAGAGCGA-1	control	1732	927	0.057670127	1731	926	cn_AGATAGATCAGAGCGA-1	1	Ex1
cn_AGATAGATCGGACTGC-1	control	2100	1015	0.047619048	1938	1015	cn_AGATAGATCGGACTGC-1	12	Ex12
cn_AGATCCAAGAATCGCG-1	control	14450	4183	0.013838915	1794	1195	cn_AGATCCAAGAATCGCG-1	23	OLG
cn_AGATCCAAGCATACTC-1	control	1299	866	0.076982294	1454	866	cn_AGATCCAAGCATACTC-1	18	AST1
cn_AGATCCAAGCGATGCA-1	control	1730	801	0	1730	801	cn_AGATCCAAGCGATGCA-1	5	Ex5
cn_AGATCCAAGCTAGATA-1	control	1828	1023	0.218818381	1807	1023	cn_AGATCCAAGCTAGATA-1	15	Inh2
cn_AGATCCACAACCAACT-1	control	5570	2062	0	2242	1345	cn_AGATCCACAACCAACT-1	23	OLG
cn_AGATCCACAATGGCCC-1	control	850	513	0.117647059	1436	513	cn_AGATCCACAATGGCCC-1	14	Inh1
cn_AGATCCACACTCAAGT-1	control	1466	709	0	1581	709	cn_AGATCCACACTCAAGT-1	3	Ex3
cn_AGATCCACAGCGGTCT-1	control	638	433	0	1354	436	cn_AGATCCACAGCGGTCT-1	5	Ex5
cn_AGATCCAGTACCGTGC-1	control	9994	3363	0.040012004	1829	1179	cn_AGATCCAGTACCGTGC-1	16	Inh3
cn_AGATCCAGTGCGTTTA-1	control	989	569	0	1406	569	cn_AGATCCAGTGCGTTTA-1	1	Ex1
cn_AGATCCATCAACTTTC-1	control	1005	516	0	1446	516	cn_AGATCCATCAACTTTC-1	4	Ex4
cn_AGATCCATCAATCCGA-1	control	1587	781	0.062972292	1635	781	cn_AGATCCATCAATCCGA-1	2	Ex2
cn_AGATCCATCACTGTTT-1	control	800	510	0.25	1386	510	cn_AGATCCATCACTGTTT-1	1	Ex1
cn_AGATCCATCAGACCTA-1	control	1550	802	0.129032258	1605	801	cn_AGATCCATCAGACCTA-1	2	Ex2
cn_AGATCCATCATGCAGT-1	control	6115	2516	0.277868585	2108	1330	cn_AGATCCATCATGCAGT-1	20	OPC
cn_AGATCCATCGATTTCT-1	control	6082	2314	0.016433854	1957	1198	cn_AGATCCATCGATTTCT-1	18	AST1
cn_AGATCCATCTGGGTCG-1	control	2257	1207	0.088573959	2036	1207	cn_AGATCCATCTGGGTCG-1	23	OLG
cn_AGATCGTAGAAGTCCG-1	control	2357	1167	0.084781687	2038	1167	cn_AGATCGTAGAAGTCCG-1	15	Inh2
cn_AGATCGTAGGATACGC-1	control	1693	1083	0.41322314	1697	1083	cn_AGATCGTAGGATACGC-1	21	ENDO
cn_AGATCGTAGTGCTAGG-1	control	1474	932	0.13568521	1548	932	cn_AGATCGTAGTGCTAGG-1	14	Inh1
cn_AGATCGTCAGGAACCA-1	control	719	464	0.139082058	1433	465	cn_AGATCGTCAGGAACCA-1	5	Ex5
cn_AGATCGTGTCCGGTCA-1	control	1066	609	0.09380863	1425	609	cn_AGATCGTGTCCGGTCA-1	4	Ex4
cn_AGATCGTGTTTCCCAC-1	control	1776	1046	0.056306306	1766	1046	cn_AGATCGTGTTTCCCAC-1	20	OPC
cn_AGATCGTTCCAACACA-1	control	1109	618	0.090171326	1433	617	cn_AGATCGTTCCAACACA-1	2	Ex2
cn_AGATCGTTCCTAGCTC-1	control	1361	680	0.073475386	1538	680	cn_AGATCGTTCCTAGCTC-1	5	Ex5
cn_AGATCGTTCGCGAAGA-1	control	1143	589	0	1470	589	cn_AGATCGTTCGCGAAGA-1	15	Inh2
cn_AGATCGTTCGTGTGGC-1	control	5347	1836	0	2033	1163	cn_AGATCGTTCGTGTGGC-1	4	Ex4
cn_AGATCGTTCTCTTAAC-1	control	1886	828	0.105988341	1826	828	cn_AGATCGTTCTCTTAAC-1	2	Ex2
cn_AGATCGTTCTGAGTCA-1	control	3600	1887	0	2450	1778	cn_AGATCGTTCTGAGTCA-1	20	OPC
cn_AGATCGTTCTTTGGAG-1	control	689	498	0	1414	501	cn_AGATCGTTCTTTGGAG-1	22	PEC
cn_AGATGAAAGTGTTCCA-1	control	1801	828	0	1785	828	cn_AGATGAAAGTGTTCCA-1	2	Ex2
cn_AGATGAACACTGTCGG-1	control	865	614	0	1407	614	cn_AGATGAACACTGTCGG-1	14	Inh1
cn_AGATGAAGTACAGAAT-1	control	759	476	0.131752306	1443	477	cn_AGATGAAGTACAGAAT-1	5	Ex5
cn_AGATGAAGTTATTCCT-1	control	1459	940	0.274160384	1541	940	cn_AGATGAAGTTATTCCT-1	14	Inh1
cn_AGATGAATCACGGTCG-1	control	2128	907	0.140977444	1920	907	cn_AGATGAATCACGGTCG-1	5	Ex5
cn_AGATGAATCAGACCGC-1	control	1479	996	0	1552	995	cn_AGATGAATCAGACCGC-1	5	Ex5
cn_AGATGAATCCAATCTT-1	control	1006	646	0	1389	646	cn_AGATGAATCCAATCTT-1	22	PEC
cn_AGATGAATCGTCGATA-1	control	900	551	0	1410	551	cn_AGATGAATCGTCGATA-1	2	Ex2
cn_AGATGAATCTTGCAAG-1	control	1780	1146	0.84222347	1774	1146	cn_AGATGAATCTTGCAAG-1	21	ENDO
cn_AGATGCTAGGTTCCGC-1	control	2611	1516	0.344695519	2233	1514	cn_AGATGCTAGGTTCCGC-1	20	OPC
cn_AGATGCTAGGTTTACC-1	control	586	394	0	1316	404	cn_AGATGCTAGGTTTACC-1	23	OLG
cn_AGATGCTAGTGTACCT-1	control	662	454	0	1405	455	cn_AGATGCTAGTGTACCT-1	5	Ex5
cn_AGATGCTCAACTCCAA-1	control	4610	2075	0.043383948	2295	1568	cn_AGATGCTCAACTCCAA-1	18	AST1
cn_AGATGCTCAGCCCAGT-1	control	4079	1437	0	2261	1253	cn_AGATGCTCAGCCCAGT-1	2	Ex2
cn_AGATGCTCAGTCTCTC-1	control	1049	583	0.095238095	1436	583	cn_AGATGCTCAGTCTCTC-1	4	Ex4
cn_AGATGCTGTGTTGATC-1	control	2212	999	0.135562585	1965	999	cn_AGATGCTGTGTTGATC-1	1	Ex1
cn_AGATGCTGTTGCTTGA-1	control	940	548	0	1364	548	cn_AGATGCTGTTGCTTGA-1	1	Ex1
cn_AGATGCTGTTGTCCCT-1	control	1068	519	0.093457944	1458	519	cn_AGATGCTGTTGTCCCT-1	5	Ex5
cn_AGATGCTTCAAGCCCG-1	control	1001	473	0.0999001	1449	473	cn_AGATGCTTCAAGCCCG-1	7	Ex7
cn_AGATGCTTCAAGGCTT-1	control	1284	732	0.15576324	1482	732	cn_AGATGCTTCAAGGCTT-1	4	Ex4
cn_AGATGCTTCACCGACG-1	control	1016	616	0	1404	616	cn_AGATGCTTCACCGACG-1	2	Ex2
cn_AGATGCTTCAGGAAGC-1	control	607	385	0	1357	389	cn_AGATGCTTCAGGAAGC-1	4	Ex4
cn_AGATGCTTCGTCGATA-1	control	1409	800	0.141944642	1529	799	cn_AGATGCTTCGTCGATA-1	1	Ex1
cn_AGATGCTTCTTCACAT-1	control	789	523	0	1416	523	cn_AGATGCTTCTTCACAT-1	5	Ex5
cn_AGATGCTTCTTCCCGA-1	control	4060	1812	0.049261084	2335	1573	cn_AGATGCTTCTTCCCGA-1	18	AST1
cn_AGATGCTTCTTGGCTC-1	control	3540	2054	0.028232637	2402	1899	cn_AGATGCTTCTTGGCTC-1	15	Inh2
cn_AGCATCAAGAGTCACG-1	control	1174	682	0.170357751	1431	682	cn_AGCATCAAGAGTCACG-1	5	Ex5
cn_AGCATCAAGCATAGGC-1	control	899	491	0	1406	491	cn_AGCATCAAGCATAGGC-1	5	Ex5
cn_AGCATCAAGGTGTGAC-1	control	2336	1443	0.128424658	2128	1443	cn_AGCATCAAGGTGTGAC-1	20	OPC
cn_AGCATCAAGTAGACAT-1	control	4257	1748	0.023490721	2314	1488	cn_AGCATCAAGTAGACAT-1	1	Ex1
cn_AGCATCAAGTTGTAGA-1	control	3321	1729	0	2309	1675	cn_AGCATCAAGTTGTAGA-1	16	Inh3
cn_AGCATCACAAGTTCGT-1	control	1419	881	0	1521	881	cn_AGCATCACAAGTTCGT-1	14	Inh1
cn_AGCATCACAGACGCTC-1	control	2750	999	0	2066	994	cn_AGCATCACAGACGCTC-1	7	Ex7
cn_AGCATCACATTCACAG-1	control	1462	758	0	1568	758	cn_AGCATCACATTCACAG-1	7	Ex7
cn_AGCATCATCGTAGTGT-1	control	3538	1429	0.028248588	2192	1314	cn_AGCATCATCGTAGTGT-1	1	Ex1
cn_AGCATCATCTGAATCG-1	control	1973	915	0.050684237	1874	915	cn_AGCATCATCTGAATCG-1	7	Ex7
cn_AGCCAATAGGATACAT-1	control	4680	2036	0	2229	1499	cn_AGCCAATAGGATACAT-1	18	AST1
cn_AGCCAATAGTATCTGC-1	control	3687	1586	0.054229935	2275	1448	cn_AGCCAATAGTATCTGC-1	18	AST1
cn_AGCCAATAGTCCCAAT-1	control	2140	1339	0.420560748	2039	1339	cn_AGCCAATAGTCCCAAT-1	21	ENDO
cn_AGCCAATCAAAGCGTG-1	control	4583	1756	0	2258	1356	cn_AGCCAATCAAAGCGTG-1	4	Ex4
cn_AGCCAATCAGCGTAGA-1	control	1589	785	0	1640	785	cn_AGCCAATCAGCGTAGA-1	5	Ex5
cn_AGCCAATCAGGATCTT-1	control	1317	600	0.075930144	1518	600	cn_AGCCAATCAGGATCTT-1	5	Ex5
cn_AGCCAATGTACTAAGA-1	control	1608	969	0.062150404	1635	968	cn_AGCCAATGTACTAAGA-1	15	Inh2
cn_AGCCAATGTCGTTATG-1	control	919	657	0.435255713	1310	657	cn_AGCCAATGTCGTTATG-1	5	Ex5
cn_AGCCAATGTTCGGTCG-1	control	1118	594	0.089445438	1455	594	cn_AGCCAATGTTCGGTCG-1	5	Ex5
cn_AGCCAATTCATCCTGC-1	control	9451	3560	0.137537029	1892	1302	cn_AGCCAATTCATCCTGC-1	20	OPC
cn_AGCCAATTCCGACAGC-1	control	2617	1183	0	2090	1182	cn_AGCCAATTCCGACAGC-1	2	Ex2
cn_AGCCAATTCGTGTCAA-1	control	3278	1634	0.091519219	2247	1574	cn_AGCCAATTCGTGTCAA-1	14	Inh1
cn_AGCCACGAGAATCTAG-1	control	857	543	0.233372229	1418	543	cn_AGCCACGAGAATCTAG-1	5	Ex5
cn_AGCCACGAGCAAGCCA-1	control	1922	826	0.156087409	1835	826	cn_AGCCACGAGCAAGCCA-1	2	Ex2
cn_AGCCACGAGCCTGTGC-1	control	1253	707	0.07980846	1448	707	cn_AGCCACGAGCCTGTGC-1	18	AST1
cn_AGCCACGAGGACAGCT-1	control	17101	4331	0.011694539	1896	1230	cn_AGCCACGAGGACAGCT-1	6	Ex6
cn_AGCCACGAGGTGCAGT-1	control	929	549	0	1395	549	cn_AGCCACGAGGTGCAGT-1	5	Ex5
cn_AGCCACGAGTATGACA-1	control	890	557	0	1375	557	cn_AGCCACGAGTATGACA-1	7	Ex7
cn_AGCCACGAGTTGGCGA-1	control	1084	538	0	1458	538	cn_AGCCACGAGTTGGCGA-1	5	Ex5
cn_AGCCACGCAATAGTCC-1	control	1079	608	0.092678406	1432	608	cn_AGCCACGCAATAGTCC-1	5	Ex5
cn_AGCCACGGTACGCGTC-1	control	974	535	0	1405	535	cn_AGCCACGGTACGCGTC-1	5	Ex5
cn_AGCCACGGTAGCTGTT-1	control	3465	1454	0.028851702	2213	1360	cn_AGCCACGGTAGCTGTT-1	3	Ex3
cn_AGCCACGGTGGCTTGC-1	control	865	519	0.462427746	1372	519	cn_AGCCACGGTGGCTTGC-1	5	Ex5
cn_AGCCACGTCAAAGCCT-1	control	947	595	0	1372	595	cn_AGCCACGTCAAAGCCT-1	18	AST1
cn_AGCCACGTCATCCTGC-1	control	932	506	0.214592275	1397	506	cn_AGCCACGTCATCCTGC-1	7	Ex7
cn_AGCCACGTCCATGCAA-1	control	576	427	0	1255	438	cn_AGCCACGTCCATGCAA-1	21	ENDO
cn_AGCCACGTCTACTCAT-1	control	3371	1095	0	2150	1049	cn_AGCCACGTCTACTCAT-1	4	Ex4
cn_AGCCACGTCTGGTGGC-1	control	3436	1737	0.232828871	2320	1653	cn_AGCCACGTCTGGTGGC-1	18	AST1
cn_AGCCACGTCTTTGATC-1	control	828	497	0.120772947	1437	497	cn_AGCCACGTCTTTGATC-1	5	Ex5
cn_AGCCAGCAGAGAGCGG-1	control	622	508	0.160771704	1297	514	cn_AGCCAGCAGAGAGCGG-1	24	Micro/Macro
cn_AGCCAGCAGCTTTCCC-1	control	3366	1281	0	2132	1218	cn_AGCCAGCAGCTTTCCC-1	8	Ex8
cn_AGCCAGCCAACTCGTA-1	control	1255	779	0.079681275	1448	779	cn_AGCCAGCCAACTCGTA-1	18	AST1
cn_AGCCAGCCAATGTTGC-1	control	2208	1002	0	1982	1002	cn_AGCCAGCCAATGTTGC-1	3	Ex3
cn_AGCCAGCCACGTCGTG-1	control	627	494	0.159489633	1349	501	cn_AGCCAGCCACGTCGTG-1	22	PEC
cn_AGCCAGCCACGTGTGC-1	control	6669	2600	0.089968511	1836	1169	cn_AGCCAGCCACGTGTGC-1	14	Inh1
cn_AGCCAGCCAGTGTACT-1	control	1619	829	0.123533045	1652	829	cn_AGCCAGCCAGTGTACT-1	5	Ex5
cn_AGCCAGCCATTGACAC-1	control	916	584	0.218340611	1343	584	cn_AGCCAGCCATTGACAC-1	5	Ex5
cn_AGCCAGCGTACTCGTA-1	control	3690	1759	0.081256771	2332	1614	cn_AGCCAGCGTACTCGTA-1	18	AST1
cn_AGCCAGCGTTCGGGTC-1	control	1341	612	0.074571216	1545	611	cn_AGCCAGCGTTCGGGTC-1	15	Inh2
cn_AGCCAGCTCCACACCT-1	control	1866	1144	0	1831	1144	cn_AGCCAGCTCCACACCT-1	5	Ex5
cn_AGCCAGCTCGACATCA-1	control	1465	1000	0.068259386	1535	1000	cn_AGCCAGCTCGACATCA-1	19	AST2
cn_AGCCAGCTCGCGGTAC-1	control	2724	1340	0	2132	1339	cn_AGCCAGCTCGCGGTAC-1	18	AST1
cn_AGCCAGCTCTACTTCA-1	control	5777	2120	0.017304032	2053	1244	cn_AGCCAGCTCTACTTCA-1	4	Ex4
cn_AGCCAGCTCTCCGAGG-1	control	1789	802	0.055897149	1776	802	cn_AGCCAGCTCTCCGAGG-1	5	Ex5
cn_AGCGATTAGCCTGAGA-1	control	776	462	0	1415	462	cn_AGCGATTAGCCTGAGA-1	4	Ex4
cn_AGCGATTAGTCATGCT-1	control	6421	2460	0.015571473	1963	1192	cn_AGCGATTAGTCATGCT-1	10	Ex10
cn_AGCGATTAGTGTTGAA-1	control	641	441	0.15600624	1361	441	cn_AGCGATTAGTGTTGAA-1	1	Ex1
cn_AGCGATTCAACGTAAA-1	control	776	460	0.128865979	1400	460	cn_AGCGATTCAACGTAAA-1	15	Inh2
cn_AGCGATTCAGCGTTGC-1	control	893	543	0	1370	543	cn_AGCGATTCAGCGTTGC-1	1	Ex1
cn_AGCGATTCAGGTCAGA-1	control	740	526	0.135135135	1422	527	cn_AGCGATTCAGGTCAGA-1	14	Inh1
cn_AGCGATTCATCTCGTC-1	control	6958	2774	0.086231676	1762	1135	cn_AGCGATTCATCTCGTC-1	14	Inh1
cn_AGCGATTGTCCTTGTC-1	control	653	396	0	1413	397	cn_AGCGATTGTCCTTGTC-1	5	Ex5
cn_AGCGATTGTGGACCTC-1	control	936	569	0.106837607	1365	569	cn_AGCGATTGTGGACCTC-1	18	AST1
cn_AGCGATTGTGTTTCTT-1	control	2049	1296	0	1961	1296	cn_AGCGATTGTGTTTCTT-1	23	OLG
cn_AGCGATTGTTCCGGTG-1	control	877	597	0.113895216	1338	597	cn_AGCGATTGTTCCGGTG-1	1	Ex1
cn_AGCGATTTCCCAGGAC-1	control	680	521	0.441176471	1386	520	cn_AGCGATTTCCCAGGAC-1	5	Ex5
cn_AGCGATTTCGGCTGAC-1	control	1920	1028	0	1870	1028	cn_AGCGATTTCGGCTGAC-1	4	Ex4
cn_AGCGCCAAGAGCCTGA-1	control	642	416	0.31152648	1395	417	cn_AGCGCCAAGAGCCTGA-1	7	Ex7
cn_AGCGCCAAGCGATCGA-1	control	1215	814	0.575657895	1394	814	cn_AGCGCCAAGCGATCGA-1	21	ENDO
cn_AGCGCCAAGGTAACTA-1	control	1835	1035	0.054436581	1809	1035	cn_AGCGCCAAGGTAACTA-1	23	OLG
cn_AGCGCCACAACTCCAA-1	control	6921	2448	0	1799	1014	cn_AGCGCCACAACTCCAA-1	18	AST1
cn_AGCGCCACACGTACAT-1	control	3588	1469	0	2209	1335	cn_AGCGCCACACGTACAT-1	23	OLG
cn_AGCGCCACAGCAGGAT-1	control	7312	2969	0.2050581	1744	1101	cn_AGCGCCACAGCAGGAT-1	21	ENDO
cn_AGCGCCACAGCGTGCT-1	control	773	509	0	1436	509	cn_AGCGCCACAGCGTGCT-1	14	Inh1
cn_AGCGCCACATCTGCGG-1	control	1052	643	0	1408	643	cn_AGCGCCACATCTGCGG-1	5	Ex5
cn_AGCGCCAGTTGCAAGG-1	control	1667	813	0.059988002	1682	813	cn_AGCGCCAGTTGCAAGG-1	5	Ex5
cn_AGCGCCATCAACGTGT-1	control	1665	761	0.12012012	1683	760	cn_AGCGCCATCAACGTGT-1	7	Ex7
cn_AGCGCCATCGCTTACC-1	control	1520	958	0.854700855	1572	958	cn_AGCGCCATCGCTTACC-1	21	ENDO
cn_AGCGCTGAGGTGTGAC-1	control	2987	1547	0	2235	1536	cn_AGCGCTGAGGTGTGAC-1	18	AST1
cn_AGCGCTGCAGGACTAG-1	control	3154	1385	0	2184	1357	cn_AGCGCTGCAGGACTAG-1	19	AST2
cn_AGCGCTGGTCTCCTGT-1	control	3724	1779	0.080558539	2304	1603	cn_AGCGCTGGTCTCCTGT-1	14	Inh1
cn_AGCGCTGGTGAGTGAC-1	control	5868	2416	0.034077356	2024	1311	cn_AGCGCTGGTGAGTGAC-1	16	Inh3
cn_AGCGCTGGTGCATACT-1	control	1106	572	0.090334237	1464	572	cn_AGCGCTGGTGCATACT-1	7	Ex7
cn_AGCGCTGGTGTGTTTG-1	control	1655	847	0.060422961	1673	847	cn_AGCGCTGGTGTGTTTG-1	4	Ex4
cn_AGCGCTGGTTACACAC-1	control	1884	895	0.053022269	1840	895	cn_AGCGCTGGTTACACAC-1	5	Ex5
cn_AGCGCTGTCCTCTAAT-1	control	808	532	0	1398	532	cn_AGCGCTGTCCTCTAAT-1	1	Ex1
cn_AGCGCTGTCTAGGAAA-1	control	3982	1858	0.025113009	2383	1633	cn_AGCGCTGTCTAGGAAA-1	15	Inh2
cn_AGCGTATAGTAGGCCA-1	control	1204	672	0.166112957	1441	672	cn_AGCGTATAGTAGGCCA-1	3	Ex3
cn_AGCGTATCATCGTGGC-1	control	4569	1369	0.021886627	2183	1066	cn_AGCGTATCATCGTGGC-1	11	Ex11
cn_AGCGTATGTTGCCAAT-1	control	845	523	0.236686391	1399	523	cn_AGCGTATGTTGCCAAT-1	4	Ex4
cn_AGCGTATGTTGGGACA-1	control	1193	848	0	1373	848	cn_AGCGTATGTTGGGACA-1	21	ENDO
cn_AGCGTATTCGTGGAAG-1	control	1296	677	0	1493	677	cn_AGCGTATTCGTGGAAG-1	7	Ex7
cn_AGCGTCGAGCACTCCG-1	control	776	498	0	1469	498	cn_AGCGTCGAGCACTCCG-1	18	AST1
cn_AGCGTCGCAAGTCCAT-1	control	1384	827	0.072202166	1529	827	cn_AGCGTCGCAAGTCCAT-1	7	Ex7
cn_AGCGTCGCACAATGTC-1	control	548	302	0	1328	314	cn_AGCGTCGCACAATGTC-1	1	Ex1
cn_AGCTACAAGGAACGAA-1	control	3551	1471	0.028153153	2242	1364	cn_AGCTACAAGGAACGAA-1	1	Ex1
cn_AGCTACACAGGGTTGA-1	control	2504	951	0	2002	950	cn_AGCTACACAGGGTTGA-1	6	Ex6
cn_AGCTACAGTCGTCAGC-1	control	1609	884	0.248292986	1640	884	cn_AGCTACAGTCGTCAGC-1	5	Ex5
cn_AGCTACAGTGGCCACT-1	control	2224	970	0	1976	970	cn_AGCTACAGTGGCCACT-1	9	Ex9
cn_AGCTACATCCGAGTGC-1	control	1108	707	0	1401	707	cn_AGCTACATCCGAGTGC-1	18	AST1
cn_AGCTACATCCGCTAGG-1	control	1905	896	0.262329486	1851	896	cn_AGCTACATCCGCTAGG-1	5	Ex5
cn_AGCTCAAAGAATACAC-1	control	780	480	0.256410256	1423	481	cn_AGCTCAAAGAATACAC-1	5	Ex5
cn_AGCTCAAAGACGCCCT-1	control	5529	2509	0.795660036	2219	1544	cn_AGCTCAAAGACGCCCT-1	18	AST1
cn_AGCTCAAAGATGACAT-1	control	2802	1611	0	2268	1606	cn_AGCTCAAAGATGACAT-1	20	OPC
cn_AGCTCAAAGCGCTTCG-1	control	1810	1202	0.055218112	1799	1202	cn_AGCTCAAAGCGCTTCG-1	5	Ex5
cn_AGCTCAACAAGAGGCT-1	control	1322	618	0	1531	618	cn_AGCTCAACAAGAGGCT-1	7	Ex7
cn_AGCTCAACAGATCATC-1	control	1181	704	0	1445	704	cn_AGCTCAACAGATCATC-1	1	Ex1
cn_AGCTCAACAGCGGATA-1	control	686	455	0.145772595	1424	455	cn_AGCTCAACAGCGGATA-1	5	Ex5
cn_AGCTCAACATCTAACG-1	control	1604	981	0.062305296	1634	981	cn_AGCTCAACATCTAACG-1	5	Ex5
cn_AGCTCAAGTCTTGCTC-1	control	1318	756	0	1489	756	cn_AGCTCAAGTCTTGCTC-1	2	Ex2
cn_AGCTCAAGTTCGGTTA-1	control	1309	668	0.076335878	1515	668	cn_AGCTCAAGTTCGGTTA-1	7	Ex7
cn_AGCTCAATCAAGAGTA-1	control	1482	836	0.067476383	1566	836	cn_AGCTCAATCAAGAGTA-1	5	Ex5
cn_AGCTCAATCACCTGGG-1	control	3501	1666	0.02854696	2294	1577	cn_AGCTCAATCACCTGGG-1	14	Inh1
cn_AGCTCAATCCATACAG-1	control	1784	909	0.112044818	1772	909	cn_AGCTCAATCCATACAG-1	15	Inh2
cn_AGCTCAATCGTGTGGC-1	control	695	459	0.143884892	1424	460	cn_AGCTCAATCGTGTGGC-1	5	Ex5
cn_AGCTCAATCGTTCATT-1	control	1857	1254	0.915455035	1835	1252	cn_AGCTCAATCGTTCATT-1	5	Ex5
cn_AGCTCAATCTCCAATT-1	control	3404	1197	0.029368576	2155	1126	cn_AGCTCAATCTCCAATT-1	4	Ex4
cn_AGCTTCCAGCCAAGCA-1	control	3411	1496	0.029316916	2237	1420	cn_AGCTTCCAGCCAAGCA-1	11	Ex11
cn_AGCTTCCCACATGACT-1	control	1118	657	0.089445438	1440	657	cn_AGCTTCCCACATGACT-1	2	Ex2
cn_AGCTTCCCATTGCCTC-1	control	741	565	0	1405	565	cn_AGCTTCCCATTGCCTC-1	5	Ex5
cn_AGCTTCCGTACCATAC-1	control	1189	686	0.084104289	1449	685	cn_AGCTTCCGTACCATAC-1	5	Ex5
cn_AGCTTCCGTAGCTTGT-1	control	2812	1359	0.106685633	2151	1354	cn_AGCTTCCGTAGCTTGT-1	18	AST1
cn_AGCTTCCGTATTCCTT-1	control	8444	2927	0.011838523	1732	976	cn_AGCTTCCGTATTCCTT-1	18	AST1
cn_AGCTTCCGTCGTGTTA-1	control	1259	756	0.238095238	1467	756	cn_AGCTTCCGTCGTGTTA-1	1	Ex1
cn_AGCTTCCGTGGATCAG-1	control	1356	751	0	1495	751	cn_AGCTTCCGTGGATCAG-1	5	Ex5
cn_AGCTTCCGTTATAGAG-1	control	2201	1043	0	1979	1043	cn_AGCTTCCGTTATAGAG-1	6	Ex6
cn_AGCTTCCTCACCATAG-1	control	874	540	0.228832952	1383	540	cn_AGCTTCCTCACCATAG-1	5	Ex5
cn_AGCTTCCTCAGGACGA-1	control	17005	5004	0.117577895	1630	1136	cn_AGCTTCCTCAGGACGA-1	21	ENDO
cn_AGCTTCCTCGCGCTGA-1	control	5430	2061	0.036818851	2082	1260	cn_AGCTTCCTCGCGCTGA-1	1	Ex1
cn_AGCTTCCTCTTCCCAG-1	control	5493	2232	0.036396724	2219	1401	cn_AGCTTCCTCTTCCCAG-1	20	OPC
cn_AGGAAATAGTACTGTC-1	control	562	364	0.355871886	1297	372	cn_AGGAAATAGTACTGTC-1	5	Ex5
cn_AGGAAATCACAAGCCC-1	control	1133	719	0.088261253	1420	719	cn_AGGAAATCACAAGCCC-1	14	Inh1
cn_AGGAAATGTCCTCAGG-1	control	1514	793	0.066006601	1586	793	cn_AGGAAATGTCCTCAGG-1	4	Ex4
cn_AGGAAATGTGGCAGAT-1	control	1061	580	0	1430	580	cn_AGGAAATGTGGCAGAT-1	5	Ex5
cn_AGGAAATTCCACTGGG-1	control	1594	723	0	1645	722	cn_AGGAAATTCCACTGGG-1	7	Ex7
cn_AGGAAATTCGTGTTCC-1	control	840	536	0	1379	536	cn_AGGAAATTCGTGTTCC-1	4	Ex4
cn_AGGAAATTCTAGTTCT-1	control	1953	913	0.102406554	1863	912	cn_AGGAAATTCTAGTTCT-1	3	Ex3
cn_AGGAATAAGAAGCTCG-1	control	2117	1335	0.944733113	2027	1335	cn_AGGAATAAGAAGCTCG-1	21	ENDO
cn_AGGAATAAGACGCCCT-1	control	940	482	0	1436	482	cn_AGGAATAAGACGCCCT-1	2	Ex2
cn_AGGAATAAGCTCCACG-1	control	581	400	0.688468158	1351	405	cn_AGGAATAAGCTCCACG-1	1	Ex1
cn_AGGAATAAGCTTGTTG-1	control	654	415	0	1350	419	cn_AGGAATAAGCTTGTTG-1	2	Ex2
cn_AGGAATAAGGACTATA-1	control	977	731	0.818833163	1288	731	cn_AGGAATAAGGACTATA-1	21	ENDO
cn_AGGAATAAGGCTAACG-1	control	800	476	0	1411	476	cn_AGGAATAAGGCTAACG-1	5	Ex5
cn_AGGAATAAGGTCGTCC-1	control	707	481	0.141242938	1409	482	cn_AGGAATAAGGTCGTCC-1	5	Ex5
cn_AGGAATAAGTTCCGGC-1	control	569	442	0.351493849	1264	447	cn_AGGAATAAGTTCCGGC-1	5	Ex5
cn_AGGAATACACGCTTAA-1	control	547	431	0.182815356	1247	435	cn_AGGAATACACGCTTAA-1	5	Ex5
cn_AGGAATAGTACTGTTG-1	control	11817	4269	0.033838085	1860	1377	cn_AGGAATAGTACTGTTG-1	23	OLG
cn_AGGAATAGTCGGAAAC-1	control	2310	1113	0.086580087	2023	1113	cn_AGGAATAGTCGGAAAC-1	7	Ex7
cn_AGGAATATCTCACTCG-1	control	953	613	0	1352	613	cn_AGGAATATCTCACTCG-1	1	Ex1
cn_AGGACGAAGAGGTTTA-1	control	1119	848	0.268096515	1316	848	cn_AGGACGAAGAGGTTTA-1	24	Micro/Macro
cn_AGGACGAAGATCGGTG-1	control	6805	2704	0.044078754	1820	1139	cn_AGGACGAAGATCGGTG-1	16	Inh3
cn_AGGACGAAGCCATTCA-1	control	11401	3112	0.026306559	1701	959	cn_AGGACGAAGCCATTCA-1	11	Ex11
cn_AGGACGAAGCGTGTCC-1	control	1043	701	0.095785441	1406	701	cn_AGGACGAAGCGTGTCC-1	18	AST1
cn_AGGACGAAGGCAGCTA-1	control	1308	671	0.229357798	1512	671	cn_AGGACGAAGGCAGCTA-1	5	Ex5
cn_AGGACGACAACAAAGT-1	control	5199	2140	0.019234468	2174	1390	cn_AGGACGACAACAAAGT-1	18	AST1
cn_AGGACGACACCTCAGG-1	control	23491	4842	0.008513174	1682	997	cn_AGGACGACACCTCAGG-1	9	Ex9
cn_AGGACGAGTTAGGCCC-1	control	2011	1060	0.34808553	1908	1060	cn_AGGACGAGTTAGGCCC-1	4	Ex4
cn_AGGACGAGTTGCACGC-1	control	3992	1743	0.07513148	2329	1528	cn_AGGACGAGTTGCACGC-1	1	Ex1
cn_AGGACGATCAATCTCT-1	control	4304	1915	0.046446818	2318	1587	cn_AGGACGATCAATCTCT-1	18	AST1
cn_AGGACGATCCGATGCG-1	control	1241	715	0.080580177	1460	714	cn_AGGACGATCCGATGCG-1	1	Ex1
cn_AGGACGATCGAGAACG-1	control	1439	1001	0	1524	1001	cn_AGGACGATCGAGAACG-1	5	Ex5
cn_AGGACGATCGTCTCAC-1	control	1507	948	0.066357001	1570	948	cn_AGGACGATCGTCTCAC-1	18	AST1
cn_AGGACGATCTTGGTCC-1	control	821	493	0.243309002	1402	493	cn_AGGACGATCTTGGTCC-1	3	Ex3
cn_AGGACTTAGAAGGGAT-1	control	13903	4162	0.021576525	1698	1128	cn_AGGACTTAGAAGGGAT-1	18	AST1
cn_AGGACTTAGAGCAAGA-1	control	1635	803	0.122324159	1665	803	cn_AGGACTTAGAGCAAGA-1	1	Ex1
cn_AGGACTTAGGGTAGCT-1	control	5390	2126	0	2255	1373	cn_AGGACTTAGGGTAGCT-1	23	OLG
cn_AGGACTTAGGGTGGGA-1	control	633	436	0	1384	437	cn_AGGACTTAGGGTGGGA-1	15	Inh2
cn_AGGACTTAGGGTTAGC-1	control	717	438	0.139082058	1447	438	cn_AGGACTTAGGGTTAGC-1	5	Ex5
cn_AGGACTTAGTCACTAC-1	control	700	502	0.428571429	1411	504	cn_AGGACTTAGTCACTAC-1	5	Ex5
cn_AGGACTTCAAGCCATT-1	control	1816	852	0.055066079	1789	852	cn_AGGACTTCAAGCCATT-1	5	Ex5
cn_AGGACTTCAGCTACCG-1	control	1228	598	0	1493	598	cn_AGGACTTCAGCTACCG-1	12	Ex12
cn_AGGACTTCAGGGACTA-1	control	2937	1764	0.13600816	2362	1753	cn_AGGACTTCAGGGACTA-1	24	Micro/Macro
cn_AGGACTTCAGTCCCGA-1	control	1834	1173	0.054436581	1816	1172	cn_AGGACTTCAGTCCCGA-1	15	Inh2
cn_AGGACTTGTGTTAACC-1	control	1127	767	0	1403	767	cn_AGGACTTGTGTTAACC-1	5	Ex5
cn_AGGACTTGTTTCGTTT-1	control	1395	963	0.64516129	1486	963	cn_AGGACTTGTTTCGTTT-1	21	ENDO
cn_AGGACTTTCACACCGG-1	control	4980	1710	0.040160643	2155	1192	cn_AGGACTTTCACACCGG-1	7	Ex7
cn_AGGACTTTCACCATAG-1	control	1418	817	0.070472163	1535	817	cn_AGGACTTTCACCATAG-1	5	Ex5
cn_AGGACTTTCTATGCCC-1	control	1959	747	0	1850	746	cn_AGGACTTTCTATGCCC-1	7	Ex7
cn_AGGAGGTAGTGCGACA-1	control	747	528	0	1407	527	cn_AGGAGGTAGTGCGACA-1	5	Ex5
cn_AGGAGGTGTAGTTACC-1	control	2589	1213	0	2085	1212	cn_AGGAGGTGTAGTTACC-1	11	Ex11
cn_AGGAGGTGTCATCGCG-1	control	818	538	0.122249389	1430	538	cn_AGGAGGTGTCATCGCG-1	1	Ex1
cn_AGGAGGTGTCGCGGTT-1	control	1655	843	0	1671	843	cn_AGGAGGTGTCGCGGTT-1	7	Ex7
cn_AGGAGGTGTCTACGAT-1	control	1177	823	0.339847069	1403	822	cn_AGGAGGTGTCTACGAT-1	14	Inh1
cn_AGGAGGTGTGGTCTTA-1	control	1649	1053	0.181928441	1665	1053	cn_AGGAGGTGTGGTCTTA-1	18	AST1
cn_AGGAGGTTCAAAGGAT-1	control	595	457	0	1264	465	cn_AGGAGGTTCAAAGGAT-1	24	Micro/Macro
cn_AGGAGGTTCACTGATG-1	control	7851	3285	0.012732366	1709	1169	cn_AGGAGGTTCACTGATG-1	24	Micro/Macro
cn_AGGAGGTTCGACCATA-1	control	1055	556	0.189393939	1425	556	cn_AGGAGGTTCGACCATA-1	4	Ex4
cn_AGGAGGTTCGATACTG-1	control	2700	1476	0.037037037	2165	1476	cn_AGGAGGTTCGATACTG-1	18	AST1
cn_AGGAGGTTCGGAACTT-1	control	939	508	0.106496273	1398	508	cn_AGGAGGTTCGGAACTT-1	1	Ex1
cn_AGGAGGTTCTAGCATG-1	control	779	480	0.128205128	1421	481	cn_AGGAGGTTCTAGCATG-1	7	Ex7
cn_AGGAGGTTCTTGGGCG-1	control	1135	729	0.088105727	1395	729	cn_AGGAGGTTCTTGGGCG-1	22	PEC
cn_AGGATAAAGAGCCCAA-1	control	3447	1633	0.028985507	2296	1539	cn_AGGATAAAGAGCCCAA-1	10	Ex10
cn_AGGATAAAGGCACTCC-1	control	678	461	0.147492625	1423	462	cn_AGGATAAAGGCACTCC-1	5	Ex5
cn_AGGATAACACCTCGTT-1	control	4323	1950	0.046253469	2302	1587	cn_AGGATAACACCTCGTT-1	14	Inh1
cn_AGGATAACACGGTCTG-1	control	1438	682	0.069541029	1567	682	cn_AGGATAACACGGTCTG-1	5	Ex5
cn_AGGATAACACTCCTGT-1	control	7005	2128	0	1900	946	cn_AGGATAACACTCCTGT-1	6	Ex6
cn_AGGATAACAGCGCTTG-1	control	10493	3549	0	1718	1146	cn_AGGATAACAGCGCTTG-1	11	Ex11
cn_AGGATAAGTCTCACGG-1	control	2399	1206	0.08336807	2057	1206	cn_AGGATAAGTCTCACGG-1	14	Inh1
cn_AGGATAAGTGGCAGAT-1	control	566	436	0	1260	440	cn_AGGATAAGTGGCAGAT-1	5	Ex5
cn_AGGATAAGTGTTTGCA-1	control	633	423	0	1360	426	cn_AGGATAAGTGTTTGCA-1	3	Ex3
cn_AGGATAAGTTGGTACT-1	control	774	582	0	1373	583	cn_AGGATAAGTTGGTACT-1	5	Ex5
cn_AGGATAATCACTGCTC-1	control	848	624	0.11778563	1403	624	cn_AGGATAATCACTGCTC-1	5	Ex5
cn_AGGATAATCCGATGTA-1	control	1649	1141	0.727713766	1659	1141	cn_AGGATAATCCGATGTA-1	21	ENDO
cn_AGGATAATCGTAGGAG-1	control	4823	2569	0.849212925	2387	1876	cn_AGGATAATCGTAGGAG-1	21	ENDO
cn_AGGATCTAGCTGAAGC-1	control	4404	1422	0.02270663	2159	1132	cn_AGGATCTAGCTGAAGC-1	11	Ex11
cn_AGGATCTAGGTTTACC-1	control	6595	2762	0.030326005	1868	1243	cn_AGGATCTAGGTTTACC-1	19	AST2
cn_AGGATCTCAATCGAAA-1	control	1253	760	0.07980846	1451	760	cn_AGGATCTCAATCGAAA-1	3	Ex3
cn_AGGATCTCACGCCACA-1	control	5262	2230	0.037993921	2132	1435	cn_AGGATCTCACGCCACA-1	18	AST1
cn_AGGATCTCAGACGCTC-1	control	1164	733	0.515463918	1410	733	cn_AGGATCTCAGACGCTC-1	23	OLG
cn_AGGATCTGTCCCACGA-1	control	4760	1639	0	2167	1171	cn_AGGATCTGTCCCACGA-1	15	Inh2
cn_AGGATCTGTCGTGGAA-1	control	1571	914	0.063653724	1610	914	cn_AGGATCTGTCGTGGAA-1	13	Ex13
cn_AGGATCTGTTAACAGA-1	control	1573	697	0	1627	697	cn_AGGATCTGTTAACAGA-1	3	Ex3
cn_AGGATCTTCGAGGCAA-1	control	1818	1039	0.055005501	1796	1039	cn_AGGATCTTCGAGGCAA-1	19	AST2
cn_AGGATCTTCGTAACAC-1	control	11288	3598	0.035423309	1716	1085	cn_AGGATCTTCGTAACAC-1	24	Micro/Macro
cn_AGGATCTTCTGCTCTG-1	control	3744	1692	0	2316	1553	cn_AGGATCTTCTGCTCTG-1	18	AST1
cn_AGGCATTAGAAGAGCA-1	control	1344	674	0	1519	674	cn_AGGCATTAGAAGAGCA-1	4	Ex4
cn_AGGCATTAGAGCCTGA-1	control	2288	1174	0	2021	1174	cn_AGGCATTAGAGCCTGA-1	1	Ex1
cn_AGGCATTAGGGCATGT-1	control	727	447	0	1379	447	cn_AGGCATTAGGGCATGT-1	15	Inh2
cn_AGGCATTCACTACACA-1	control	840	629	0.119047619	1347	629	cn_AGGCATTCACTACACA-1	24	Micro/Macro
cn_AGGCATTCAGGCGTTC-1	control	686	465	0.29154519	1417	467	cn_AGGCATTCAGGCGTTC-1	5	Ex5
cn_AGGCATTCAGTGTATC-1	control	3253	1568	0	2249	1519	cn_AGGCATTCAGTGTATC-1	18	AST1
cn_AGGCATTCATTCGGGC-1	control	1377	730	0	1531	730	cn_AGGCATTCATTCGGGC-1	11	Ex11
cn_AGGCATTGTTCCACGG-1	control	1424	873	0.140350877	1532	873	cn_AGGCATTGTTCCACGG-1	5	Ex5
cn_AGGCATTTCCTTCTGG-1	control	1307	876	0	1424	876	cn_AGGCATTTCCTTCTGG-1	21	ENDO
cn_AGGCATTTCGCAGTTA-1	control	887	448	0	1410	448	cn_AGGCATTTCGCAGTTA-1	5	Ex5
cn_AGGCATTTCGTACACA-1	control	1875	890	0	1828	890	cn_AGGCATTTCGTACACA-1	15	Inh2
cn_AGGCCACAGCTAATGA-1	control	819	460	0	1464	460	cn_AGGCCACAGCTAATGA-1	5	Ex5
cn_AGGCCACAGGGATCAC-1	control	2935	1448	0.034059946	2185	1438	cn_AGGCCACAGGGATCAC-1	18	AST1
cn_AGGCCACAGTCCCAGC-1	control	2665	1190	0	2130	1190	cn_AGGCCACAGTCCCAGC-1	24	Micro/Macro
cn_AGGCCACCAATCAGCT-1	control	1101	507	0.181653043	1483	507	cn_AGGCCACCAATCAGCT-1	5	Ex5
cn_AGGCCACCAGGTTCGC-1	control	3452	1416	0	2196	1326	cn_AGGCCACCAGGTTCGC-1	5	Ex5
cn_AGGCCACCATAACCCA-1	control	4915	1904	0.02034588	2279	1352	cn_AGGCCACCATAACCCA-1	23	OLG
cn_AGGCCACGTAACGTTC-1	control	6352	2683	0.047221785	1923	1272	cn_AGGCCACGTAACGTTC-1	16	Inh3
cn_AGGCCACGTACCGGCT-1	control	5171	2534	0.63755796	2465	1761	cn_AGGCCACGTACCGGCT-1	22	PEC
cn_AGGCCACGTAGTCCTA-1	control	2113	1288	0.094607379	2011	1287	cn_AGGCCACGTAGTCCTA-1	21	ENDO
cn_AGGCCACGTTCTCTCG-1	control	890	568	0.337078652	1418	568	cn_AGGCCACGTTCTCTCG-1	1	Ex1
cn_AGGCCACTCCAATCCC-1	control	804	545	0	1402	546	cn_AGGCCACTCCAATCCC-1	14	Inh1
cn_AGGCCACTCGCTTACC-1	control	809	451	0.24691358	1441	451	cn_AGGCCACTCGCTTACC-1	5	Ex5
cn_AGGCTGCAGCATCTTG-1	control	889	502	0	1368	501	cn_AGGCTGCAGCATCTTG-1	7	Ex7
cn_AGGCTGCAGCGCCTCA-1	control	2365	1349	0.084566596	2090	1349	cn_AGGCTGCAGCGCCTCA-1	18	AST1
cn_AGGCTGCAGGTTGGAC-1	control	3365	1719	0.059417706	2287	1637	cn_AGGCTGCAGGTTGGAC-1	14	Inh1
cn_AGGCTGCCAAAGGCAC-1	control	1761	1104	0	1756	1104	cn_AGGCTGCCAAAGGCAC-1	14	Inh1
cn_AGGCTGCCACCCAAGC-1	control	1322	722	0.07558579	1490	721	cn_AGGCTGCCACCCAAGC-1	5	Ex5
cn_AGGCTGCCATTCGGGC-1	control	5355	2604	0.056022409	2097	1587	cn_AGGCTGCCATTCGGGC-1	5	Ex5
cn_AGGCTGCGTTCTCTCG-1	control	1204	636	0	1458	636	cn_AGGCTGCGTTCTCTCG-1	4	Ex4
cn_AGGCTGCTCAACCTCC-1	control	3210	1371	0	2174	1331	cn_AGGCTGCTCAACCTCC-1	1	Ex1
cn_AGGCTGCTCCGCGATG-1	control	3748	1661	0	2321	1496	cn_AGGCTGCTCCGCGATG-1	23	OLG
cn_AGGCTGCTCGAGCCAC-1	control	1015	567	0	1398	567	cn_AGGCTGCTCGAGCCAC-1	5	Ex5
cn_AGGCTGCTCGGAATTC-1	control	543	388	0	1264	402	cn_AGGCTGCTCGGAATTC-1	23	OLG
cn_AGGCTGCTCTACCAGA-1	control	706	445	0.141643059	1424	447	cn_AGGCTGCTCTACCAGA-1	3	Ex3
cn_AGGGAGTAGCTACGTT-1	control	718	431	0.139275766	1435	431	cn_AGGGAGTAGCTACGTT-1	5	Ex5
cn_AGGGAGTAGTTACGGG-1	control	3889	1830	0.051413882	2333	1636	cn_AGGGAGTAGTTACGGG-1	14	Inh1
cn_AGGGAGTCAGGTTTAC-1	control	2376	1253	0	2053	1253	cn_AGGGAGTCAGGTTTAC-1	14	Inh1
cn_AGGGAGTCATTAAGCC-1	control	2814	1108	0.035523979	2091	1106	cn_AGGGAGTCATTAAGCC-1	7	Ex7
cn_AGGGAGTGTCCACTTC-1	control	1541	919	0	1597	919	cn_AGGGAGTGTCCACTTC-1	7	Ex7
cn_AGGGAGTGTCGGCTAC-1	control	1660	881	0	1674	880	cn_AGGGAGTGTCGGCTAC-1	3	Ex3
cn_AGGGAGTGTGATAGAT-1	control	1512	956	0.066050198	1570	956	cn_AGGGAGTGTGATAGAT-1	18	AST1
cn_AGGGAGTTCGGTTGTA-1	control	2999	1712	0	2335	1698	cn_AGGGAGTTCGGTTGTA-1	20	OPC
cn_AGGGCCTAGCAGTCTT-1	control	603	380	0	1342	384	cn_AGGGCCTAGCAGTCTT-1	15	Inh2
cn_AGGGCCTAGGCTTCCG-1	control	8751	2464	0.011427265	1882	958	cn_AGGGCCTAGGCTTCCG-1	6	Ex6
cn_AGGGCCTAGGTGCTAG-1	control	885	490	0.225988701	1385	489	cn_AGGGCCTAGGTGCTAG-1	5	Ex5
cn_AGGGCCTCAACTCCCT-1	control	1510	833	0.066225166	1581	833	cn_AGGGCCTCAACTCCCT-1	1	Ex1
cn_AGGGCCTCACACCTGG-1	control	1051	649	0.095147479	1413	649	cn_AGGGCCTCACACCTGG-1	7	Ex7
cn_AGGGCCTCACAGTGAG-1	control	1490	880	0	1558	880	cn_AGGGCCTCACAGTGAG-1	1	Ex1
cn_AGGGCCTCATAATGCC-1	control	1180	530	0	1494	530	cn_AGGGCCTCATAATGCC-1	11	Ex11
cn_AGGGCCTCATACAGAA-1	control	1381	884	0.796524258	1481	884	cn_AGGGCCTCATACAGAA-1	21	ENDO
cn_AGGGCCTCATCGCTCT-1	control	1381	704	0.072411296	1523	704	cn_AGGGCCTCATCGCTCT-1	23	OLG
cn_AGGGCCTCATGGGAAC-1	control	974	580	0.102669405	1397	580	cn_AGGGCCTCATGGGAAC-1	15	Inh2
cn_AGGGCCTGTCAAGTTC-1	control	2044	1346	0.097799511	1993	1346	cn_AGGGCCTGTCAAGTTC-1	20	OPC
cn_AGGGCCTGTGACAGCA-1	control	3011	1343	0.033211558	2171	1331	cn_AGGGCCTGTGACAGCA-1	4	Ex4
cn_AGGGCCTGTGGCGCTT-1	control	832	479	0.240384615	1411	479	cn_AGGGCCTGTGGCGCTT-1	5	Ex5
cn_AGGGCCTGTTCTTCAT-1	control	818	467	0.122249389	1365	467	cn_AGGGCCTGTTCTTCAT-1	15	Inh2
cn_AGGGCCTTCACTCCGT-1	control	681	399	0	1420	401	cn_AGGGCCTTCACTCCGT-1	5	Ex5
cn_AGGGCCTTCGTAATGC-1	control	19657	4922	0.005085435	1732	1171	cn_AGGGCCTTCGTAATGC-1	7	Ex7
cn_AGGGCCTTCTCTGCCA-1	control	889	524	0.112359551	1376	524	cn_AGGGCCTTCTCTGCCA-1	15	Inh2
cn_AGGGCCTTCTTAGCTT-1	control	1602	956	0.249532127	1631	956	cn_AGGGCCTTCTTAGCTT-1	20	OPC
cn_AGGGCTCAGAAATTCG-1	control	3034	1198	0.065919578	2100	1182	cn_AGGGCTCAGAAATTCG-1	6	Ex6
cn_AGGGCTCAGCCGGAAT-1	control	630	416	0.317460317	1372	418	cn_AGGGCTCAGCCGGAAT-1	5	Ex5
cn_AGGGCTCAGTCTGCGC-1	control	1013	616	0.197433366	1383	616	cn_AGGGCTCAGTCTGCGC-1	3	Ex3
cn_AGGGCTCCACGGATCC-1	control	2007	1277	0.249128052	1957	1277	cn_AGGGCTCCACGGATCC-1	21	ENDO
cn_AGGGCTCCACGGGTAA-1	control	1122	738	0	1399	738	cn_AGGGCTCCACGGGTAA-1	22	PEC
cn_AGGGCTCGTAACGATA-1	control	1274	913	0.627943485	1388	913	cn_AGGGCTCGTAACGATA-1	21	ENDO
cn_AGGGCTCGTACGTGTT-1	control	1391	691	0	1539	691	cn_AGGGCTCGTACGTGTT-1	7	Ex7
cn_AGGGCTCGTAGAGTTA-1	control	1289	789	0.310318076	1453	789	cn_AGGGCTCGTAGAGTTA-1	15	Inh2
cn_AGGGCTCGTCGCCACA-1	control	831	504	0.120336943	1383	504	cn_AGGGCTCGTCGCCACA-1	15	Inh2
cn_AGGGCTCTCGGTGAAG-1	control	3256	1539	0.030693677	2231	1481	cn_AGGGCTCTCGGTGAAG-1	18	AST1
cn_AGGGCTCTCTAAGGAA-1	control	1597	1025	0.125078174	1624	1024	cn_AGGGCTCTCTAAGGAA-1	20	OPC
cn_AGGGCTCTCTCTCCGA-1	control	2141	978	0	1951	978	cn_AGGGCTCTCTCTCCGA-1	5	Ex5
cn_AGGGCTCTCTTAGGAC-1	control	2723	1493	0.146788991	2174	1493	cn_AGGGCTCTCTTAGGAC-1	23	OLG
cn_AGGGCTCTCTTGGATG-1	control	1733	814	0.115406809	1733	814	cn_AGGGCTCTCTTGGATG-1	5	Ex5
cn_AGGGTCCAGCAGGCAT-1	control	1511	1036	0	1539	1036	cn_AGGGTCCAGCAGGCAT-1	24	Micro/Macro
cn_AGGGTCCAGCCATATC-1	control	1161	666	0.08605852	1444	666	cn_AGGGTCCAGCCATATC-1	1	Ex1
cn_AGGGTCCAGTCTAGAA-1	control	4391	1965	0.045526975	2281	1572	cn_AGGGTCCAGTCTAGAA-1	1	Ex1
cn_AGGGTCCCAACAAGAT-1	control	714	468	0.140056022	1412	470	cn_AGGGTCCCAACAAGAT-1	2	Ex2
cn_AGGGTCCCACGTAACT-1	control	636	497	0.627943485	1327	499	cn_AGGGTCCCACGTAACT-1	5	Ex5
cn_AGGGTCCCAGGCGAAT-1	control	1951	970	0.205023065	1874	970	cn_AGGGTCCCAGGCGAAT-1	1	Ex1
cn_AGGGTCCCATACTGTG-1	control	1627	1135	0.368550369	1633	1134	cn_AGGGTCCCATACTGTG-1	24	Micro/Macro
cn_AGGGTCCGTACGGCAA-1	control	794	573	0.628930818	1382	574	cn_AGGGTCCGTACGGCAA-1	5	Ex5
cn_AGGGTCCGTCCGTTTC-1	control	865	491	0.231213873	1431	491	cn_AGGGTCCGTCCGTTTC-1	5	Ex5
cn_AGGGTCCGTGAATGTA-1	control	2321	1234	0.043066322	2044	1234	cn_AGGGTCCGTGAATGTA-1	11	Ex11
cn_AGGGTCCGTGGTATGG-1	control	954	537	0.104712042	1405	537	cn_AGGGTCCGTGGTATGG-1	5	Ex5
cn_AGGGTCCGTGGTCCGT-1	control	1335	747	0.149700599	1501	746	cn_AGGGTCCGTGGTCCGT-1	7	Ex7
cn_AGGGTCCGTTCAAACC-1	control	3309	1420	0.060422961	2221	1372	cn_AGGGTCCGTTCAAACC-1	3	Ex3
cn_AGGGTCCGTTCGAGCC-1	control	3764	1387	0	2223	1261	cn_AGGGTCCGTTCGAGCC-1	5	Ex5
cn_AGGGTCCTCAAGGAGC-1	control	2162	1301	0.09246417	2003	1301	cn_AGGGTCCTCAAGGAGC-1	24	Micro/Macro
cn_AGGGTCCTCAGCCCAG-1	control	907	552	0	1389	551	cn_AGGGTCCTCAGCCCAG-1	5	Ex5
cn_AGGGTCCTCCTCTAAT-1	control	1443	842	0	1540	841	cn_AGGGTCCTCCTCTAAT-1	1	Ex1
cn_AGGGTCCTCGAAGCCC-1	control	1186	833	0.252951096	1361	833	cn_AGGGTCCTCGAAGCCC-1	24	Micro/Macro
cn_AGGGTCCTCGCAATGT-1	control	952	694	0.105042017	1319	694	cn_AGGGTCCTCGCAATGT-1	15	Inh2
cn_AGGGTCCTCTGCACCT-1	control	1555	753	0	1623	752	cn_AGGGTCCTCTGCACCT-1	7	Ex7
cn_AGGGTCCTCTGCGGAC-1	control	664	400	0	1380	401	cn_AGGGTCCTCTGCGGAC-1	7	Ex7
cn_AGGGTGAAGGGTCAAC-1	control	1696	1081	0.058927519	1698	1081	cn_AGGGTGAAGGGTCAAC-1	7	Ex7
cn_AGGGTGAAGTTGTACC-1	control	1171	664	0	1446	664	cn_AGGGTGAAGTTGTACC-1	1	Ex1
cn_AGGGTGACAAACTAAG-1	control	1382	815	0	1514	815	cn_AGGGTGACAAACTAAG-1	4	Ex4
cn_AGGGTGACAAGTATCC-1	control	2427	1292	0.082372323	2065	1292	cn_AGGGTGACAAGTATCC-1	5	Ex5
cn_AGGGTGACACAAGCAG-1	control	2108	1340	0.09487666	2025	1340	cn_AGGGTGACACAAGCAG-1	24	Micro/Macro
cn_AGGGTGACACCGGAAA-1	control	1278	640	0	1501	640	cn_AGGGTGACACCGGAAA-1	3	Ex3
cn_AGGGTGACATCTCGTC-1	control	906	562	0.110375276	1353	562	cn_AGGGTGACATCTCGTC-1	5	Ex5
cn_AGGGTGACATTCGGGC-1	control	3355	1586	0.029797378	2273	1529	cn_AGGGTGACATTCGGGC-1	18	AST1
cn_AGGGTGAGTCAACCAT-1	control	6249	2171	0.048	1888	1065	cn_AGGGTGAGTCAACCAT-1	3	Ex3
cn_AGGGTGAGTCACTACA-1	control	1014	564	0.197238659	1408	564	cn_AGGGTGAGTCACTACA-1	15	Inh2
cn_AGGGTGAGTCATAGTC-1	control	1441	979	0	1521	979	cn_AGGGTGAGTCATAGTC-1	5	Ex5
cn_AGGGTGAGTGACCGTC-1	control	4097	1718	0	2306	1496	cn_AGGGTGAGTGACCGTC-1	6	Ex6
cn_AGGGTGAGTGGGAGAG-1	control	1455	986	0.068728522	1530	986	cn_AGGGTGAGTGGGAGAG-1	5	Ex5
cn_AGGGTGAGTTAAGGGC-1	control	1221	604	0.081900082	1472	604	cn_AGGGTGAGTTAAGGGC-1	5	Ex5
cn_AGGGTGAGTTCTATCT-1	control	3299	1622	0.030312216	2257	1561	cn_AGGGTGAGTTCTATCT-1	18	AST1
cn_AGGGTGAGTTTGACAC-1	control	2931	1485	0.034118048	2216	1475	cn_AGGGTGAGTTTGACAC-1	21	ENDO
cn_AGGGTGATCACCTCAC-1	control	824	482	0.121359223	1443	483	cn_AGGGTGATCACCTCAC-1	5	Ex5
cn_AGGGTTTAGATACCAA-1	control	2262	1361	0.08841733	2058	1361	cn_AGGGTTTAGATACCAA-1	16	Inh3
cn_AGGGTTTAGGATTTAG-1	control	2912	1486	0.137362637	2201	1476	cn_AGGGTTTAGGATTTAG-1	18	AST1
cn_AGGGTTTCAACCGATT-1	control	1549	745	0.193673338	1617	745	cn_AGGGTTTCAACCGATT-1	15	Inh2
cn_AGGGTTTCAAGCGAAC-1	control	2075	1046	0	1935	1046	cn_AGGGTTTCAAGCGAAC-1	14	Inh1
cn_AGGGTTTCACAGGATG-1	control	1734	838	0	1734	838	cn_AGGGTTTCACAGGATG-1	15	Inh2
cn_AGGGTTTCAGTAGATA-1	control	1759	985	0.056753689	1756	985	cn_AGGGTTTCAGTAGATA-1	15	Inh2
cn_AGGGTTTGTAGGTCAG-1	control	1819	1100	0.054975261	1807	1100	cn_AGGGTTTGTAGGTCAG-1	5	Ex5
cn_AGGGTTTGTCACTCGG-1	control	2331	1216	0	2056	1216	cn_AGGGTTTGTCACTCGG-1	24	Micro/Macro
cn_AGGGTTTGTCATATGC-1	control	2867	1189	0.034867503	2095	1182	cn_AGGGTTTGTCATATGC-1	5	Ex5
cn_AGGGTTTGTGGAGAAA-1	control	1405	833	0.071123755	1532	833	cn_AGGGTTTGTGGAGAAA-1	7	Ex7
cn_AGGGTTTGTTCTAAGC-1	control	883	530	0	1380	530	cn_AGGGTTTGTTCTAAGC-1	2	Ex2
cn_AGGGTTTTCACATCAG-1	control	1194	751	0.167504188	1426	751	cn_AGGGTTTTCACATCAG-1	18	AST1
cn_AGGGTTTTCACGATAC-1	control	1419	975	0	1508	975	cn_AGGGTTTTCACGATAC-1	5	Ex5
cn_AGGGTTTTCCAGCTCT-1	control	2522	1473	0.118906064	2162	1472	cn_AGGGTTTTCCAGCTCT-1	18	AST1
cn_AGGGTTTTCGGACTTA-1	control	1140	604	0.087719298	1456	603	cn_AGGGTTTTCGGACTTA-1	15	Inh2
cn_AGGGTTTTCTGAGTCA-1	control	10526	3563	0.00949848	1794	1172	cn_AGGGTTTTCTGAGTCA-1	6	Ex6
cn_AGGGTTTTCTGTCTCG-1	control	1037	710	0.578592093	1334	710	cn_AGGGTTTTCTGTCTCG-1	18	AST1
cn_AGGTAGGAGACGCAGT-1	control	744	468	0	1409	468	cn_AGGTAGGAGACGCAGT-1	5	Ex5
cn_AGGTAGGCAACAAAGT-1	control	737	471	0.13568521	1424	471	cn_AGGTAGGCAACAAAGT-1	1	Ex1
cn_AGGTAGGCACCAACAT-1	control	2509	1168	0.039840637	2066	1167	cn_AGGTAGGCACCAACAT-1	10	Ex10
cn_AGGTAGGCACGTACAT-1	control	2078	1287	0.096061479	2000	1286	cn_AGGTAGGCACGTACAT-1	20	OPC
cn_AGGTAGGCACTTTATC-1	control	2466	1170	0.040535063	2045	1170	cn_AGGTAGGCACTTTATC-1	1	Ex1
cn_AGGTAGGCATTGCCTC-1	control	947	477	0.211193242	1399	476	cn_AGGTAGGCATTGCCTC-1	15	Inh2
cn_AGGTAGGGTAATGATG-1	control	1048	609	0	1426	609	cn_AGGTAGGGTAATGATG-1	4	Ex4
cn_AGGTAGGGTGGGTCAA-1	control	1537	936	0.065061809	1590	936	cn_AGGTAGGGTGGGTCAA-1	18	AST1
cn_AGGTAGGGTTTCGTGA-1	control	1095	566	0.182648402	1449	566	cn_AGGTAGGGTTTCGTGA-1	4	Ex4
cn_AGGTAGGTCCCTCAAC-1	control	2646	1237	0.03776435	2111	1235	cn_AGGTAGGTCCCTCAAC-1	23	OLG
cn_AGGTAGGTCGGAGCAA-1	control	703	496	0.284495021	1400	497	cn_AGGTAGGTCGGAGCAA-1	5	Ex5
cn_AGGTAGGTCTGGACTA-1	control	1048	673	0.095419847	1411	673	cn_AGGTAGGTCTGGACTA-1	5	Ex5
cn_AGGTCATAGAAACTCA-1	control	7271	2993	0.041254125	1645	1063	cn_AGGTCATAGAAACTCA-1	15	Inh2
cn_AGGTCATAGACCTGGA-1	control	786	531	0	1423	531	cn_AGGTCATAGACCTGGA-1	5	Ex5
cn_AGGTCATAGACTCTAC-1	control	1911	1059	0.104657248	1856	1059	cn_AGGTCATAGACTCTAC-1	18	AST1
cn_AGGTCATAGTGCACAG-1	control	2016	931	0.049603175	1899	931	cn_AGGTCATAGTGCACAG-1	9	Ex9
cn_AGGTCATCACATACTG-1	control	3326	1453	0.060132291	2196	1392	cn_AGGTCATCACATACTG-1	5	Ex5
cn_AGGTCATGTACCGGAA-1	control	4778	2120	0	2263	1522	cn_AGGTCATGTACCGGAA-1	18	AST1
cn_AGGTCATTCACCCTTG-1	control	1888	1181	0.052966102	1851	1181	cn_AGGTCATTCACCCTTG-1	5	Ex5
cn_AGGTCATTCAGCCTTC-1	control	1088	645	0.091911765	1428	645	cn_AGGTCATTCAGCCTTC-1	18	AST1
cn_AGGTCATTCGATGGAG-1	control	1129	587	0.088573959	1455	587	cn_AGGTCATTCGATGGAG-1	3	Ex3
cn_AGGTCATTCGGCATCG-1	control	665	528	0.30075188	1341	532	cn_AGGTCATTCGGCATCG-1	5	Ex5
cn_AGGTCATTCTTCCACG-1	control	1782	956	0.112233446	1771	956	cn_AGGTCATTCTTCCACG-1	4	Ex4
cn_AGGTCTAAGTATAACG-1	control	914	686	0.765864333	1350	686	cn_AGGTCTAAGTATAACG-1	21	ENDO
cn_AGGTCTAAGTCCTACA-1	control	2427	1470	0.041169205	2153	1470	cn_AGGTCTAAGTCCTACA-1	20	OPC
cn_AGGTCTACACGGTGTC-1	control	5484	2102	0.054704595	2134	1316	cn_AGGTCTACACGGTGTC-1	18	AST1
cn_AGGTCTACACTCTAGA-1	control	1722	1048	0	1722	1048	cn_AGGTCTACACTCTAGA-1	15	Inh2
cn_AGGTCTACAGAACTCT-1	control	1455	817	0.137457045	1544	816	cn_AGGTCTACAGAACTCT-1	15	Inh2
cn_AGGTCTACATCCCACT-1	control	2672	1098	0.03742515	2059	1097	cn_AGGTCTACATCCCACT-1	11	Ex11
cn_AGGTCTACATCCTGTC-1	control	2034	1137	0	1938	1137	cn_AGGTCTACATCCTGTC-1	22	PEC
cn_AGGTCTAGTCCGGATC-1	control	762	463	0.130890052	1401	462	cn_AGGTCTAGTCCGGATC-1	5	Ex5
cn_AGGTCTAGTCTGATCA-1	control	2267	1195	0.04411116	2046	1195	cn_AGGTCTAGTCTGATCA-1	7	Ex7
cn_AGGTCTAGTGTCTTCC-1	control	920	619	0	1336	619	cn_AGGTCTAGTGTCTTCC-1	23	OLG
cn_AGGTCTATCGCAGTCG-1	control	2529	1346	0	2100	1346	cn_AGGTCTATCGCAGTCG-1	14	Inh1
cn_AGGTCTATCTCGCAGG-1	control	3413	1567	0.058565154	2260	1499	cn_AGGTCTATCTCGCAGG-1	5	Ex5
cn_AGGTCTATCTTACACT-1	control	2700	1607	0.369822485	2269	1604	cn_AGGTCTATCTTACACT-1	24	Micro/Macro
cn_AGGTGTTAGAACAAGG-1	control	4334	1939	0.069204152	2361	1612	cn_AGGTGTTAGAACAAGG-1	18	AST1
cn_AGGTGTTAGACAGCTG-1	control	992	602	0	1398	602	cn_AGGTGTTAGACAGCTG-1	23	OLG
cn_AGGTGTTCAAGACCGA-1	control	2057	1146	0	1936	1146	cn_AGGTGTTCAAGACCGA-1	14	Inh1
cn_AGGTGTTCACATACTG-1	control	23203	4637	0	1620	901	cn_AGGTGTTCACATACTG-1	11	Ex11
cn_AGGTGTTCAGAGCCCT-1	control	3834	2067	0.052164841	2413	1889	cn_AGGTGTTCAGAGCCCT-1	24	Micro/Macro
cn_AGGTGTTCAGCTATAC-1	control	2314	1457	0	2137	1457	cn_AGGTGTTCAGCTATAC-1	24	Micro/Macro
cn_AGGTGTTCAGTCACGC-1	control	1073	615	0	1431	614	cn_AGGTGTTCAGTCACGC-1	7	Ex7
cn_AGGTGTTGTAACGATA-1	control	2503	1213	0.039936102	2072	1213	cn_AGGTGTTGTAACGATA-1	2	Ex2
cn_AGGTGTTGTCACAATC-1	control	1435	890	0.139372822	1532	890	cn_AGGTGTTGTCACAATC-1	14	Inh1
cn_AGGTGTTGTCATCGGC-1	control	1047	772	0.190839695	1336	771	cn_AGGTGTTGTCATCGGC-1	20	OPC
cn_AGGTGTTGTTTGAACC-1	control	1905	1167	0.052493438	1867	1167	cn_AGGTGTTGTTTGAACC-1	14	Inh1
cn_AGGTGTTTCAAGGCTT-1	control	2346	1419	0.085215168	2123	1419	cn_AGGTGTTTCAAGGCTT-1	20	OPC
cn_AGGTTACAGAAATTCG-1	control	1311	841	0	1471	841	cn_AGGTTACAGAAATTCG-1	1	Ex1
cn_AGGTTACAGACATACA-1	control	2240	1349	0.93708166	2082	1348	cn_AGGTTACAGACATACA-1	21	ENDO
cn_AGGTTACAGCCTTTGA-1	control	2671	1312	0	2149	1310	cn_AGGTTACAGCCTTTGA-1	18	AST1
cn_AGGTTACAGCGCCATC-1	control	843	543	0	1399	543	cn_AGGTTACAGCGCCATC-1	5	Ex5
cn_AGGTTACAGTTACTCG-1	control	3076	1245	0	2168	1222	cn_AGGTTACAGTTACTCG-1	7	Ex7
cn_AGGTTACCAAACTCTG-1	control	845	635	0.118343195	1400	635	cn_AGGTTACCAAACTCTG-1	5	Ex5
cn_AGGTTACCAATTGAAG-1	control	603	431	0.165837479	1316	438	cn_AGGTTACCAATTGAAG-1	5	Ex5
cn_AGGTTACCACACGTGC-1	control	790	423	0.379746835	1411	423	cn_AGGTTACCACACGTGC-1	2	Ex2
cn_AGGTTACGTATACCTG-1	control	1348	712	0.074183976	1518	712	cn_AGGTTACGTATACCTG-1	3	Ex3
cn_AGGTTACGTCATAAAG-1	control	1768	988	0	1765	988	cn_AGGTTACGTCATAAAG-1	15	Inh2
cn_AGGTTACGTCTCTCTG-1	control	1055	657	0.09469697	1416	657	cn_AGGTTACGTCTCTCTG-1	15	Inh2
cn_AGGTTACGTCTGCCTT-1	control	2115	869	0	1903	869	cn_AGGTTACGTCTGCCTT-1	6	Ex6
cn_AGGTTACTCACCGCTT-1	control	4377	1495	0	2246	1233	cn_AGGTTACTCACCGCTT-1	1	Ex1
cn_AGGTTACTCGACACCG-1	control	870	617	0	1406	617	cn_AGGTTACTCGACACCG-1	15	Inh2
cn_AGGTTACTCTACCTTA-1	control	964	500	0.20746888	1389	500	cn_AGGTTACTCTACCTTA-1	11	Ex11
cn_AGGTTACTCTGCGAGC-1	control	1067	685	0.374882849	1385	684	cn_AGGTTACTCTGCGAGC-1	5	Ex5
cn_AGGTTGTAGCTTCTAG-1	control	1060	648	0	1407	648	cn_AGGTTGTAGCTTCTAG-1	16	Inh3
cn_AGGTTGTAGGAATTAC-1	control	1651	848	0.302663438	1670	848	cn_AGGTTGTAGGAATTAC-1	7	Ex7
cn_AGGTTGTCATCTAGAC-1	control	2505	1319	0	2092	1319	cn_AGGTTGTCATCTAGAC-1	18	AST1
cn_AGGTTGTGTCAGTCGC-1	control	3497	1987	0.971983991	2478	1875	cn_AGGTTGTGTCAGTCGC-1	22	PEC
cn_AGGTTGTGTCGTGTTA-1	control	966	491	0	1438	491	cn_AGGTTGTGTCGTGTTA-1	11	Ex11
cn_AGGTTGTGTGCGGATA-1	control	1491	800	0.134138162	1579	800	cn_AGGTTGTGTGCGGATA-1	5	Ex5
cn_AGGTTGTGTTCGAACT-1	control	1347	779	0.07423905	1501	779	cn_AGGTTGTGTTCGAACT-1	2	Ex2
cn_AGGTTGTGTTTACACG-1	control	610	442	0	1337	446	cn_AGGTTGTGTTTACACG-1	5	Ex5
cn_AGGTTGTTCCATTGCC-1	control	1335	666	0.149812734	1518	665	cn_AGGTTGTTCCATTGCC-1	2	Ex2
cn_AGTAACCAGTGAGGTC-1	control	3388	1687	0.088547816	2318	1601	cn_AGTAACCAGTGAGGTC-1	15	Inh2
cn_AGTAACCAGTGGGAAA-1	control	1997	922	0.150225338	1884	922	cn_AGTAACCAGTGGGAAA-1	15	Inh2
cn_AGTAACCAGTTGTCGT-1	control	732	409	0.273224044	1385	410	cn_AGTAACCAGTTGTCGT-1	7	Ex7
cn_AGTAACCCAAATCCCA-1	control	1346	728	0.074294205	1517	728	cn_AGTAACCCAAATCCCA-1	7	Ex7
cn_AGTAACCCACATTGTG-1	control	2519	1045	0	2032	1045	cn_AGTAACCCACATTGTG-1	11	Ex11
cn_AGTAACCCAGTCTACA-1	control	1654	870	0	1673	870	cn_AGTAACCCAGTCTACA-1	5	Ex5
cn_AGTAACCCATCAGCTA-1	control	708	527	0.141242938	1412	528	cn_AGTAACCCATCAGCTA-1	21	ENDO
cn_AGTAACCCATGCCATA-1	control	1372	773	0.072886297	1515	773	cn_AGTAACCCATGCCATA-1	4	Ex4
cn_AGTAACCCATTGACTG-1	control	1435	799	0	1562	799	cn_AGTAACCCATTGACTG-1	18	AST1
cn_AGTAACCCATTGTACG-1	control	1166	740	0	1422	740	cn_AGTAACCCATTGTACG-1	5	Ex5
cn_AGTAACCGTACGGATG-1	control	1378	920	0.072516316	1490	920	cn_AGTAACCGTACGGATG-1	5	Ex5
cn_AGTAACCGTATGCTAC-1	control	3350	1583	0.238663484	2285	1522	cn_AGTAACCGTATGCTAC-1	23	OLG
cn_AGTAACCGTGAAGCGT-1	control	1066	537	0.187441425	1452	537	cn_AGTAACCGTGAAGCGT-1	5	Ex5
cn_AGTAACCGTGTATTGC-1	control	1095	572	0	1462	572	cn_AGTAACCGTGTATTGC-1	5	Ex5
cn_AGTAACCGTTGGCCGT-1	control	563	415	0.177619893	1257	425	cn_AGTAACCGTTGGCCGT-1	20	OPC
cn_AGTAACCTCACGGAGA-1	control	1100	615	0.272727273	1433	615	cn_AGTAACCTCACGGAGA-1	4	Ex4
cn_AGTACCAAGAGCAACC-1	control	2172	981	0	1939	981	cn_AGTACCAAGAGCAACC-1	2	Ex2
cn_AGTACCAAGAGGATGA-1	control	4558	1699	0.065789474	2212	1312	cn_AGTACCAAGAGGATGA-1	6	Ex6
cn_AGTACCAAGATGGCGT-1	control	979	588	0	1397	588	cn_AGTACCAAGATGGCGT-1	5	Ex5
cn_AGTACCAAGGGTCACA-1	control	7071	2620	0.014138272	1759	1025	cn_AGTACCAAGGGTCACA-1	16	Inh3
cn_AGTACCAAGGGTGGGA-1	control	6090	2410	0.049252996	1997	1241	cn_AGTACCAAGGGTGGGA-1	18	AST1
cn_AGTACCAAGTTGAAAC-1	control	595	418	0	1306	425	cn_AGTACCAAGTTGAAAC-1	5	Ex5
cn_AGTACCACAAGGCAAC-1	control	1834	1187	0.054495913	1818	1187	cn_AGTACCACAAGGCAAC-1	14	Inh1
cn_AGTACCACAGAAATCA-1	control	745	451	0	1443	453	cn_AGTACCACAGAAATCA-1	5	Ex5
cn_AGTACCACAGTATGAA-1	control	1082	588	0.184842884	1445	588	cn_AGTACCACAGTATGAA-1	5	Ex5
cn_AGTACCACATAGGCGA-1	control	1452	925	0.20661157	1539	925	cn_AGTACCACATAGGCGA-1	5	Ex5
cn_AGTACCAGTACGTACT-1	control	1955	900	0.051124744	1855	900	cn_AGTACCAGTACGTACT-1	11	Ex11
cn_AGTACCAGTATCTTCT-1	control	601	467	0	1296	474	cn_AGTACCAGTATCTTCT-1	15	Inh2
cn_AGTACCATCTCCAAGA-1	control	2682	1318	0.037285608	2121	1318	cn_AGTACCATCTCCAAGA-1	1	Ex1
cn_AGTACTGAGATGAACT-1	control	555	454	0	1280	460	cn_AGTACTGAGATGAACT-1	5	Ex5
cn_AGTACTGAGCACACCC-1	control	3798	1475	0.026322717	2227	1327	cn_AGTACTGAGCACACCC-1	4	Ex4
cn_AGTACTGAGCGACTTT-1	control	2409	1308	0.041493776	2083	1308	cn_AGTACTGAGCGACTTT-1	18	AST1
cn_AGTACTGAGTCCCAAT-1	control	791	519	0	1424	519	cn_AGTACTGAGTCCCAAT-1	15	Inh2
cn_AGTACTGAGTGGGAAA-1	control	3139	1692	0.063714559	2287	1664	cn_AGTACTGAGTGGGAAA-1	18	AST1
cn_AGTACTGCACCAGCTG-1	control	1564	976	0	1600	976	cn_AGTACTGCACCAGCTG-1	14	Inh1
cn_AGTACTGCAGAAATCA-1	control	1115	619	0.089686099	1426	619	cn_AGTACTGCAGAAATCA-1	2	Ex2
cn_AGTACTGCATGAGTAA-1	control	1796	863	0	1782	863	cn_AGTACTGCATGAGTAA-1	5	Ex5
cn_AGTACTGGTCCTACGG-1	control	3224	1552	0.03101737	2247	1512	cn_AGTACTGGTCCTACGG-1	19	AST2
cn_AGTACTGGTCGGTACC-1	control	3073	1350	0	2147	1341	cn_AGTACTGGTCGGTACC-1	6	Ex6
cn_AGTACTGGTCGTGTTA-1	control	1482	839	0.067385445	1568	839	cn_AGTACTGGTCGTGTTA-1	18	AST1
cn_AGTACTGGTCTTGTCC-1	control	896	594	0.111607143	1368	594	cn_AGTACTGGTCTTGTCC-1	14	Inh1
cn_AGTACTGTCAGAGCAG-1	control	652	423	0.153374233	1368	426	cn_AGTACTGTCAGAGCAG-1	5	Ex5
cn_AGTACTGTCATTTACC-1	control	6311	2612	0.015840329	1950	1276	cn_AGTACTGTCATTTACC-1	16	Inh3
cn_AGTACTGTCCGTAATG-1	control	873	676	0.114547537	1307	676	cn_AGTACTGTCCGTAATG-1	5	Ex5
cn_AGTACTGTCGATGCAT-1	control	1695	1040	0	1700	1039	cn_AGTACTGTCGATGCAT-1	1	Ex1
cn_AGTACTGTCTAACGGT-1	control	3138	1576	0.159286397	2233	1555	cn_AGTACTGTCTAACGGT-1	14	Inh1
cn_AGTAGCTAGGTAAAGG-1	control	642	395	0.310559006	1346	398	cn_AGTAGCTAGGTAAAGG-1	3	Ex3
cn_AGTAGCTAGTCTGTAC-1	control	1297	732	0.231303007	1489	732	cn_AGTAGCTAGTCTGTAC-1	4	Ex4
cn_AGTAGCTCAGGCTACC-1	control	9954	3114	0.010044194	1685	1020	cn_AGTAGCTCAGGCTACC-1	9	Ex9
cn_AGTAGCTGTAGAGGAA-1	control	12614	4094	0.015854142	1727	1196	cn_AGTAGCTGTAGAGGAA-1	12	Ex12
cn_AGTAGCTGTTAGAAAC-1	control	5807	2105	0	2101	1245	cn_AGTAGCTGTTAGAAAC-1	10	Ex10
cn_AGTAGCTGTTCAAACC-1	control	1273	625	0.078492936	1513	625	cn_AGTAGCTGTTCAAACC-1	4	Ex4
cn_AGTAGCTGTTGACTAC-1	control	965	514	0	1409	514	cn_AGTAGCTGTTGACTAC-1	5	Ex5
cn_AGTAGCTTCACCTGGG-1	control	3248	1229	0.030778701	2145	1179	cn_AGTAGCTTCACCTGGG-1	6	Ex6
cn_AGTAGCTTCCCGGTAG-1	control	2016	932	0.049578582	1896	931	cn_AGTAGCTTCCCGGTAG-1	15	Inh2
cn_AGTAGCTTCGTGGTAT-1	control	2279	1268	0.043840421	2047	1268	cn_AGTAGCTTCGTGGTAT-1	18	AST1
cn_AGTAGTCAGAAGCGGG-1	control	898	486	0.334075724	1412	486	cn_AGTAGTCAGAAGCGGG-1	7	Ex7
cn_AGTAGTCAGATTAGAC-1	control	622	361	0.160771704	1381	364	cn_AGTAGTCAGATTAGAC-1	7	Ex7
cn_AGTAGTCAGCGAGTAC-1	control	1428	963	0.069979006	1511	962	cn_AGTAGTCAGCGAGTAC-1	14	Inh1
cn_AGTAGTCCACGGTAGA-1	control	588	408	0.170068027	1293	417	cn_AGTAGTCCACGGTAGA-1	1	Ex1
cn_AGTAGTCCAGTATGAA-1	control	1345	953	0	1429	953	cn_AGTAGTCCAGTATGAA-1	24	Micro/Macro
cn_AGTAGTCGTACAAGCG-1	control	1277	685	0	1475	685	cn_AGTAGTCGTACAAGCG-1	3	Ex3
cn_AGTAGTCGTAGTGATA-1	control	6138	2498	0	1904	1256	cn_AGTAGTCGTAGTGATA-1	9	Ex9
cn_AGTAGTCGTATACAGA-1	control	5134	2449	0	2138	1588	cn_AGTAGTCGTATACAGA-1	12	Ex12
cn_AGTAGTCGTGCACATT-1	control	690	500	0	1438	500	cn_AGTAGTCGTGCACATT-1	18	AST1
cn_AGTAGTCGTGCGAACA-1	control	1276	916	0.783085356	1421	916	cn_AGTAGTCGTGCGAACA-1	21	ENDO
cn_AGTAGTCTCAAGGACG-1	control	3578	1847	0.083822297	2377	1724	cn_AGTAGTCTCAAGGACG-1	18	AST1
cn_AGTAGTCTCCATCACC-1	control	1131	780	0.442086649	1370	780	cn_AGTAGTCTCCATCACC-1	21	ENDO
cn_AGTAGTCTCCCAGCGA-1	control	1607	866	0.062227754	1646	866	cn_AGTAGTCTCCCAGCGA-1	5	Ex5
cn_AGTAGTCTCGCCAGAC-1	control	8159	3042	0	1742	1099	cn_AGTAGTCTCGCCAGAC-1	23	OLG
cn_AGTAGTCTCGGCACTG-1	control	3000	1376	0	2175	1363	cn_AGTAGTCTCGGCACTG-1	5	Ex5
cn_AGTAGTCTCGGTAAGG-1	control	2100	1281	0.095238095	1976	1281	cn_AGTAGTCTCGGTAAGG-1	14	Inh1
cn_AGTAGTCTCGTAATGC-1	control	1394	693	0	1537	693	cn_AGTAGTCTCGTAATGC-1	7	Ex7
cn_AGTAGTCTCTCCACTG-1	control	869	599	0	1368	599	cn_AGTAGTCTCTCCACTG-1	5	Ex5
cn_AGTCAACAGGACTTCT-1	control	1244	778	0	1453	778	cn_AGTCAACAGGACTTCT-1	5	Ex5
cn_AGTCAACAGGGTAATT-1	control	1060	638	0	1417	638	cn_AGTCAACAGGGTAATT-1	3	Ex3
cn_AGTCAACAGTTCTACG-1	control	1011	468	0	1463	468	cn_AGTCAACAGTTCTACG-1	5	Ex5
cn_AGTCAACCAACGCCCA-1	control	5096	1944	0.039246468	2186	1332	cn_AGTCAACCAACGCCCA-1	7	Ex7
cn_AGTCAACGTCTTTCAT-1	control	628	403	0	1329	407	cn_AGTCAACGTCTTTCAT-1	5	Ex5
cn_AGTCAACGTGAAGCGT-1	control	2298	976	0	1981	976	cn_AGTCAACGTGAAGCGT-1	4	Ex4
cn_AGTCAACGTGTGTGTT-1	control	3061	1616	0	2283	1601	cn_AGTCAACGTGTGTGTT-1	18	AST1
cn_AGTCAACGTTCTCCAC-1	control	2350	1377	0.085106383	2085	1377	cn_AGTCAACGTTCTCCAC-1	18	AST1
cn_AGTCAACTCAACTCTT-1	control	925	658	0.432432432	1389	658	cn_AGTCAACTCAACTCTT-1	22	PEC
[truncated: 17,532 more rows]
