# Supplementary material for: Defining Specific Cell States of MPTP-Induced Parkinson’s Disease by Single-Nucleus RNA Sequencing
Source: Int J Mol Sci. 2022 Sep 15;23(18):10774. doi: 10.3390/ijms231810774 (PMC9504791; doi:10.3390/ijms231810774)
Supplement: Supplementary file 1 [file ijms-23-10774-s001.zip › Table S2.xlsx]

## Sheet: up_degs_celltypes
	up-DEGs	cells
1	1700034P13Rik	PEC_OPC
2	2410003L11Rik	Ex2_AST2
3	2610035D17Rik	PEC_all
4	2810030D12Rik	Ex5_Ex1
5	4930523C07Rik	ENDO_PEC_AST1_Inh3
6	7630403G23Rik	Ex5_all
7	A730094K22Rik	Inh1_Inh3_AST2
8	Abca9	PEC_OPC
9	Abi3bp	Ex11_Ex10
10	Acacb	OPC_AST1
11	Acta2	OPC_AST2
12	Acvrl1	Ex5_OPC_Inh3
13	Adamts1	PEC_OLG_Inh3
14	Adamts5	Inh2_Inh3
15	Adamts9	PEC_Ex1
16	Adcy9	PEC_all
17	Adgrb3	Inh2_all
18	Adgre5	PEC_OPC_Inh2
19	Adgrf5	Ex5_Ex3
20	Aebp1	Ex5_OLG
21	Afap1l1	ENDO_OLG
22	Afap1l2	PEC_AST2
23	Aff1	ENDO_Inh3
24	Agmo	AST1_AST2
25	Agt	Inh1_OLG
26	Ahnak	ENDO_PEC
27	Akap12	ENDO_PEC
28	Akap13	ENDO_PEC_AST1_AST2_all
29	Aldoc	Ex3_AST2
30	Alkal2	OPC_Ex11
31	Anxa2	PEC_OPC
32	Aoah	Inh3_Ex12
33	Apoe	Ex5_Ex7_OLG_all
34	Apold1	Ex5_ENDO_Ex4_OLG
35	Arhgap31	OPC_OLG
36	Armc3	OPC_Inh3_Ex9
37	Art3	ENDO_PEC
38	Asb4	Ex2_AST1
39	Atp1a2	ENDO_all
40	Atrnl1	Ex1_all
41	Avil	OPC_Ex11_Ex9_all
42	AW112010	PEC_OPC_Ex3_Ex9
43	B430010I23Rik	Inh1_OLG_Inh3
44	Bcam	ENDO_PEC_Ex2_OPC_Inh3_Micro/Macro
45	Bche	ENDO_OLG
46	Bcl6b	AST1_Ex11_Ex12
47	Bgn	ENDO_Ex3_Ex8
48	Bmper	Ex11_all
49	Bsg	Ex5_ENDO_Inh1_Ex7_Ex2_OPC_Inh2_AST1_OLG
50	Bst2	ENDO_Inh2_Micro/Macro
51	C1qc	Ex5_Inh1_PEC
52	Cacna2d1	PEC_all
53	Cacna2d2	Inh1_Ex4
54	Cald1	ENDO_OPC_Inh3
55	Caln1	Inh1_all
56	Camk2d	Inh1_PEC_all
57	Capg	Inh1_PEC_Micro/Macro
58	Cavin2	Ex5_Micro/Macro
59	Ccdc148	Inh2_Ex13
60	Ccdc3	Ex6_OPC_Ex13_all
61	Cck	Ex7_Ex11
62	Ccm2l	PEC_OLG
63	Ccn1	Ex5_AST1
64	Ccn2	Ex5_OLG
65	Ccn3	PEC_Ex8_Ex10
66	Cd59a	ENDO_Ex2
67	Cd63	OPC_AST1
68	Cd81	ENDO_PEC_OPC_Inh2_AST1_OLG_Inh3_Micro/Macro
69	Cdc14b	Ex13_all
70	Cdh18	Micro/Macro_all
71	Cdh5	ENDO_OPC
72	Cdh8	Micro/Macro_all
73	Cdk14	ENDO_PEC_all
74	Cdkl5	Ex13_all
75	Cdkn1a	ENDO_Ex3
76	Cdkn2b	PEC_Ex6
77	Cecr2	ENDO_Inh1_PEC_AST1
78	Cemip	Ex11_Ex8_Ex13
79	Cep112	PEC_OPC
80	Cfap47	Ex2_OLG
81	Chchd10	Ex5_Ex10
82	Chrna7	Ex9_Ex12
83	Cldn19	Ex5_Ex4
84	Cldn5	ENDO_Ex2
85	Clmn	AST2_all
86	Clmp	Ex1_Micro/Macro
87	Clu	Ex5_ENDO_Inh1_OPC_Inh3
88	Cmss1	Ex5_Ex7_Inh2_AST1_Ex1_OLG
89	Cmtm7	Inh1_Ex11
90	Cnn2	ENDO_Inh1_Micro/Macro
91	Col23a1	Ex7_AST2
92	Col27a1	OPC_AST1_OLG
93	Cpe	ENDO_Inh1_OPC
94	Cpt1a	ENDO_OPC
95	Crim1	OPC_AST2_all
96	Crip1	Ex5_Ex2_OLG_Ex3_Micro/Macro
97	Crlf3	OPC_Inh3
98	Csmd3	Inh1_all
99	Cst3	OLG_Micro/Macro
100	CT010467.1	Ex7_Inh2_Ex1_all
101	Ctla2a	ENDO_Ex2
102	Ctnnd2	Inh2_all
103	Ctsh	OPC_Micro/Macro
104	Cul4b	Ex5_Inh1_Ex3_Micro/Macro
105	Cxcl12	Ex5_ENDO_Ex3
106	Cyba	PEC_AST1_Ex11_Micro/Macro_all
107	Cyp7b1	AST2_all
108	D5Ertd615e	Inh1_Ex4_Ex3
109	Dach1	Ex4_AST2
110	Dach2	Ex6_Inh3
111	Dbi	Ex5_AST1_Ex4_Ex3_AST2
112	Ddr2	PEC_AST2
113	Depp1	Ex5_OPC_Ex3
114	Dgki	Ex1_all
115	Diaph2	Ex5_Inh1
116	Dlgap1	Inh2_Ex13_all
117	Dock11	OPC_AST2_Micro/Macro
118	Dock4	Inh1_all
119	Dscaml1	Inh1_all
120	Dtx3l	PEC_OLG
121	E130308A19Rik	OPC_Ex12_all
122	Edn1	Ex2_Ex3
123	Edn3	ENDO_OPC_OLG_AST2
124	Egfl7	ENDO_Ex2
125	Eml6	OPC_OLG
126	Emp2	PEC_AST1_Ex3
127	Entpd1	Ex5_ENDO
128	Epas1	Ex2_AST1
129	Epha3	Inh1_all
130	Epop	AST2_Ex9
131	Eps8l2	Ex7_OPC
132	Esam	Ex5_ENDO_Ex3
133	Etv1	PEC_Ex3_all
134	Eva1b	Inh2_OLG
135	Evl	ENDO_all
136	F13a1	OPC_AST2
137	Fam107b	PEC_AST1
138	Fam135b	Ex5_Ex7
139	Fam183b	Ex9_Ex12
140	Fam20a	OPC_Ex8
141	Farp1	OPC_all
142	Fas	ENDO_Inh2_Ex3
143	Fat3	Ex9_all
144	Fat4	ENDO_OPC_Ex13
145	Fau	OPC_AST1_Inh3
146	Fcer1g	OLG_Ex3
147	Fgf14	Inh1_Inh2_all
148	Fhit	AST1_all
149	Filip1l	Ex5_Ex11_Micro/Macro_all
150	Fkbp5	AST1_all
151	Flvcr2	ENDO_Inh4
152	Fmnl3	ENDO_OLG
153	Fn1	Ex5_Ex2_Ex3
154	Fosb	Ex8_Ex12
155	Foxc1	ENDO_OPC
156	Foxo1	Ex6_OPC_Micro/Macro
157	Foxq1	ENDO_OPC_OLG_Inh3_Ex3
158	Frmpd3	Ex7_Ex11_Ex9
159	Fth1	ENDO_PEC_AST1_OLG_Micro/Macro_all
160	Fut1	Ex6_OLG_Ex10
161	Fyb2	AST1_Ex13
162	Fzd2	OPC_AST1
163	Fzd4	ENDO_OPC
164	Gab1	ENDO_AST1_AST2_Micro/Macro
165	Gab2	AST1_Inh3_all
166	Gabbr2	Inh2_all
167	Gabra2	AST1_all
168	Gabrb1	Ex1_all
169	Gad1	Ex1_Ex3_Micro/Macro
170	Galnt17	PEC_all
171	Galnt18	AST1_Ex4
172	Gata2	Ex2_Inh2_OLG_Ex8
173	Gbe1	ENDO_AST2
174	Gbp3	AST1_AST2
175	Gbp7	PEC_OPC
176	Gdf10	AST1_OLG
177	Ghr	ENDO_AST2_all
178	Gimap6	Ex5_PEC_Inh2_Inh3_Ex3_Ex13
179	Gjb6	OPC_AST1
180	Gkn3	Ex12_Ex10
181	Glul	OLG_all
182	Gm11476	OPC_Ex13
183	Gm12718	Ex5_Ex6_Micro/Macro_Ex12_Ex10
184	Gm13481	PEC_Ex2_Ex1
185	Gm13861	Inh1_Ex4_AST2
186	Gm14964	Ex5_PEC
187	Gm1604a	Ex6_AST2_Ex13
188	Gm19522	AST1_Inh3_AST2
189	Gm29069	Ex13_Ex12
190	Gm30489	Ex7_Ex8
191	Gm31907	Ex11_Ex9
192	Gm32509	Ex10_all
193	Gm3264	Inh3_Ex10
194	Gm32828	Inh1_Inh3
195	Gm34544	Inh1_Ex4
196	Gm37459	OLG_Ex8
197	Gm37899	Inh3_all
198	Gm47352	Inh3_Ex8
199	Gm4876	AST1_Ex11
200	Gm49953	Inh1_Ex9
201	Gm50140	Ex8_Ex13
202	Gm6209	Ex6_Ex8
203	Gm6994	OLG_Ex12
204	Gm867	Ex11_Ex8
205	Gng11	ENDO_PEC_Ex2
206	Gng5	ENDO_Inh1_Inh2
207	Gprc5c	OPC_OLG
208	Gprin3	Ex13_Ex10
209	Grap	PEC_OLG
210	Grb14	ENDO_Ex13
211	Grid1	Ex1_all
212	Grid2	Ex5_AST1_all
213	Grik2	Inh1_all
214	Grin2b	Inh2_all
215	Grk5	ENDO_Inh1_PEC_Inh2
216	Grm5	Ex1_all
217	Grm8	Inh3_all
218	Grrp1	Inh1_OPC_Ex4_Ex3
219	H4c3	Ex2_Inh3
220	Hba-a2	Ex2_Ex4_Ex3
221	Hdac9	Inh1_Ex1
222	Hecw1	Ex7_all
223	Heg1	OPC_OLG
224	Hepacam	AST1_OLG
225	Hexb	OPC_OLG
226	Hmgcs2	OPC_Ex8
227	Hspa1a	Ex5_AST1
228	Hspb1	Ex5_Ex2
229	Hydin	Ex7_Ex4
230	Icam2	PEC_Ex3_Micro/Macro
231	Id1	Ex5_Inh2_Ex4_Ex10
232	Id3	Ex5_ENDO_OPC_AST1
233	Ier3	PEC_Ex9
234	Ifit2	PEC_AST1
235	Ifitm1	Ex5_ENDO_PEC_Micro/Macro
236	Ifitm3	Ex5_ENDO_Ex3
237	Igf1r	Inh1_OLG_all
238	Igfbp3	Ex5_Ex6
239	Il1rapl1	Ex7_Ex8_all
240	Il31ra	OLG_Ex11
241	Immp2l	PEC_Inh2
242	Irf5	OPC_Ex3
243	Itga1	ENDO_OPC
244	Itga6	ENDO_AST1_AST2
245	Itgb5	PEC_AST1_AST2
246	Itgbl1	Ex11_Ex12
247	Itih5	PEC_AST1_AST2
248	Itpr1	PEC_all
249	Jam2	AST1_AST2
250	Jcad	OPC_Ex9_Ex12
251	Kank2	ENDO_PEC
252	Kcnd2	Inh1_all
253	Kcnk6	Ex11_Ex12
254	Kcnma1	Ex13_all
255	Kcnt2	Ex7_PEC
256	Kdr	ENDO_PEC_Ex2
257	Klf4	ENDO_PEC
258	Klhl6	OPC_Micro/Macro
259	Klra2	Ex8_Ex9
260	Ksr1	AST1_AST2_all
261	Ksr2	Inh1_Inh3
262	Lama4	ENDO_OPC
263	Lamb2	ENDO_PEC_OPC
264	Lgals9	ENDO_AST1
265	Lhfp	Inh1_all
266	Lima1	ENDO_Inh2_Inh3
267	Limd1	OPC_OLG
268	Lpp	ENDO_Inh1_PEC_OPC
269	Lrrc10b	Ex7_Ex6
270	Lrrc4c	Ex5_OLG_all
271	Lrrk2	Ex2_Inh2_all
272	Luzp2	Ex6_all
273	Ly6a	Ex5_ENDO_Inh1
274	Ly6c1	Ex5_ENDO_Inh1_Ex7_Ex1
275	Lyn	Inh1_Ex7_OPC_Ex11_Ex9
276	Mageb18	Inh1_AST1_Ex13
277	Magi2	Ex6_Ex1_all
278	Maml2	ENDO_all
279	Maml3	Inh1_Ex8_all
280	Map3k20	OPC_Ex4
281	Marchf3	OPC_Ex10
282	Mbp	Inh1_OPC_AST1_Ex4
283	Me3	Ex2_all
284	Meis1	OLG_Micro/Macro
285	Mfng	OPC_AST1
286	Mgat4c	OPC_all
287	Mgp	Ex5_Inh2
288	Mgst1	AST1_Ex8
289	Mir670hg	AST1_all
290	Mlc1	PEC_AST1_AST2
291	Mpp7	Inh1_Ex4_AST2
292	Msi2	Inh1_PEC_OPC
293	Msn	Ex5_PEC_AST1
294	Msx1	AST1_Ex9
295	mt-Cytb	Ex5_ENDO_Inh1_PEC_OPC_Ex4_OLG_Inh3_Micro/Macro
296	mt-Nd1	ENDO_AST1_Ex9
297	mt-Nd2	ENDO_OPC_AST1_Ex4_AST2
298	mt-Nd4	ENDO_AST2_all
299	mt-Rnr1	ENDO_Inh1_Ex4_Ex8_Micro/Macro
300	mt-Rnr2	ENDO_Inh1_AST1_OLG_Inh3
301	Mt1	ENDO_AST1
302	Mtss1	ENDO_OPC
303	Mtus1	Inh1_AST2
304	Mustn1	OPC_AST2
305	Myh11	Ex5_OPC_AST1_Ex3
306	Myo1b	Inh3_Ex11_Micro/Macro
307	Myo1f	AST2_Ex12
308	Nav3	Ex7_Ex4_all
309	Ncam2	Inh1_all
310	Nde1	OPC_AST1
311	Ndufa2	Ex5_ENDO_Ex3
312	Ndufa4l2	ENDO_OLG_AST2_Ex9
313	Ndufb11	Ex3_AST2
314	Ndufb9	ENDO_PEC
315	Ndufc1	ENDO_Ex3
316	Nek7	Ex2_AST2
317	Nes	Ex5_ENDO_PEC_Ex2_OLG
318	Nfia	ENDO_Inh1_all
319	Nhlh2	Inh3_AST2
320	Nid1	Ex5_ENDO
321	Nlgn1	Ex8_all
322	Notch4	Ex5_ENDO
323	Nr3c2	OPC_all
324	Nr4a3	OLG_Ex10
325	Nrxn1	Inh1_Ex2_Ex4_all
326	Ntm	Inh2_all
327	Nxn	Inh1_OPC
328	Nxpe2	Ex11_Ex10
329	Nyap2	Inh1_Ex7_all
330	Olfml2a	PEC_Inh3
331	Olfr1033	ENDO_Ex8
332	Olig1	Ex4_Ex13
333	Osbp2	Inh3_all
334	Osbpl3	PEC_all
335	Otx2os1	AST1_Ex10
336	Pald1	Micro/Macro_Ex10
337	Palm3	Ex6_Ex11
338	Parvb	ENDO_Ex2
339	Patj	Ex3_Micro/Macro_Ex9
340	Pawr	ENDO_Ex4_Ex11
341	Pax6	Inh1_AST1
342	Pbx1	PEC_all
343	Pcdh17	Ex1_OLG_AST2_all
344	Pcdh19	PEC_Ex13
345	Pcolce	Ex5_Ex2
346	Pcp2	Ex5_OPC_OLG
347	Pcp4	Ex1_OLG
348	Pcp4l1	OPC_Inh2_Ex13
349	Pde4b	Inh1_Micro/Macro
350	Pde4d	Ex6_all
351	Pdlim3	AST2_Micro/Macro
352	Pdlim5	OPC_AST1_AST2
353	Pear1	ENDO_OPC
354	Peli2	Inh1_PEC_OPC
355	Phactr2	PEC_AST1_Ex11
356	Phlpp1	ENDO_OPC
357	Pigk	AST1_all
358	Pitpnc1	OPC_all
359	Plaat3	OPC_OLG
360	Plac1	Ex5_Inh2_Ex4_all
361	Plat	ENDO_OPC
362	Plaur	OPC_Ex9
363	Plcg2	ENDO_OPC
364	Plp1	Ex5_ENDO_Inh1_PEC_Ex2_OPC_AST2_Micro/Macro_all
365	Plpp3	OPC_all
366	Plscr2	Ex5_Ex8
367	Plscr4	ENDO_OPC
368	Pltp	ENDO_AST2
369	Plxdc2	Ex4_all
370	Plxna2	ENDO_all
371	Podxl	ENDO_PEC
372	Ppfibp1	OPC_Ex8
373	Ppic	PEC_Ex2_Ex4
374	Ppm1e	Ex7_OPC_all
375	Ppp1r16b	ENDO_all
376	Prelp	ENDO_PEC_Inh2
377	Prg4	Ex5_ENDO_Inh1_OLG
378	Prickle1	OLG_all
379	Prkag2	ENDO_all
380	Prkd1	ENDO_OLG
381	Prkg1	OPC_all
382	Psd2	AST1_AST2
383	Psmb8	Ex13_Micro/Macro_Ex9
384	Ptch1	Inh1_AST1_OLG_Ex13_all
385	Ptgds	ENDO_Inh1_Ex7_Inh2_all
386	Ptn	Ex5_Inh2_Micro/Macro
387	Ptprj	ENDO_all
388	Ptprr	Ex1_Micro/Macro_Ex9_all
389	Pvt1	Ex10_all
390	Qk	PEC_AST1_all
391	Rab31	AST1_Ex11
392	Rab3c	Inh1_all
393	Rapgef5	ENDO_all
394	Rarres2	Inh1_PEC_OPC
395	Rasef	Ex8_Ex9
396	Rasgef1b	Inh1_Ex8
397	Rasgrp3	ENDO_PEC
398	Rbms2	Ex7_PEC_AST1_Ex1_OLG_Micro/Macro_Ex9
399	Rflnb	Ex5_Inh2_Ex3
400	Rfx3	Inh1_OLG_all
401	Rgcc	PEC_Ex3
402	Rgs12	ENDO_AST1
403	Rgs9	Ex4_Ex3
404	Rhoj	ENDO_AST2
405	Rin2	ENDO_AST1
406	Rnf125	ENDO_Ex8
407	Rnf152	Micro/Macro_Ex9
408	Rnf182	AST1_AST2
409	Rnf213	ENDO_Micro/Macro
410	Rnls	OPC_AST1
411	Robo2	Ex13_all
412	Robo4	Ex2_OLG
413	Romo1	Ex4_Ex3
414	Ror1	Inh1_AST2
415	Rora	Inh1_all
416	Rpl26	Ex5_PEC_Ex2_AST2
417	Rpl32	Ex5_Micro/Macro
418	Rpl37	PEC_AST2
419	Rplp1	Ex5_PEC_Ex2_OPC_Inh2_AST1_AST2_Micro/Macro
420	Rps27a	PEC_Ex4_Ex13_Micro/Macro
421	Rps27rt	OLG_Ex12
422	Rps29	Ex5_Inh1_PEC_OPC_AST1_Ex4_OLG_AST2_Micro/Macro
423	Rreb1	AST1_Ex11
424	Rundc3b	Inh1_all
425	S100a11	ENDO_OPC_Ex3_AST2
426	S100a13	Ex5_ENDO
427	Sall1	AST1_OLG
428	Samd3	Ex7_Inh2_Micro/Macro
429	Samd4	OLG_all
430	Sash1	ENDO_OLG_Micro/Macro
431	Satb2	Ex8_all
432	Scrg1	PEC_AST1
433	Selenop	ENDO_AST1_Micro/Macro
434	Sema3g	Ex5_Inh2_AST1_OLG_Ex8
435	Sema5a	PEC_Ex9
436	Septin4	ENDO_Ex9
437	Serpinb6b	OPC_Inh3
438	Serpinb9	PEC_Ex3
439	Serpini1	Ex4_all
440	Sez6l	Inh1_all
441	Sgms1	Inh1_OPC_AST2_all
442	Sgms2	Inh1_OPC
443	Sh3bgrl	PEC_all
444	Sh3d19	PEC_all
445	Sh3rf1	AST1_all
446	She	Inh1_PEC_OLG
447	Slc10a6	Inh2_all
448	Slc19a3	Inh2_Inh4
449	Slc1a2	Ex5_all
450	Slc24a2	Inh2_all
451	Slc24a3	Ex13_all
452	Slc26a4	Ex7_Ex13
453	Slc27a1	AST2_all
454	Slc30a10	OPC_AST1
455	Slc35f3	Inh1_all
456	Slc38a3	ENDO_AST1
457	Slc39a8	Inh1_OPC
458	Slc40a1	ENDO_Ex4
459	Slc4a4	Inh1_all
460	Slc7a1	Inh3_Ex8
461	Slc7a2	AST1_AST2
462	Slc7a5	Ex5_ENDO
463	Slc9a9	Ex5_OLG_all
464	Slfn5	Ex5_ENDO_Ex4_Ex10
465	Snca	Ex3_all
466	Sncaip	Ex4_AST2_Micro/Macro
467	Sncg	ENDO_Inh1_Ex1_AST2
468	Sntb2	OPC_all
469	Sntg1	Ex8_Ex13_all
470	Sorbs2	Ex2_all
471	Sorcs2	Inh2_all
472	Sox17	OLG_AST2
473	Sox18	ENDO_PEC_Ex3
474	Spaar	Inh1_Ex9
475	Sparc	ENDO_AST1_AST2
476	Sparcl1	Ex5_ENDO
477	Spock2	ENDO_Ex4_AST2
478	Spon1	Inh3_all
479	Spp1	OLG_Ex3_Ex13
480	St3gal6	ENDO_OPC
481	St6gal1	ENDO_PEC_AST1_AST2
482	St6galnac5	AST1_all
483	Ston1	ENDO_Ex3_Micro/Macro
484	Stxbp6	ENDO_all
485	Syn1	Inh1_all
486	Syn3	OPC_Ex4
487	Syne2	Inh1_Ex6_Ex10
488	Syt1	Ex4_all
489	Tanc1	Inh1_OPC_OLG_all
490	Tbx1	PEC_Inh2_Ex11_Ex13
491	Tbx3	PEC_OPC
492	Tbxas1	AST1_AST2
493	Tead1	ENDO_PEC_AST1_Inh3_all
494	Tec	Ex5_PEC
495	Tgfbr2	Ex5_Ex3
496	Tgfbr3	Inh3_Ex3
497	Thbs1	AST2_all
498	Thrsp	Inh1_AST2_Micro/Macro
499	Thsd7a	PEC_Ex4
500	Tiam2	Ex1_all
501	Timp3	ENDO_AST1_AST2
502	Tm4sf1	ENDO_Ex2_Ex4
503	Tmcc3	ENDO_all
504	Tmeff2	Inh1_all
505	Tmem108	Inh3_all
506	Tmem132d	Ex13_all
507	Tmem164	Inh1_AST1_Inh3
508	Tmem212	Ex5_Inh1_OLG
509	Tmem252	PEC_Inh3
510	Tmem47	Ex2_AST2
511	Tmsb4x	Ex5_ENDO_Inh1_Ex7_PEC_OPC_AST1_Ex1_OLG
512	Tmtc1	ENDO_Ex4_all
513	Tmtc2	Inh1_Micro/Macro_all
514	Tmtc4	Ex6_Micro/Macro
515	Tnfrsf23	ENDO_Inh2
516	Tnni3k	OLG_Ex11_Ex13_Ex9
517	Tns3	AST1_AST2
518	Tox	Ex9_all
519	Tpm2	Ex5_ENDO_Inh1_OLG_Ex3
520	Trim16	Inh1_Ex3
521	Trim2	Ex8_Micro/Macro
522	Trp53bp2	Ex5_AST1
523	Trpc5	Ex5_Ex6
524	Trpm3	Inh1_all
525	Trps1	OPC_OLG
526	Tsc22d3	ENDO_AST1
527	Ttr	Ex6_Ex2_Ex3_all
528	Ttyh2	ENDO_AST2_Micro/Macro
529	Txk	Ex7_Ex1
530	Txnip	ENDO_Inh1_Ex3_AST2
531	Ube2e2	Ex7_Micro/Macro_all
532	Ugp2	OLG_AST2_Ex10_all
533	Ugt8a	Ex4_OLG
534	Unc93b1	AST1_AST2
535	Ust	Inh1_OPC
536	Vat1	PEC_Ex3_AST2
537	Vcl	OPC_all
538	Vim	Ex5_ENDO_PEC_Ex3
539	Vsir	ENDO_PEC
540	Vstm4	PEC_OPC
541	Vtcn1	Ex7_all
542	Vwa1	ENDO_PEC
543	Vwf	PEC_Inh2_Ex3
544	Wbscr25	Ex6_Inh2
545	Wdr88	Ex6_OPC_OLG
546	Wfdc1	Ex5_ENDO_Ex3
547	Wls	AST1_AST2
548	Wwox	Inh1_PEC
549	Wwtr1	ENDO_PEC_OPC
550	Zbtb20	ENDO_all
551	Zc3h12b	Ex7_AST2
552	Zc3hav1	Ex5_Inh3_Ex10
553	Zfp36l1	Ex5_ENDO_PEC_OPC_AST1_AST2_Micro/Macro
554	Zfp462	AST1_AST2
555	Zfp536	Inh1_OPC
556	Zfpm2	Inh1_all
557	Zic1	PEC_Inh3
558	Znhit2	PEC_Inh3

## Sheet: down_degs_celltypes
	down-DEGs	cells
1	0610040J01Rik	OLG_Inh3
2	1110032F04Rik	Ex5_Inh1_AST1_Ex3_Ex10
3	1700016K19Rik	Ex2_Ex1_Ex3
4	1700018A04Rik	Ex5_PEC
5	1700023F02Rik	ENDO_Ex12
6	1700034P13Rik	Ex5_Inh1_AST1_Ex3_AST2_Micro/Macro_Ex12
7	1700039M10Rik	Ex7_AST1_Inh4
8	1700069L16Rik	Inh1_PEC_Inh3
9	2010001K21Rik	Ex5_Ex6_Ex2_Inh2
10	2010300C02Rik	Ex5_Ex7_Ex2_Ex1_Ex3
11	2010320M18Rik	Ex5_Ex2_AST1
12	2210408I21Rik	Inh2_Ex4_AST2
13	2310002F09Rik	Ex5_Ex6_Ex2_Ex3_Ex8
14	2410003L11Rik	Inh1_PEC_OPC_Ex4_OLG
15	2410004P03Rik	Ex5_Inh1_Ex2_OLG
16	2600014E21Rik	Ex2_Ex4_Ex8
17	2610035D17Rik	Ex2_Inh2_OLG_Micro/Macro
18	2700046A07Rik	PEC_OPC_Inh2
19	3100003L05Rik	Inh3_Ex3_Ex11_AST2
20	3300002A11Rik	AST2_Ex10
21	4833427G06Rik	PEC_AST1
22	4921504E06Rik	Ex6_AST1_Ex3
23	4921539H07Rik	OPC_Ex11
24	4930408O17Rik	ENDO_Ex2
25	4930452A19Rik	AST1_AST2
26	4930467D21Rik	Inh3_Ex10
27	4930471E19Rik	Inh3_Ex11
28	4930505G20Rik	Ex7_AST1
29	4930511M06Rik	Ex5_PEC_Micro/Macro
30	4930519F16Rik	Ex4_OLG_Ex3_Ex8_Ex12
31	4930544I03Rik	AST1_Inh3_Ex8
32	4930554G24Rik	Ex7_PEC_Ex6_OLG_Inh3_Ex9
33	4930555F03Rik	Ex2_Inh2
34	4930587E11Rik	Ex7_Inh2
35	4932435O22Rik	Ex7_Ex4
36	4933431K23Rik	Inh3_AST2
37	4933436I20Rik	Ex2_Inh3_Ex9
38	5033404E19Rik	PEC_Ex3
39	5430427O19Rik	Ex6_Micro/Macro
40	5430437J10Rik	Ex7_Ex6_Ex4_Ex1_Ex3_Ex9
41	5730522E02Rik	Ex5_Ex7_Ex4
42	6330411D24Rik	Inh2_Micro/Macro
43	6330576A10Rik	Inh2_Ex8_AST2
44	6530403H02Rik	Inh1_Ex4
45	8030451A03Rik	AST1_AST2
46	9130604C24Rik	PEC_AST1
47	9330111N05Rik	PEC_Ex6_Inh2_OLG_Micro/Macro
48	9330117O12Rik	Ex6_AST2
49	9330158H04Rik	Inh2_Micro/Macro
50	9330162G02Rik	Ex5_Ex7_Inh2_Ex1_Ex9
51	9330199G10Rik	Ex6_Inh3_Ex8
52	9530059O14Rik	Ex5_Ex7_Ex6_Ex4_Ex9_Ex10
53	9630002D21Rik	Inh1_PEC_Ex4_Ex3
54	9630013A20Rik	Ex2_OPC_Ex10
55	9930012K11Rik	ENDO_PEC_OPC_Ex1
56	9930111J21Rik2	ENDO_PEC
57	A230006K03Rik	Ex5_Ex7_Inh2_Ex4_Ex1
58	A2ml1	Ex5_Inh1
59	A330008L17Rik	Ex6_Ex2_Ex4_OLG_Ex11
60	A330015K06Rik	Inh1_Ex7_Micro/Macro
61	A330072L02Rik	PEC_AST2_Ex10
62	A330076C08Rik	Ex5_Ex12
63	A330093E20Rik	Ex7_Ex4
64	A530053G22Rik	OPC_Ex11_AST2
65	A530084C06Rik	ENDO_PEC
66	A630001G21Rik	Inh3_Micro/Macro_Ex10
67	A730094K22Rik	PEC_Ex12
68	A830005F24Rik	Ex5_Inh1_Ex2_AST1_Inh3
69	A830018L16Rik	Ex7_Ex1
70	AA536875	Ex2_OPC
71	Aass	Ex8_AST2
72	Abca6	Ex5_Ex4_Ex3_Ex8
73	Abca8a	Ex5_Ex2_Ex1_OLG_Ex3_Ex9_Ex10
74	Abcc12	Inh1_OLG
75	Abcg2	PEC_OPC
76	Abcg3	ENDO_AST1_Ex8
77	Abi3bp	OPC_AST2
78	Abtb2	PEC_OLG
79	Acacb	PEC_Ex10
80	Ace2	ENDO_Ex2_Micro/Macro
81	Acer2	ENDO_AST2
82	Acot11	OPC_AST1
83	Acot5	Ex5_Ex2_AST1_Ex1_AST2
84	Acsl3	Inh2_AST1
85	Acta2	Ex5_PEC_Inh2_Ex3_Ex13
86	Adamts1	Ex5_ENDO_OPC_Inh2_Ex4_Ex3_Ex10
87	Adamts17	Ex5_Ex2_Ex4_Ex1_OLG_Ex3
88	Adamts2	Ex4_OLG
89	Adamts20	Ex7_Ex1_AST2
90	Adamts3	Ex7_Ex2
91	Adamts5	ENDO_PEC_AST2_Ex13
92	Adamtsl3	Ex5_Inh3_Ex12
93	Adap2	PEC_OPC
94	Adcy2	Ex5_Ex7_AST1_Ex4
95	Adcy4	Ex2_Ex13
96	Adcy5	Ex9_Ex10
97	Adcy8	Ex1_AST2_Micro/Macro
98	Adcy9	Ex1_Inh3
99	Adgrb3	Ex7_Ex1_Ex13
100	Adgrg6	OPC_Inh3
101	Adgrl3	Ex7_Inh2_Ex9
102	Adgrl4	ENDO_PEC
103	Adhfe1	OPC_AST1_AST2
104	Adm	ENDO_PEC
105	Adora2a	ENDO_PEC_AST2
106	Adra1a	Ex2_Micro/Macro_Ex9
107	Adtrp	PEC_Ex1_Micro/Macro_Ex10
108	Afap1l1	Inh1_PEC_Ex11
109	Afap1l2	OLG_Micro/Macro
110	Aff1	AST1_Micro/Macro
111	Aff2	Ex5_Inh2_Ex3
112	Aff3	Ex7_Inh2_Ex4
113	Agbl4	Ex7_Inh2_Ex4
114	Agmo	ENDO_PEC
115	Agtr1a	Ex1_Ex11
116	Agtr1b	PEC_Ex9
117	Ahcyl2	Ex5_Inh2_Ex1
118	AI506816	ENDO_Inh1_PEC_Inh3
119	Aif1	Ex7_OPC
120	Aif1l	ENDO_Ex2_Inh2_Inh3_Ex8_Ex13
121	Airn	AST2_Micro/Macro
122	Ajuba	ENDO_PEC_OPC
123	Ak5	Ex4_Ex1
124	Ak7	Ex8_Ex12
125	Akap12	Ex6_Ex2
126	Akr1c14	ENDO_Ex2_OPC_AST1
127	Aldh1a2	Ex5_OPC
128	Aldoc	Ex2_AST1_Micro/Macro
129	Alkal2	Ex5_Ex3
130	Alpk1	PEC_AST1
131	Amn	Inh1_Ex6
132	Angpt1	AST1_Inh3
133	Ank2	Ex5_Ex2_Inh2_Ex1_Ex13
134	Ank3	Inh2_Ex1_Ex9
135	Ankfn1	Inh2_OLG
136	Ankrd36	ENDO_Ex7_PEC_Ex8
137	Ankrd44	ENDO_OLG_AST2
138	Ankrd55	Ex5_OPC_Ex1
139	Ano3	Inh1_Ex4_Ex1_Ex9
140	Ano5	Inh1_Ex1_OLG
141	Anxa1	ENDO_PEC_OPC_AST2_Micro/Macro
142	Anxa2	Ex5_Ex3
143	Aoah	Ex7_Ex8_Micro/Macro
144	Aoc3	Inh1_Ex1
145	Apobec1	PEC_Micro/Macro
146	Apobec3	ENDO_Ex2_Micro/Macro
147	Apold1	PEC_Ex3
148	Appl2	OPC_all
149	Ar	Ex7_Ex1_OLG_Ex13_Ex9
150	Arhgap15	Inh2_Ex4_Ex1_Ex9_Ex10
151	Arhgap27os2	Ex7_Ex9_Ex10
152	Arhgap42	AST2_Ex12
153	Arhgap8	Ex7_Ex1_Ex10
154	Arhgef19	Ex4_Inh3
155	Arhgef33	ENDO_Inh4
156	Arl15	ENDO_Ex7_OPC_Ex4
157	Armc3	Ex5_ENDO_Ex2_Ex3
158	Arpp21	Ex7_Ex9
159	Arsj	Ex7_Inh2_AST1_Ex3
160	Asap1	Inh2_Ex13
161	Asb2	PEC_Ex1
162	Asb4	ENDO_Inh1_AST2_Inh4_Ex10
163	Asgr1	Ex5_OPC_Inh3_Ex3_AST2
164	Aspg	OPC_AST2
165	Aspn	ENDO_PEC_Ex4
166	Asrgl1	Ex5_Inh1_all
167	Astn1	Ex5_Ex7_Ex2_Inh2_Ex4_Ex1
168	Atp10b	Inh2_Ex1_Ex8
169	Atp10d	ENDO_OPC
170	Atp12a	Ex11_Ex13
171	Atp2a3	OPC_Ex4
172	Atrnl1	Ex5_Ex7_Ex6_Inh2_Ex11
173	Avil	PEC_Ex1_AST2
174	AY512915	Ex6_Micro/Macro
175	B130024G19Rik	Ex5_Ex7_OPC_Ex3_Ex8
176	B230209E15Rik	Ex5_Ex7_Ex3_Ex9
177	B230303A05Rik	Ex5_Ex7_Ex2_Ex4_Ex1
178	B230312C02Rik	ENDO_Inh1_AST1_Inh3_Micro/Macro
179	B230323A14Rik	Ex5_Ex6_Ex4_OLG_Ex11
180	B3galt6	Ex5_ENDO_Ex2_AST1_Ex4_Micro/Macro
181	B830012L14Rik	Ex5_Ex7_Inh2_Ex4_Ex10
182	Bach2os	Ex6_Ex1_OLG
183	Barhl1	ENDO_Inh1
184	Barx2	Ex6_Ex8_Ex9
185	Baz1a	Ex5_Ex2_Ex11_AST2
186	BC028528	Ex5_ENDO_Micro/Macro
187	BC035044	ENDO_Micro/Macro
188	BC055402	AST1_AST2
189	BC064078	AST1_Micro/Macro_Ex12
190	Bcar3	ENDO_AST1_AST2
191	Bche	Ex7_AST1
192	Bcl11a	Ex5_Ex7_Ex6_Ex4_Ex3_Ex9
193	Bcl11b	Ex5_Ex7_Inh2_Ex4_Ex1
194	Bcl6b	ENDO_Ex4
195	Bfsp2	OLG_Ex9
196	Bgn	Ex5_PEC_Ex2
197	Bin2	Ex5_AST2_Micro/Macro
198	Bmp2	ENDO_Ex7_Ex10
199	Bmp2k	Ex5_Ex2
200	Bmp3	Ex5_Ex1_Ex3
201	Bmp4	OPC_Ex4_AST2
202	Bmper	ENDO_AST1
203	Borcs8	Ex5_Ex3
204	Brinp2	Ex7_Ex3_Ex9
205	Brinp3	Inh2_AST1
206	Bsg	PEC_all
207	Btk	Ex5_PEC_AST1_Ex3_Micro/Macro_Ex9
208	Bvht	ENDO_AST2
209	C030005K06Rik	AST1_AST2
210	C130073E24Rik	Ex5_Inh2_Ex8_Ex9
211	C1qb	Ex5_Ex6_Ex2_Ex3
212	C1qc	Ex3_Micro/Macro_Ex10
213	C1ql1	Ex1_Ex13
214	C1ql3	Ex7_Ex4_Ex1
215	C1qtnf2	PEC_OPC
216	C1qtnf7	PEC_Ex3
217	C1qtnf9	Inh3_Ex3
218	C4b	OPC_AST1
219	C530008M17Rik	Ex5_Ex2_Inh2_Ex4_Ex3
220	C5ar1	Ex1_Micro/Macro_Ex12
221	C730002L08Rik	Ex5_Ex3_Ex11
222	C87487	Inh1_Ex9
223	Cachd1	AST1_Ex4
224	Cacna1c	Ex5_Inh2_Ex1_Ex9
225	Cacna1e	Ex7_Ex1
226	Cacna2d1	Ex5_Ex7_Ex1
227	Cacna2d2	AST1_OLG_Inh3_Ex8
228	Cacna2d3	Ex5_Ex7_Ex6_Inh2_Ex13
229	Cacnb2	Ex7_Ex4
230	Cacng4	OPC_AST2
231	Cadps	Ex5_Inh2_Ex3
232	Cadps2	Ex5_Ex10
233	Calb1	Ex5_Ex1
234	Calcrl	Ex5_Ex2_OPC_Ex3
235	Capg	ENDO_Ex3_AST2_Ex10
236	Car12	Ex7_Ex1
237	Car2	Ex5_Ex2_AST1_OLG_Ex3
238	Car8	PEC_Ex2_Ex4_Ex13
239	Card10	Ex5_ENDO_Ex2
240	Cartpt	Ex6_Inh3_Ex3_AST2_Ex9_Inh4
241	Cav1	Ex5_Ex2_Ex3
242	Cavin2	ENDO_Ex3
243	Ccbe1	Ex6_Ex1_Ex11
244	Ccdc121	Ex5_AST1_Ex3
245	Ccdc146	AST1_AST2
246	Ccdc148	Ex7_Ex4_Ex9
247	Ccdc153	Ex5_Ex6_Ex2_Ex3_Ex12
248	Ccdc162	Ex4_Ex12
249	Ccdc180	PEC_AST2_Ex13
250	Ccdc192	PEC_AST2
251	Ccdc3	Ex5_PEC_Ex4_OLG_Ex3
252	Ccl19	OPC_Ex4_Ex11
253	Ccm2l	Inh2_Micro/Macro_Ex10
254	Ccn1	ENDO_PEC_OPC
255	Ccn2	OPC_Ex3_Ex8
256	Ccn3	Ex7_Ex2_Ex4
257	Ccp110	Ex5_Inh2_Ex3_AST2
258	Ccrl2	ENDO_OLG_Micro/Macro
259	Cd163	Inh1_Micro/Macro
260	Cd274	ENDO_Micro/Macro
261	Cd300c2	Ex5_Ex3
262	Cd36	Inh1_Ex11
263	Cd38	OPC_AST2
264	Cd44	Inh2_AST1_AST2
265	Cd55	Ex5_Ex7_Ex6_Ex2_Ex1_Ex3
266	Cd74	ENDO_Ex6_OPC_OLG
267	Cd81	Ex4_all
268	Cd84	ENDO_Ex13
269	Cd86	Ex2_Ex12
270	Cdc14b	Inh2_Ex11_Micro/Macro
271	Cdc20	ENDO_PEC
272	Cdc20b	Ex6_OPC
273	Cdc42ep5	ENDO_OPC
274	Cdca2	ENDO_PEC_Ex8
275	Cdh10	Inh2_AST1_Ex13
276	Cdh11	AST1_Ex4
277	Cdh12	Ex5_Ex7_Ex1
278	Cdh19	AST1_AST2
279	Cdh20	Ex2_AST1
280	Cdh23	ENDO_Ex2
281	Cdh4	Ex7_AST1
282	Cdh5	PEC_Ex13
283	Cdh6	Inh3_Ex9
284	Cdh8	Ex5_Ex2
285	Cdh9	Inh2_Ex1_Ex9
286	Cdhr3	Inh1_Inh3
287	Cdk14	Ex5_Ex6_Inh2_AST1_Ex4_Ex1
288	Cdk15	OPC_Ex3_Ex11
289	Cdkn1c	Inh1_Inh2
290	Cdkn2b	Inh2_Micro/Macro
291	Cdkn2c	ENDO_Inh1_Ex1
292	Cdrt4	Ex5_AST2
293	Cebpa	Ex5_Ex2_Micro/Macro
294	Celf2	Ex7_Ex4_Ex1
295	Celf4	Ex4_Ex1
296	Celrr	PEC_AST2
297	Cemip	Inh1_Ex10
298	Cenpf	OLG_Ex11_AST2_Ex10
299	Cep112	Ex2_Ex8_Ex9
300	Cfap126	Inh1_OLG
301	Cfap206	Ex5_Ex7_PEC_Ex2_Ex1_Ex3_Ex11_Ex8
302	Cfap299	Ex5_Ex1_Ex3_AST2
303	Cfap44	Ex5_Ex3
304	Cfap46	Ex5_AST1_Ex1_Ex3_Ex8
305	Cfap47	Ex6_Ex1
306	Cfap52	Ex6_AST1_Ex3
307	Cfap54	Ex2_Ex9_Ex10
308	Cfap61	ENDO_Ex2_OLG_AST2
309	Cftr	OPC_Inh3_Ex3_Ex8_Ex12
310	Chil3	Ex5_Ex3
311	Chp2	Ex7_PEC
312	Chrm2	Inh2_Ex9
313	Chrm3	Ex5_Ex7_Inh2_Ex9
314	Chrna7	Ex5_Ex7_Ex4_Ex1_Ex3_Ex10
315	Chrna9	Ex7_Ex4_Ex8_AST2
316	Chst11	Ex5_Ex7_AST1_Ex10
317	Chst9	Ex4_Ex1_Inh3_Ex3
318	Cldn1	OPC_Ex13
319	Clec3b	Inh1_OPC_AST1_Ex10
320	Clec4a3	Ex1_Micro/Macro_Ex12
321	Clic5	ENDO_PEC
322	Clic6	Ex5_Ex2_OPC
323	Clmp	Inh1_Ex7_Ex4_Ex11
324	Clstn2	Ex7_Ex6_Ex1
325	Clu	Ex2_Ex4_all
326	Clvs2	Ex5_Inh2_Ex4
327	Clybl	Ex5_OPC
328	Cmklr1	ENDO_PEC_Ex8_Micro/Macro_Ex10
329	Cmss1	Inh1_Micro/Macro_all
330	Cmtm7	Ex3_Micro/Macro
331	Cnih3	Ex5_Ex2_Ex4_Ex1_Ex3
332	Cnksr2	Ex5_Ex7_Ex6
333	Cnn2	Ex5_Ex2_Inh2_Ex10
334	Cntn3	Ex7_OLG
335	Cntn5	Ex5_Ex2
336	Cntnap3	Ex5_Inh2_Ex3
337	Cntnap4	Inh1_Ex9
338	Cntnap5a	Ex7_Ex4_Ex1
339	Cobl	Ex13_Ex9
340	Coch	Ex2_AST2_Ex12
341	Col11a1	Ex6_OPC_AST1
342	Col12a1	ENDO_Inh1_Ex2_OPC
343	Col14a1	ENDO_Ex4_Ex1_Ex8_AST2
344	Col18a1	ENDO_OPC
345	Col22a1	Ex7_OPC_AST2
346	Col24a1	AST2_Ex9
347	Col4a3	ENDO_Inh3
348	Col5a2	Ex5_Ex2_Ex3_AST2_Ex13
349	Col6a3	ENDO_OPC_Ex8_Micro/Macro
350	Col8a1	PEC_AST2_Ex12
351	Col8a2	Ex4_AST2_Ex9
352	Colgalt2	ENDO_Ex2
353	Commd5	OPC_Ex12
354	Cort	AST1_AST2_Ex9
355	Cox17	Ex5_Inh3_Ex9_Ex10
356	Cox4i2	Ex2_Inh2_Ex4_Micro/Macro_Ex10
357	Cox6a2	AST2_Ex10
358	Cox7a1	PEC_OPC_Ex1
359	Cpa6	ENDO_PEC_Ex1_Ex9
360	Cphx3	Ex5_Ex3
361	Cpne8	Ex7_Ex4_Ex3
362	Cracr2b	ENDO_PEC_Ex2_Ex4_OLG_Ex13
363	Crhbp	PEC_AST1_Inh3
364	Crlf3	Micro/Macro_all
365	Crtac1	Ex5_Ex7_Ex2_Ex9
366	Crybb1	Ex5_Ex3
367	Crybg2	Ex9_Ex10
368	Csmd1	Ex7_Ex2_Inh2_Ex4
369	Csmd2	Ex7_Ex1
370	Csmd3	Ex4_Ex1
371	Csrnp3	Ex7_Inh2_Ex4_Ex1_OLG
372	Cst3	Ex1_all
373	Ctnna2	Ex7_Ex1
374	Ctnnd2	Ex7_Ex4
375	Ctsc	Ex5_ENDO_Ex10
376	Cttnbp2	Ex5_Ex7_Ex1
377	Cubn	OPC_Ex13
378	Cxcl12	PEC_Ex4
379	Cxcr4	Ex2_Inh2
380	Cyba	Ex5_Ex10
381	Cyp1b1	OPC_AST1
382	Cyp26b1	Ex5_Ex3
383	Cyp27a1	ENDO_OPC
384	Cyp2j9	Ex2_AST1
385	Cyp4f15	PEC_Ex2_Inh2
386	Cytl1	Ex4_Ex11_Ex13
387	D030047H15Rik	AST2_Ex13_Ex10
388	D030068K23Rik	Ex5_Ex7_Ex4_Inh3_Ex8
389	D130009I18Rik	Ex7_Ex1
390	D430041D05Rik	Ex7_Ex6_Ex4_Ex1
391	Dab1	Ex7_Ex1
392	Dach1	AST1_Inh3
393	Dach2	Ex5_ENDO_Ex2_Ex3_AST2_Ex10
394	Dapk1	Ex7_Ex4_Ex1
395	Dapl1	Ex5_Inh3_Ex13_Ex12
396	Dcaf12l1	Ex1_Ex10
397	Dcc	Ex6_Inh2_Ex1
398	Dcdc5	Inh1_PEC_AST1_OLG_AST2
399	Dchs2	Ex6_Ex2_Inh2
400	Dcn	Ex5_Ex2_Ex3
401	Dcxr	AST1_Ex10
402	Ddah1	AST2_Ex9
403	Ddi1	PEC_AST1
404	Ddx43	Inh1_Ex6_Micro/Macro
405	Ddx60	OPC_Ex3_AST2_Ex13_Micro/Macro
406	Depp1	ENDO_Ex4_Micro/Macro
407	Des	ENDO_Inh1_PEC_Ex2_Ex3_AST2_Micro/Macro
408	Deup1	ENDO_Ex1
409	Dgkb	Ex5_Ex7_Ex4
410	Dgkg	Ex7_Ex2_Ex4
411	Dgkh	ENDO_Ex4
412	Diaph2	Ex7_Ex1
413	Dio3	Inh3_Ex11_Ex9
414	Dip2c	Ex5_ENDO_Inh1_Ex7_Inh2_Ex13
415	Disp3	Ex5_Ex6_AST1_Ex1_Ex3
416	Dkk2	ENDO_PEC_Ex9
417	Dlg2	Ex7_Ex4
418	Dlgap1	Ex7_Ex4_Ex1
419	Dlgap2	Ex7_Ex6_Inh2_Ex4
420	Dll4	Ex4_Ex9
421	Dlx1	Inh3_Ex9
422	Dlx1as	Inh1_Ex2_Inh2_AST2
423	Dlx6os1	Inh2_Ex12
424	Dmd	Ex5_Ex7_Ex6_Ex4
425	Dnaaf3	Ex13_Ex12
426	Dnah10	OPC_Micro/Macro_Ex12_Ex10
427	Dnah5	Ex5_Inh2_Micro/Macro
428	Dnah6	Ex2_Ex8_Ex12
429	Dnah7b	OPC_AST1
430	Dnah8	Ex6_Ex1
431	Dnajc6	Ex7_Ex4
432	Dock4	Ex5_Ex4_Ex1_Ex3
433	Dock5	Ex4_OLG
434	Dok6	Ex7_Inh2_Ex4
435	Dpp4	ENDO_OPC_Ex9
436	Dpp6	Ex5_Ex7_Inh2_Ex1
437	Dpysl3	Ex5_Ex7_OPC_Inh2_Ex4_Ex3_Ex8
438	Dqx1	ENDO_PEC_OPC_AST1
439	Dscaml1	Ex7_Ex2_Ex4_Ex9
440	Dthd1	Ex2_Ex12
441	Dtx3l	ENDO_AST1_Ex3_Ex9
442	Duox1	Ex11_Ex13
443	Dync1i1	Ex5_Ex7
444	Ebi3	PEC_Inh3_Micro/Macro
445	Eci2	Ex5_PEC_AST1_AST2_Micro/Macro
446	Ecscr	ENDO_Ex4
447	Eda	Ex7_OPC_AST1_Ex10
448	Edil3	Ex4_Ex1
449	Edn1	Ex5_Inh1_Ex13
450	Edn3	Ex5_Ex3
451	Efemp1	Ex5_Ex6_Ex3_AST2
452	Efhd1	AST1_Inh3_AST2
453	Egfem1	Inh2_Ex1
454	Egfl6	PEC_Ex1
455	Egfl7	Ex4_Ex3
456	Egflam	ENDO_OPC_AST2_Ex9
457	Egfros	PEC_AST1
458	Elavl2	Ex5_Ex6_Ex3
459	Elf1	OLG_AST2_Micro/Macro
460	Elk3	PEC_Ex2
461	Eln	Ex5_Ex3
462	Eml6	Ex7_Ex4_Ex1
463	Emp2	Ex5_Ex4
464	Emp3	Ex5_PEC_OPC_Inh2_Inh3_Micro/Macro
465	Enox1	Ex5_Ex7_Ex6_Ex2_Ex4_Ex1
466	Enpep	Ex5_ENDO_Ex3_AST2_Ex9
467	Enpp1	ENDO_OPC_OLG_Micro/Macro
468	Enpp6	Ex1_Ex8
469	Eomes	Ex5_Ex2_Inh2_Ex3_Inh4
470	Epb41l4a	Ex5_Ex4_Ex1_Ex3
471	Epha2	ENDO_PEC_OPC
472	Epha3	Ex5_Micro/Macro_Ex12
473	Epha4	ENDO_Ex2
474	Epha5	Ex5_Ex7_Ex6_Ex2_Inh2_AST1_Ex1
475	Epha7	Ex5_Micro/Macro
476	Ephb1	AST1_Ex9
477	Epop	Ex5_Inh1_PEC_Inh2_AST1_Ex1_Inh3
478	Eps8	AST1_OLG
479	Eps8l2	Inh2_Ex9
480	Erbb3	PEC_OPC_OLG
481	Erbin	ENDO_all
482	Erg	Ex5_Ex3
483	Errfi1	OPC_Inh3
484	Esrp1	Ex5_AST1
485	Etl4	Ex7_Inh2_Ex4
486	Etv1	Ex5_Ex4
487	Eva1a	AST1_Micro/Macro
488	Evl	Inh1_Inh2
489	Ext1	AST1_Ex1
490	Ezr	Ex5_PEC_AST2
491	F13a1	Ex5_Ex2_Ex1_Ex3_Micro/Macro
492	F830016B08Rik	OPC_Micro/Macro
493	Fam129a	Ex7_Ex6
494	Fam135b	Ex6_Inh2_Ex4_Ex1
495	Fam155a	Ex7_Ex4
496	Fam166c	Inh1_Ex4_OLG_Ex9
497	Fam180a	OPC_AST2
498	Fam183b	Ex5_Ex2_OPC_Ex1_Ex3_AST2_Ex13
499	Fam187b	ENDO_Ex7
500	Fam189a1	Ex7_Ex4_Ex1_Micro/Macro_Ex9
501	Fat2	Inh1_OPC
502	Fat3	Ex6_Ex2_Ex3
503	Fbln5	Ex5_ENDO_OPC_AST1_Ex1_Ex3_AST2
504	Fbn1	Inh2_Ex4_Ex1
505	Fbn2	Ex5_Ex7_OLG_Ex3
506	Fbxl7	ENDO_Ex10
507	Fbxw23	Ex2_OLG_Ex8
508	Fcer1g	PEC_Ex11_Inh4
509	Fcgr1	OPC_AST1
510	Fcgr2b	Micro/Macro_Ex9_Ex12
511	Fermt3	Ex5_Ex6_Ex13
512	Fes	ENDO_Ex9
513	Fgfbp1	PEC_OPC_OLG_Ex11
514	Fhit	OPC_Inh2
515	Fhl5	OLG_AST2
516	Fhod3	Ex5_Inh2_Inh3
517	Filip1	ENDO_Ex6_Ex2_Inh2_Ex1
518	Flrt2	Ex5_Inh2_Ex13
519	Flt4	Ex5_PEC_Inh2
520	Fmn1	Ex5_Ex7_Ex4_Ex3
521	Fmo1	OPC_AST1
522	Fmo2	Ex5_Ex3_AST2
523	Fmod	Ex5_ENDO_OPC_Ex3
524	Folh1	AST1_OLG
525	Fosb	Ex2_OPC_Inh2_Ex1_Inh4
526	Foxs1	Inh1_Ex1_OLG_Ex3_AST2_Micro/Macro_Ex10
527	Fras1	Ex7_Ex2
528	Frem1	Inh1_AST1_AST2
529	Frmd4a	Ex7_Inh2_Ex4_Ex1
530	Frmd4b	OPC_Ex1
531	Frmpd2	OPC_Ex1_AST2
532	Frmpd3	Ex5_Ex4_Ex1
533	Frmpd4	Ex7_Ex6_Ex1
534	Fst	OLG_Inh3_Ex11
535	Fstl4	Ex7_Ex6_Ex4_Ex13
536	Fstl5	Ex5_Ex6_Ex9
537	Fth1	Ex7_OPC
538	Fut1	Ex1_Ex8_AST2
539	Fxyd1	Ex5_AST1_Ex3
540	Fxyd2	Ex3_Micro/Macro
541	Fyb2	Ex5_Ex7_Ex6_Ex3
542	Fzd6	Ex5_Ex3
543	Gabbr2	Ex5_Ex7
544	Gabra2	Ex5_Ex7_Ex4
545	Gabra5	Ex5_Ex4_Ex9
546	Gabrb1	Ex7_Ex2_Ex4
547	Gabrg1	OLG_Micro/Macro
548	Gabrg3	Ex5_Ex7_Inh2
549	Gabrr2	PEC_AST1_Ex11
550	Gad1	Ex5_Ex2
551	Gad2	Ex5_Ex2_Ex3
552	Galnt14	Ex5_Ex2_Ex1_Ex3_Ex11
553	Galnt15	ENDO_PEC_Inh2_AST1
554	Galnt16	Ex5_Ex4_Micro/Macro
555	Galnt18	Ex7_Inh2_Ex1
556	Galntl6	Ex5_Ex7
557	Gamt	ENDO_Ex2_AST1_Inh3_Ex3
558	Garnl3	Ex5_Inh2_Ex4
559	Gata2	Ex5_Ex3
560	Gbgt1	PEC_OPC_Micro/Macro
561	Gbp2	ENDO_Inh1_OPC_AST1_Ex4_Inh3_Micro/Macro
562	Gbp3	ENDO_Inh3
563	Gbp5	PEC_OLG_Micro/Macro
564	Gbp7	ENDO_Ex10
565	Gch1	Ex1_Ex8_Ex13
566	Gcnt2	Ex5_Ex8
567	Gdf10	Ex3_Micro/Macro
568	Gfap	Ex5_Ex4_all
569	Gfra1	Ex1_Ex8
570	Ggt1	ENDO_PEC_Ex4_OLG_Inh3
571	Ggt5	ENDO_PEC_OPC
572	Ghr	PEC_Ex1
573	Gimap5	Ex5_ENDO_PEC_OPC_Inh2_Inh3
574	Gimap6	ENDO_Ex2
575	Gimap8	ENDO_PEC
576	Gimap9	Ex5_PEC_Ex6_Ex2
577	Gins1	ENDO_AST1
578	Gja1	Ex5_all
579	Gja4	PEC_Inh2
580	Gkn3	OPC_Ex3_AST2_Micro/Macro
581	Gli2	OPC_Ex4
582	Glis3	AST1_Ex1_AST2
583	Glra2	Inh1_Ex1_Ex9_Ex10
584	Glud1	ENDO_PEC
585	Gm10030	OLG_AST2
586	Gm10073	ENDO_PEC_Ex4
587	Gm10101	Inh1_AST1_Ex11
588	Gm10561	OPC_AST1
589	Gm10635	Inh1_Inh2_Micro/Macro_Ex9_Ex12
590	Gm10687	Ex5_Inh1_OLG
591	Gm10714	ENDO_Ex6_OPC_Micro/Macro_Inh4_Ex12_Ex10
592	Gm10754	Ex7_Ex4
593	Gm10863	Ex2_OPC_OLG_Ex12
594	Gm11867	Ex7_PEC_Ex2_OPC
595	Gm11906	Ex7_Ex6_Ex13
596	Gm12116	Inh1_Ex7_OPC_Ex4_Inh3
597	Gm12128	Ex7_Ex2
598	Gm12239	AST1_Ex1
599	Gm12296	Inh2_Ex3
600	Gm12718	ENDO_PEC_Ex4
601	Gm13052	Inh2_Ex9_Ex12
602	Gm13187	Ex6_Inh3
603	Gm13266	Ex6_Ex4_AST2
604	Gm13268	Ex7_PEC_Ex4
605	Gm13481	Ex5_Inh1_Ex4_Ex3
606	Gm13536	Ex7_PEC
607	Gm13629	Ex1_Ex10
608	Gm13861	Ex5_ENDO_PEC_Ex1
609	Gm13905	OLG_Ex9
610	Gm13972	Inh3_Ex12_Ex10
611	Gm13974	AST2_Micro/Macro_Ex10
612	Gm13986	OPC_Inh3_Ex11
613	Gm14033	PEC_AST2_Inh4_Ex10
614	Gm14661	Ex6_Ex9
615	Gm14964	OPC_AST2
616	Gm15155	Ex1_Ex3_Ex11_Ex13_Ex9_Ex10
617	Gm15222	PEC_OPC
618	Gm15398	Inh2_Ex4
619	Gm15441	PEC_OPC_OLG_AST2
620	Gm15500	Ex5_ENDO_Ex1_Ex8_Ex10
621	Gm15731	Ex5_Ex7_Ex9
622	Gm16064	PEC_Ex1
623	Gm16083	Ex5_Ex7_Ex2_OPC_Inh2
624	Gm16272	Ex2_Inh3_AST2_Ex9
625	Gm16332	Inh1_OPC_Micro/Macro
626	Gm16976	Inh1_PEC
627	Gm17473	Ex6_OPC
628	Gm17767	Ex7_Ex10
629	Gm17916	Ex8_Ex12
630	Gm18795	Inh3_Ex9
631	Gm19303	Ex7_AST2_Ex9_Ex12
632	Gm19412	ENDO_Ex10
633	Gm19500	OLG_Ex9
634	Gm20125	PEC_Inh2
635	Gm20139	PEC_AST2
636	Gm20234	ENDO_Ex11
637	Gm20400	ENDO_Ex4_Inh3_AST2_Ex13_Micro/Macro
638	Gm20559	ENDO_PEC_OPC
639	Gm20663	PEC_Inh3_Ex3
640	Gm20712	ENDO_PEC_Inh3_Ex10
641	Gm20713	Ex7_AST1
642	Gm20752	Ex7_Ex2_OLG_Ex11
643	Gm2115	Ex5_Ex7_Ex4_Ex3
644	Gm21847	AST1_Ex11
645	Gm2464	Ex5_Ex2
646	Gm2516	Ex5_Ex2_Inh2_Ex8
647	Gm26571	Ex2_Ex1_Micro/Macro_Ex12
648	Gm26597	Ex6_Ex8
649	Gm26612	ENDO_Ex7_AST2
650	Gm26671	OPC_AST1
651	Gm26691	Inh1_OPC_Inh2_Ex9
652	Gm26704	ENDO_PEC_Ex9_Ex12
653	Gm26713	AST1_Micro/Macro_Ex9
654	Gm26737	Inh1_PEC_Micro/Macro_Inh4
655	Gm26887	AST1_AST2
656	Gm28411	Ex6_AST1_Ex9
657	Gm28905	Ex5_Inh1_Ex2
658	Gm28981	Ex6_AST1_OLG
659	Gm29069	Ex8_Micro/Macro_Ex9
660	Gm29260	Ex6_AST1_Inh3_Ex11
661	Gm29521	AST1_Ex8
662	Gm29771	Ex5_Ex3
663	Gm30075	PEC_AST1
664	Gm30489	Ex2_Micro/Macro
665	Gm30667	Ex5_ENDO_PEC_OPC_Ex3_Inh4
666	Gm31045	Ex8_Ex10
667	Gm31105	ENDO_PEC
668	Gm31356	Ex6_AST1_Ex10
669	Gm31698	Ex5_Ex7_Ex3_Ex8
670	Gm32036	ENDO_OLG_Ex10
671	Gm32067	PEC_Ex11
672	Gm32509	Inh2_Inh3_Ex9
673	Gm32592	OPC_Ex10
674	Gm32647	Ex5_Ex7_Ex11
675	Gm32688	ENDO_Inh1_PEC_AST2
676	Gm32828	Ex2_Inh2_Ex1_Ex9
677	Gm32913	Ex6_Ex1
678	Gm33228	Inh2_Ex4
679	Gm33370	ENDO_OPC
680	Gm34022	AST1_OLG_Ex9_Ex12
681	Gm34589	Inh1_Ex6_Micro/Macro
682	Gm35154	Micro/Macro_Ex9_Ex12
683	Gm35256	Ex2_Ex3_Micro/Macro_Ex10
684	Gm36431	Ex5_Ex2_Ex4_Ex3_Ex8
685	Gm36608	Ex5_Inh1_Ex6_OLG_Ex11_AST2
686	Gm36660	ENDO_PEC_AST1
687	Gm37040	PEC_OPC_Inh3
688	Gm37069	Inh1_PEC_AST2
689	Gm37812	PEC_OPC_Inh3
690	Gm37899	Ex5_Inh2_Ex4
691	Gm38642	PEC_Ex10
692	Gm38825	Ex5_Inh1_OPC_AST1_AST2_Ex9
693	Gm39185	Ex4_Ex1_Ex8
694	Gm39456	Ex7_Ex1_Ex11
695	Gm39556	Ex7_Ex6
696	Gm4070	ENDO_PEC
697	Gm41414	Ex7_Ex2_Ex3_Ex10
698	Gm42517	PEC_Ex4_Ex1_Ex9
699	Gm42997	OPC_AST2_Ex9
700	Gm43398	Inh1_AST2
701	Gm43667	Inh1_OLG_Inh3
702	Gm44430	Ex7_Ex6_Inh3
703	Gm44593	AST1_OLG_Inh3_Ex8_AST2
704	Gm44626	PEC_AST2
705	Gm44866	OPC_Ex9
706	Gm45321	Ex7_Inh2
707	Gm45323	Ex5_Ex2_Inh2_OLG_Ex3_Ex8
708	Gm45341	Ex5_Ex2_Inh2_OLG_Ex3_Ex8
709	Gm4544	Ex9_Ex12
710	Gm45459	Ex4_Ex1_Micro/Macro
711	Gm45577	Ex2_Inh2
712	Gm45669	Ex5_ENDO_OPC_Ex3_Micro/Macro
713	Gm45904	Ex5_Inh1_Ex4_Ex3_Ex11_Ex10
714	Gm46102	Inh2_Ex11
715	Gm47200	Ex6_AST1_Inh3_Ex8_AST2
716	Gm47448	Ex7_Ex10
717	Gm47794	OLG_Ex9
718	Gm4804	PEC_AST1_AST2
719	Gm48084	OPC_AST2
720	Gm48530	Ex5_Inh2
721	Gm48840	Inh1_Ex11
722	Gm48903	OPC_Inh2
723	Gm49164	Ex7_Ex6_Ex4_Micro/Macro
724	Gm49171	Ex8_Ex12
725	Gm4951	OPC_Ex4_Ex3_AST2_Micro/Macro
726	Gm49890	Inh1_Ex7_Ex6
727	Gm49953	Ex2_Ex4_Ex3
728	Gm49974	Inh1_AST1_AST2
729	Gm50203	PEC_Ex6
730	Gm5834	ENDO_OPC
731	Gm609	PEC_Ex9
732	Gm6249	PEC_AST2
733	Gm6569	Ex5_Ex7_OPC_Ex1_Ex8_Micro/Macro
734	Gm6994	Ex6_Inh2_Ex10
735	Gm6999	Ex5_Ex7_PEC_Ex6_Ex1_Ex3_AST2_Micro/Macro
736	Gm7115	PEC_AST1
737	Gm7536	Inh1_Ex6
738	Gm765	Inh3_Ex8
739	Gm7967	PEC_Ex2_AST1_Ex3
740	Gm816	Ex6_OLG_Ex9
741	Gm867	Ex5_PEC_Ex2_Ex12
742	Gm8895	AST1_Inh3
743	Gm9573	AST1_Ex4
744	Gm9750	AST1_Ex4_AST2_Ex10
745	Gmfg	Ex5_AST1_Micro/Macro
746	Gmnc	Ex1_Ex12
747	Gna14	OPC_Ex1_Inh3
748	Gnal	Ex7_Ex2_Ex10
749	Gng5	Ex5_Ex2_Ex4_Ex3
750	Gng7	Inh2_Ex13_Ex10
751	Gngt2	Ex6_OLG_Ex3_Ex11_Ex10
752	Gpc3	Ex5_PEC_Ex2_Ex3
753	Gpc6	Inh2_Ex4
754	Gpnmb	AST1_AST2
755	Gpr139	Ex7_AST1
756	Gpr149	Inh1_Inh2
757	Gpr156	OPC_AST1_Inh3
758	Gpr158	Ex6_Inh2_Ex4_Ex1_Ex13
759	Gpr17	Ex5_ENDO_Ex3_Ex8
760	Gpr176	Inh1_Inh2_Ex4_Inh3_Ex8_Ex9
761	Gpr179	Ex2_Ex13
762	Gpr182	Inh3_Micro/Macro
763	Gpr88	PEC_Ex4_Inh3
764	Gprin3	Ex7_Ex6_Ex4
765	Gpx8	ENDO_OPC_AST1_Ex3
766	Grb14	Ex4_Ex1
767	Grcc10	Ex5_ENDO_OPC_Inh2_Ex4_Ex3
768	Greb1	OLG_Inh3
769	Greb1l	Ex7_Inh2_Ex4
770	Grid1	Ex5_Ex7_Inh2_Ex4
771	Grid2	Inh1_OLG_AST2
772	Grik4	Ex6_Ex4_Ex1
773	Grin2a	Ex7_Ex4_Ex1_Ex9
774	Grin2b	Ex7_Ex4_Ex1_Ex8_Ex9
775	Grin3a	AST1_Inh3
776	Grip1	Ex7_Inh2
777	Grip1os3	PEC_Inh2_Ex9
778	Grm4	Inh1_Micro/Macro
779	Grm5	Ex5_Ex7_Ex4
780	Grm7	Ex5_Ex7_Ex1_Ex8
781	Grrp1	Ex5_ENDO_AST2_Ex13
782	Gsap	Ex2_Micro/Macro
783	Gstm2	OPC_Inh3
784	Gucy1a2	Ex5_Ex7_Inh2
785	Gucy2f	AST1_Ex12
786	Gypc	OPC_Micro/Macro
787	H2-Eb1	Ex2_OPC
788	H4c3	Ex5_Inh2_Ex3_Ex8_Ex13
789	Hacl1	AST1_Ex12
790	Hapln2	Ex5_OLG
791	Hapln3	PEC_AST1_Ex8
792	Has2	OPC_AST1
793	Has2os	Ex7_Ex6_Ex10
794	Havcr2	Micro/Macro_Ex9
795	Hba-a2	Ex5_ENDO_Ex1
796	Hbb-bt	Ex5_PEC_Ex2_Ex3
797	Hcn1	Ex5_Ex7_Inh2_Ex4
798	Hcrtr2	PEC_Ex6_Ex9
799	Hecw1	Ex5_Ex4
800	Hfe	Ex5_Inh1_Ex1_Inh3_Ex13_Micro/Macro
801	Hic1	ENDO_Inh3_AST2_Micro/Macro
802	Hilpda	Ex5_Ex7_Ex1_Ex3
803	Hip1	PEC_all
804	Hist1h2ap	Ex8_Micro/Macro_Ex9
805	Hist1h2br	Ex6_OPC_AST1
806	Hmcn1	PEC_Ex10
807	Hmgcs2	ENDO_PEC_Ex2_AST1
808	Hmgn5	Ex5_Inh1_PEC_Ex2_Inh2_Ex4_Ex3
809	Homer3	Ex5_Inh3
810	Hormad1	AST1_Ex13_Inh4
811	Hpcal1	Ex5_PEC_Ex1
812	Hpse2	Ex5_Ex6_Ex3_Ex13_Ex10
813	Hrct1	Ex5_ENDO_PEC_Ex10
814	Hs3st2	Ex3_Ex9
815	Hs3st3a1	OPC_AST1
816	Hs3st5	Inh1_Ex2_Inh2
817	Hs6st2	Ex5_Ex7_Ex2_Ex4_Ex9
818	Hsf3	Ex6_AST1
819	Hspa1a	ENDO_PEC_Inh2_Ex3_Ex13
820	Hspb1	ENDO_PEC
821	Hspb2	Inh1_PEC_Ex2_AST1
822	Htr1a	Ex4_Ex1_AST2
823	Htr1f	Ex5_Ex6
824	Htr2a	ENDO_Ex6_Ex2_Inh2_Ex9
825	Htr2c	Ex5_Ex7_Ex6
826	Htr7	Ex6_Ex3_Ex11_Ex9
827	Hunk	Inh2_Inh3
828	Hydin	Inh1_PEC
829	I830077J02Rik	Ex13_Micro/Macro
830	Icam2	Ex5_Ex2
831	Id3	PEC_Inh2
832	Ier3	ENDO_OPC
833	Ifi203	ENDO_Ex4
834	Ifi44	ENDO_Inh3
835	Ifih1	Ex5_ENDO_Micro/Macro
836	Ifit1	ENDO_Inh1_Ex2_Inh3_Micro/Macro
837	Ifit2	ENDO_Ex1_Ex3_Micro/Macro
838	Igf1	OPC_Inh2_Micro/Macro
839	Igf1r	PEC_AST1_Ex4
840	Igfbp3	ENDO_Inh2
841	Igsf11	Inh2_AST1_Ex1
842	Igsf21	Ex7_Ex2_Ex4_Ex9_Ex10
843	Iigp1	ENDO_Ex2_OPC_Inh2
844	Ikzf2	Ex2_AST1
845	Il15	ENDO_Ex12
846	Il1r1	ENDO_Ex1
847	Il1rap	Inh2_Ex1_Micro/Macro
848	Il1rapl1	Inh2_AST1_Ex1_Ex10
849	Il22	Inh1_Inh3
850	Il31ra	OPC_Inh2
851	Insc	PEC_OLG_AST2
852	Insyn2b	OPC_Ex1
853	Iqca	Ex5_PEC_AST1_Micro/Macro_Ex12
854	Iqcm	Ex7_PEC_Ex6
855	Iqgap2	Ex7_Ex4_Ex1_Ex3
856	Iqsec1	Inh2_OLG_Ex8_Ex9
857	Irf5	PEC_Micro/Macro
858	Irgm2	Ex5_ENDO
859	Irx5	ENDO_AST2
860	Ism1	ENDO_PEC_Inh2_Ex10
861	Itga4	PEC_Ex4_Ex1
862	Itga9	PEC_OPC_Ex10
863	Itgbl1	Ex7_Ex6_Ex8_Ex9
864	Itih2	ENDO_PEC_OPC_Inh2_Ex12
865	Itih5	Ex5_Ex3
866	Itpr1	Ex5_ENDO_Ex7_Ex1
867	Itpripl1	Ex5_ENDO_PEC_Ex2_Inh3_Ex11
868	Jazf1	Ex5_Ex7_Inh2_Ex1
869	Jcad	Ex7_PEC
870	Kalrn	Ex7_Ex1
871	Kank3	PEC_Ex2
872	Kcna5	ENDO_PEC
873	Kcnab1	Ex7_Ex1
874	Kcnb2	Ex7_Ex4_Ex1_Ex13
875	Kcnh1	Ex7_Ex6_Ex2_Inh2_Ex1_Ex13
876	Kcnh5	Ex6_Ex1_Ex10
877	Kcnj10	AST1_AST2
878	Kcnj3	Ex7_Ex1
879	Kcnj6	Ex7_Inh2
880	Kcnk13	Ex1_OLG
881	Kcnk2	AST1_Ex1
882	Kcnk5	Inh1_AST2
883	Kcnk6	Ex5_ENDO_PEC_OLG_Micro/Macro
884	Kcnma1	Ex7_Ex6_Ex4
885	Kcnn2	Ex5_Ex4
886	Kcnq1ot1	Ex5_Ex7_Inh2_Ex4_Ex1_Ex9
887	Kcnq3	Ex5_Ex7_Inh2_Ex1
888	Kcnt2	Ex5_Ex4
889	Kcp	PEC_Inh3
890	Kctd11	Inh1_Ex4
891	Kctd16	Ex7_Ex2_Ex4_Ex1
892	Kctd8	Inh2_Ex8_Micro/Macro
893	Kdelr3	Inh1_PEC_AST1
894	Kdr	Inh2_Ex10
895	Khdrbs2	Ex7_Ex13
896	Khdrbs3	Ex5_Ex4
897	Kif19a	Inh1_AST1_Inh3
898	Kif4	Ex7_OPC_AST1
899	Kif6	Ex2_OLG_Ex3_Ex9
900	Kirrel	OPC_AST1
901	Kirrel3	Inh2_Ex1
902	Kit	Ex5_Ex2_Ex4_Ex3
903	Kitl	PEC_Ex11
904	Kl	Ex5_ENDO_Ex1_OLG_Ex3
905	Klf4	Ex4_OLG
906	Klf8	Ex5_Ex3_Ex10
907	Klhl1	Ex5_Ex2_Inh2_Ex3_Ex8
908	Klhl14	Ex6_AST1_Ex1_Ex3
909	Klhl2	Ex6_AST1_AST2
910	Klhl29	Ex7_Ex6_Ex1
911	Klhl4	PEC_Ex2
912	Klhl6	ENDO_PEC
913	Klra2	Inh1_Ex6_Ex1
914	Kndc1	Ex5_Inh1_Ex4_Ex9
915	Ksr1	Ex7_Ex2
916	L3mbtl4	Ex1_OLG_Inh3_Micro/Macro
917	Lama3	Ex6_AST1
918	Laptm5	Ex5_Ex4_Ex3_AST2_Micro/Macro_Ex9
919	Large1	Ex5_Ex7_Ex6_Inh2_Ex4
920	Layn	Ex5_PEC_Ex2_Ex3
921	Lbp	Ex2_OPC_Ex3
922	Lcp2	ENDO_PEC_Ex10
923	Ldb2	Ex5_Ex7
924	Lepr	ENDO_OPC
925	Lgals3	Inh1_Inh3_Ex3_Ex11
926	Lgals9	Ex5_Ex4_Ex10
927	Lgi4	PEC_Micro/Macro
928	Lgmn	PEC_Ex11
929	Lhfpl2	Ex5_ENDO_Ex3
930	Lhfpl3	Ex5_Ex4_OLG
931	Lix1	Ex5_AST1_Ex10
932	Lmntd1	PEC_OPC_Ex10
933	Lmo3	Ex7_Inh2_Ex9
934	Lmod1	ENDO_OLG
935	Lncpint	Ex5_Ex7_Inh2_Ex1_Ex13
936	Lockd	PEC_OLG
937	Loxl1	Ex6_OPC_Inh3
938	Loxl2	Inh1_PEC_Ex2_Ex4_Inh4_Ex10
939	Lpcat2	Ex6_OPC
940	Lpp	Micro/Macro_all
941	Lrfn2	Ex7_Ex1_Ex9
942	Lrfn5	Ex5_Ex7_Ex4_Ex1
943	Lrp1b	Ex5_AST1_Ex4_Ex1
944	Lrp2	Ex2_Ex3_Ex8
945	Lrrc36	Ex3_Ex12_Ex10
946	Lrrc7	Ex5_Ex1_Ex8_Ex13
947	Lrrk2	Inh1_Ex13
948	Lrrn4cl	Ex7_Ex6
949	Ltc4s	ENDO_Ex2
950	Lurap1l	Ex7_Ex2_Inh2
951	Ly6a	PEC_Ex3
952	Ly6c1	PEC_Ex3_all
953	Ly75	PEC_Ex3
954	Lyn	ENDO_Inh2
955	Lypd6b	Inh2_Ex9
956	Lyve1	AST2_Micro/Macro
957	Lyz2	Ex5_Inh3_Ex3
958	Macrod2	Ex7_Ex13
959	Mageb18	Ex7_Inh2_Inh3_AST2
960	Magi2	Ex7_Inh2_Ex4
961	Mal	ENDO_Ex6
962	Mall	Ex5_ENDO_OPC_Ex3_AST2
963	Man1a	Ex5_Ex2_Ex4
964	Maob	ENDO_AST1
965	Map3k5	Inh1_AST2
966	Map3k7cl	ENDO_Inh1_PEC_OLG_AST2
967	Mapk10	Ex5_Ex7_Inh2_Ex4_Ex1_Ex9
968	Marchf1	Ex4_Ex1
969	Matn2	Ex1_Ex11
970	Mcam	Ex2_Ex13
971	Mctp2	Ex5_ENDO
972	Mdga1	Ex5_Ex7_Ex2_Ex4_Ex1
973	Mdga2	Ex7_Inh2_Ex1_Ex11
974	Me3	Ex7_Ex9
975	Mecom	ENDO_PEC
976	Mef2c	ENDO_Inh2_Ex8
977	Mei4	Ex5_Ex7_Ex2_Ex3_Ex8_Ex9
978	Meox1	PEC_Ex2_Inh3
979	Mfng	ENDO_Ex3_Ex10
980	Mfsd2a	ENDO_Micro/Macro
981	Mgat4c	Ex5_Ex6_AST1_Ex4
982	Mgmt	Ex5_Ex7_Ex6_Ex3
983	Mgst1	Ex2_Inh2
984	Mia	Ex5_Ex7_Ex2_OLG_Ex3_Ex13
985	Minar1	Inh1_Inh2_Inh3_AST2
986	Mir142hg	Ex5_Ex3
987	Mir670hg	Inh2_Ex4
988	Mkx	Inh2_Ex1
989	Mlf1	ENDO_Ex7_Inh3
990	Mlip	Ex5_Ex1_Ex13
991	Mlkl	ENDO_PEC_Ex1_OLG
992	Mlph	ENDO_OPC_AST2_Micro/Macro
993	Mme	Ex6_Ex1
994	Mmp16	Inh1_Ex7
995	Mmp2	OPC_Ex3
996	Mmp25	ENDO_PEC
997	Mndal	PEC_Micro/Macro
998	Moxd1	Ex5_Ex2_OPC_Ex3
999	Mpp6	Ex7_Inh2_AST1_Micro/Macro
1000	Mpped2	PEC_Ex6
1001	Mrc1	Ex5_PEC_Ex6_Ex2_AST1_Ex3_Micro/Macro
1002	Mrgpre	ENDO_Ex7_Inh2_Ex10
1003	Mrvi1	PEC_OLG
1004	Ms4a4a	Inh1_Ex6_Micro/Macro
1005	Ms4a6b	Ex1_Micro/Macro
1006	Msh5	ENDO_Inh1_Ex7
1007	Msn	ENDO_OLG
1008	Msra	Ex7_Ex6_Ex4_Micro/Macro
1009	mt-Cytb	AST1_Ex1_AST2_all
1010	mt-Nd1	AST2_all
1011	Mt2	AST1_Ex4
1012	Musk	OPC_AST1
1013	Mustn1	PEC_AST1_Ex4_OLG_Ex9_Ex12
1014	Myadml2	Ex7_Ex1_Ex11_Ex8_Ex9
1015	Myct1	ENDO_PEC
1016	Myh11	PEC_Ex2_Ex4
1017	Myl3	Ex7_Ex1
1018	Mylk	Ex5_ENDO
1019	Myo10	ENDO_AST2
1020	Myo18b	Ex5_Ex6
1021	Myo1a	Inh1_Ex4
1022	Myo1d	Ex5_Ex7_PEC_Ex3
1023	Myo3a	Inh1_OPC_Ex8
1024	Myo3b	Ex7_AST2_Ex10
1025	Myo5b	Ex5_Ex7_Ex1
1026	Myoc	ENDO_Micro/Macro
1027	Myocd	Inh1_Ex10
1028	Myom1	ENDO_Ex9
1029	Mypn	OPC_Inh3_Ex12
1030	Myt1l	Ex5_Ex7_Inh2_Ex1
1031	Naip5	Ex7_Micro/Macro
1032	Nat8f3	ENDO_Inh1_AST1
1033	Nat8f7	OPC_AST2
1034	Nbea	Inh2_Ex1_Ex13
1035	Ncam2	Ex5_Inh2
1036	Nde1	ENDO_PEC_AST2
1037	Ndrg1	Ex5_Inh2_Ex3
1038	Ndufc1	Ex5_Ex2
1039	Nebl	Ex7_Ex4
1040	Necab1	Ex5_Ex2_Inh2_Ex3_Ex9
1041	Negr1	AST1_Ex1_Ex8_Ex13
1042	Nek7	Ex5_Inh2
1043	Nell1	Ex5_Ex7
1044	Nell2	Ex5_Ex7_Ex4_Ex1
1045	Neto1	Ex5_Inh2_Ex4
1046	Nexmif	Ex7_Inh2
1047	Nfasc	Ex7_Ex4_Ex1
1048	Nfatc4	OPC_Ex12
1049	Nfe2l2	PEC_Ex3
1050	Nfkbia	ENDO_PEC_Ex3
1051	Ngb	Ex5_Ex6_OPC
1052	Nhlh2	Inh1_OLG
1053	Nhs	ENDO_PEC_Ex1
1054	Nid1	OPC_Ex1_Ex3
1055	Nkain2	Ex7_Inh2_Ex4
1056	Nkain3	Inh2_Ex4_Ex1
1057	Nkd1	Ex4_Ex3
1058	Nkx2-2os	AST1_OLG
1059	Nkx6-2	OLG_Ex11
1060	Nlrp3	AST2_Micro/Macro
1061	Nmnat2	Inh1_Ex1_Ex9
1062	Nnat	Ex5_Ex4_AST2
1063	Nod2	ENDO_AST2
1064	Nos1	Ex5_Ex7_Ex6_Ex2_Ex4_Ex3
1065	Nos1ap	Ex5_Ex7
1066	Nos3	Ex5_Ex3
1067	Notch4	Ex2_Ex3
1068	Npas1	Inh2_OLG
1069	Nppc	Inh1_OPC_OLG_AST2
1070	Npr3	Ex5_Ex7_Ex6
1071	Npsr1	Ex1_OLG_Ex13
1072	Npy	Ex5_Ex2
1073	Nr2f2	Ex5_OPC_Ex4
1074	Nr3c2	Ex5_Ex2_AST1_Ex4_Ex3
1075	Nr4a2	Ex5_ENDO_Ex4_Ex3_Ex9
1076	Nr4a3	Ex5_Ex4_Ex3_Micro/Macro
1077	Nrg3	Ex7_Inh2_Ex4
1078	Nrg3os	Ex7_Ex6_Inh2_Ex4_Ex1
1079	Nrk	Ex5_Ex12
1080	Nrp2	Inh2_Micro/Macro
1081	Nrxn3	Inh2_Ex4
1082	Nt5dc2	Ex5_ENDO_Ex1_Ex3
1083	Ntrk2	Inh2_AST1_Ex4_Ex13_Ex9
1084	Ntrk3	Ex5_Inh1_Ex2
1085	Nts	PEC_AST1_Ex13_Micro/Macro
1086	Nupr1	Ex5_Ex4
1087	Nwd2	Ex5_Ex6_Ex2_Ex4
1088	Nxpe4	Ex5_Inh2_Ex3
1089	Nxph1	Inh2_Inh3
1090	Nxph2	Ex1_Inh4
1091	Nyap2	Inh2_Ex13
1092	Oas1c	ENDO_OPC_Ex10
1093	Oasl2	Ex5_OLG
1094	Ogn	Ex5_Ex2_OPC_Ex4_Ex3_Micro/Macro
1095	Olfm3	Inh3_Ex9
1096	Olfml1	OPC_OLG
1097	Olfr1033	Ex5_PEC_Inh2_Micro/Macro
1098	Olfr556	Ex2_Ex3
1099	Olfr56	ENDO_Micro/Macro
1100	Olfr889	Inh1_OLG_Ex11
1101	Opalin	Ex2_Ex3
1102	Opcml	Ex7_Ex2
1103	Oprk1	Ex7_Ex6_Ex9
1104	Oprm1	Inh1_Ex11_Micro/Macro
1105	Osbp2	Inh1_Ex7_Ex1
1106	Osbpl3	Inh2_Micro/Macro_Ex9
1107	Osr1	Ex5_OPC
1108	Otc	Ex2_AST1
1109	Otud7a	Ex5_Ex7_Inh2_Ex4_Ex1_Ex13
1110	Otx2	Micro/Macro_Ex9
1111	Otx2os1	Inh1_Micro/Macro_Ex9
1112	Oxr1	Ex7_Inh2_Ex4_Ex1
1113	P2ry12	Inh2_Inh3_Ex9
1114	Padi2	AST1_OLG
1115	Pak3	Ex5_Ex7_Ex6_Inh2_Ex4_Ex1_Ex9
1116	Pakap	Ex7_Ex1
1117	Palld	AST1_AST2
1118	Pam	ENDO_Ex7_Inh2_Ex4_Ex1_Ex13
1119	Pard3bos1	AST1_AST2_Micro/Macro
1120	Parp14	Ex5_ENDO_Ex3
1121	Pawr	OLG_Ex12
1122	Pbld1	Ex6_Inh2_Ex3_AST2
1123	Pbx1	Ex7_Ex4
1124	Pbxip1	AST1_AST2
1125	Pcdh11x	Inh2_AST1_Ex13_Micro/Macro
1126	Pcdh15	Ex5_Ex7
1127	Pcdh19	ENDO_Ex2
1128	Pcdh7	Ex5_Inh2
1129	Pcdh9	Ex6_Ex9
1130	Pcolce	Inh1_PEC_OPC_Ex1_Ex3_Micro/Macro_Ex9
1131	Pcp4	Inh2_Ex4_Micro/Macro
1132	Pcp4l1	Ex5_Ex2_OLG_Ex3
1133	Pcsk1	Ex5_Ex7
1134	Pcsk2	Ex7_Ex6_Ex2
1135	Pde10a	Inh2_Ex9
1136	Pde11a	Ex7_Ex4
1137	Pde1a	Ex7_PEC_Ex1
1138	Pde4d	Ex5_Inh2
1139	Pde5a	Ex5_PEC_OPC
1140	Pde7b	PEC_Ex1
1141	Pde8b	AST1_Ex4
1142	Pde9a	Ex9_Ex10
1143	Pdgfc	Ex1_OLG_Ex8_Ex10
1144	Pdgfd	ENDO_OPC_AST1
1145	Pdgfra	Inh2_Ex4
1146	Pdgfrl	Ex2_OPC_AST2
1147	Pdk4	AST1_AST2_Ex12
1148	Pdlim1	Ex5_Ex4_AST2_Ex9
1149	Pdlim3	Inh1_AST1_OLG
1150	Pdpn	Ex5_OPC_OLG
1151	Pdzd2	PEC_Ex1_Ex11
1152	Pdzrn3	PEC_AST1_Ex10
1153	Pdzrn4	Inh2_Ex1_Ex9
1154	Pear1	Inh2_Inh3
1155	Peg10	Ex1_Inh3_AST2_Ex12
1156	Penk	PEC_Ex4
1157	Pgam2	Ex6_AST1
1158	Pgm5	ENDO_Micro/Macro
1159	Phactr1	Ex7_Ex13
1160	Phldb1	Ex5_ENDO
1161	Phlpp1	Ex7_Ex2
1162	Piezo2	OPC_Ex13
1163	Pigk	Ex6_Ex4
1164	Pik3c2g	Ex1_AST2
1165	Pip5k1b	Ex2_Inh2_Ex1
1166	Pkd2l1	OLG_Ex11
1167	Pkhd1l1	PEC_Ex4_Ex1_Inh3_Ex3
1168	Pkp2	Ex5_Ex7_Ex4_Ex3
1169	Pla2g4a	ENDO_OPC_OLG_Micro/Macro
1170	Plaat3	Ex5_Ex3
1171	Plac1	AST1_Ex9
1172	Platr22	ENDO_OPC
1173	Platr6	Inh3_Micro/Macro_Ex9
1174	Plau	Ex5_Inh3_Micro/Macro
1175	Plcb1	Ex7_Ex6_Inh2_AST2_Ex13_Ex9
1176	Plcxd3	Inh1_Inh2_Ex9_Ex10
1177	Pld5	Inh1_Ex2_Micro/Macro
1178	Plekhd1	PEC_Ex2_Ex1
1179	Plekhg3	PEC_OLG
1180	Plekhh1	Inh2_Ex4_Ex10
1181	Plpp4	Ex1_Inh3
1182	Plppr1	Ex7_Ex1_Ex3_Ex11_Ex8
1183	Plscr2	Ex2_Ex3_Ex9
1184	Plxna4	Ex5_Ex7_Inh2_Ex1
1185	Pole	Ex5_AST1_Ex3_Micro/Macro_Ex12
1186	Polk	Ex2_OPC_Ex8
1187	Postn	OPC_Ex8_Micro/Macro_Ex9
1188	Pou6f2	Ex6_Ex11
1189	Ppara	AST1_AST2
1190	Pparg	Ex5_Ex2_Ex11
1191	Ppfibp1	Ex4_Ex1_Ex11
1192	Ppic	OPC_Ex8_Ex10
1193	Ppm1e	Ex5_Ex4
1194	Ppp1r14a	Ex5_Ex2_OLG_Ex3
1195	Ppp1r17	Ex5_ENDO_Ex2_OLG_Ex3
1196	Ppp2r2b	Ex5_Ex7_Inh2_Ex4
1197	Ppp4r4	Ex5_Ex7_Ex3_Ex11_Ex13
1198	Prdm1	ENDO_Ex8_Micro/Macro
1199	Prelp	Ex5_Ex3
1200	Prickle1	Ex7_Ex1_Ex9_Ex10
1201	Prickle2	Ex5_Ex7_Ex1_Ex9
1202	Prkag2	Ex5_Ex7_Ex2_Ex4_Ex3_Ex9
1203	Prkca	Ex2_Ex4
1204	Prkce	Ex5_Ex7_Ex1
1205	Prkch	ENDO_Micro/Macro
1206	Prlr	Ex5_Ex7_OPC_Ex3_Ex10
1207	Prom1	ENDO_PEC
1208	Prox1os	Ex1_Ex3
1209	Prr16	Inh1_Ex1_Micro/Macro
1210	Prrg1	ENDO_PEC
1211	Prrx1	PEC_AST1
1212	Prtn3	ENDO_Inh1_Ex1
1213	Psma8	ENDO_PEC_Ex6_Ex4
1214	Psmb8	Ex5_PEC_Ex6_Ex2
1215	Psmb9	ENDO_Inh3
1216	Ptafr	Micro/Macro_Inh4
1217	Ptchd4	Inh1_Inh2_AST1_Ex1_Ex13
1218	Ptger3	Ex7_OPC_Ex12
1219	Ptgfr	PEC_AST1
1220	Pthlh	ENDO_Ex10
1221	Ptk2b	Ex5_Ex7_Ex6_Ex1_Ex3
1222	Ptn	AST1_all
1223	Ptpn18	Inh1_Ex7
1224	Ptprg	Ex7_PEC_Ex4
1225	Ptprj	Ex7_Ex4_Ex1_OLG
1226	Ptprn2	Ex5_Ex7_Inh2_Ex4
1227	Ptpro	Ex6_Inh2_Ex1_Ex10
1228	Pvt1	Ex5_Ex6_Inh2_Ex4_Ex3_Ex9
1229	Rab27b	Ex7_Ex1
1230	Rab31	ENDO_all
1231	Rab38	Ex5_Ex2_Ex8
1232	Rab39	Ex5_Ex7_Ex4_Ex8_Micro/Macro_Ex10
1233	Rab3b	Ex2_Ex10
1234	Rab3c	Ex2_Ex4
1235	Rad51b	Inh3_Micro/Macro
1236	Ralyl	Ex5_Ex2_Ex8
1237	Rapgef3	ENDO_PEC
1238	Rapgef5	Ex5_Ex7_Inh2
1239	Rarb	Inh2_AST1
1240	Rasef	Ex7_Ex11
1241	Rasgrf2	Ex5_Ex4_Ex13_Ex12
1242	Rasip1	Ex5_PEC_Ex13
1243	Rasl12	Ex5_Inh1_PEC_Ex2
1244	Rassf9	PEC_Ex2
1245	Raver2	Ex7_AST1_Ex3
1246	Rbm46	Ex6_Ex1
1247	Rbm47	OLG_Micro/Macro
1248	Rbp1	Ex2_OPC_Micro/Macro
1249	Rbpj	Ex7_OPC_Micro/Macro
1250	Rcan2	AST1_Inh3_Ex12
1251	Rcsd1	ENDO_Ex2
1252	Reln	Inh1_Inh2_Ex4
1253	Rem1	ENDO_PEC_Inh2_Ex1
1254	Reps2	Ex7_Ex6_Ex4
1255	Rerg	PEC_Ex1_Ex10
1256	Rffl	Ex5_Ex2
1257	Rflnb	OLG_Micro/Macro
1258	Rftn1	Ex4_Ex1_OLG_Ex10
1259	Rgcc	ENDO_Micro/Macro
1260	Rgs10	Ex5_PEC
1261	Rgs7	Ex7_Ex1
1262	Rgs7bp	Inh1_Ex4_Ex1
1263	Rgs8	Inh1_Ex6_Ex1
1264	Rgs9	Ex5_Ex8_Ex9_Ex12
1265	Rhbdl2	PEC_OLG_AST2
1266	Rhbdl3	Ex5_Ex7_Ex1_Ex3_AST2
1267	Rimbp2	Ex5_Ex7_Inh2_Ex1_Ex10
1268	Rims1	Ex7_Ex1_Ex13
1269	Rinl	Inh1_Ex1_OLG_Inh3_Ex11_Ex13
1270	Ripor2	Ex7_Ex4_Ex3
1271	Ripply3	ENDO_Ex6
1272	Rit2	Ex7_Inh2_Ex4_Micro/Macro
1273	Rmst	Inh3_AST2
1274	Rnf125	Ex5_Ex7_Ex6_Ex2_Ex4_Ex3_Ex13
1275	Rnf128	Ex5_Inh1_Ex4_Ex3
1276	Rnf150	Inh1_Ex7_Inh2_Micro/Macro
1277	Rnf152	Ex5_PEC
1278	Rnf17	Ex5_PEC_Ex6_AST1_OLG_Ex3_AST2
1279	Rnf220	Ex7_Ex9
1280	Robo2	Ex7_Inh2_Ex1_Ex11
1281	Rom1	AST1_OLG_Ex10
1282	Ror1	PEC_OPC
1283	Ror2	ENDO_Inh2
1284	Rpl10-ps3	OPC_Ex13_Ex10
1285	Rpl28-ps1	Inh1_Ex6
1286	Rpl3-ps1	Ex5_Inh1_PEC_OPC_Ex4_Ex1_OLG
1287	Rpl32	Ex4_Ex3
1288	Rpl38-ps2	ENDO_Inh1
1289	Rpl9-ps6	ENDO_Ex2_Ex1_Ex9
1290	Rpp25	Ex5_PEC_Ex2_OLG_Inh3
1291	Rps26-ps1	Ex5_Ex1_Ex8_Ex10
1292	Rps29	Ex1_all
1293	Rsad2	ENDO_PEC_Inh2_Ex3_AST2_Ex9_Ex12
1294	Rspo2	Ex5_Ex2_Ex3
1295	Rspo3	Ex5_Ex2_Ex4_Ex3
1296	Rtl4	Ex5_Ex7_Ex6
1297	Rtp3	ENDO_OPC_Ex13
1298	Rubcnl	OPC_Inh2
1299	Runx1t1	Ex5_Ex7_PEC_Inh2
1300	Runx2	Ex7_Ex1_Ex9
1301	Rxfp1	Ex6_Ex4_Ex9_Ex12
1302	Ryr2	Ex7_Inh2_Ex4_Ex3
1303	Ryr3	Ex7_Ex6_Ex4
1304	S100a1	OPC_Inh2
1305	S100a11	Ex5_Ex4
1306	S1pr4	OPC_AST1_Ex3
1307	Saa2	PEC_Ex8
1308	Samd12	Inh2_Ex1
1309	Samd13	AST1_Ex8_AST2_Ex9
1310	Samd5	Ex6_Ex11_Ex9
1311	Sat1	PEC_OPC_all
1312	Satb2	Ex7_Ex2_Ex13
1313	Scgb3a1	ENDO_OLG
1314	Scml4	Ex5_Ex2_Ex3_Ex10
1315	Scn5a	Ex4_Ex8
1316	Scn9a	Inh2_Ex1
1317	Sdc1	Inh1_Ex4
1318	Sdk2	Ex2_Ex1_Inh3_Ex8_Ex9
1319	Sebox	ENDO_PEC_OPC
1320	Sema3d	Ex5_PEC_Ex2_Ex9_Ex12
1321	Sema3e	Ex5_Ex7_Inh3_Ex3
1322	Sema3g	ENDO_Ex3
1323	Sema5b	Inh2_Ex1
1324	Sema6a	Inh2_OLG
1325	Sema6d	Inh2_AST1_Ex9
1326	Serpinb1a	PEC_OPC_OLG
1327	Serpinb6b	Ex5_Ex2_Ex1_Ex3
1328	Serpinf1	Ex5_AST1_Inh3_Ex3_AST2
1329	Serping1	Ex2_Ex13
1330	Setbp1	PEC_Ex4_Ex1
1331	Sez6l	Ex5_Ex7_Ex4_Ex1
1332	Sfrp1	PEC_OPC
1333	Sfrp2	PEC_AST2
1334	Sgcd	Ex2_Inh2
1335	Sgcz	Ex5_Ex2_Inh2
1336	Sh3bgrl	Ex5_ENDO_Ex6_Inh2_AST1_Ex3
1337	Sh3d19	Ex6_Ex9
1338	Sh3kbp1	Ex6_OLG_Ex3
1339	Sh3rf1	Ex5_Ex7_Ex2_OPC_Ex3_Ex9
1340	Sh3rf2	Ex4_Ex11
1341	Sh3rf3	Ex5_Inh2
1342	Sh3tc2	ENDO_Inh1_OLG
1343	Shank2	Ex5_Ex7_Ex4_Ex9
1344	She	Inh2_Ex4_Inh3
1345	Siah3	Ex5_Ex6_Ex2_Ex10
1346	Sipa1l1	Ex5_Ex7_Ex6_Ex2_Ex1
1347	Skap1	Ex5_Ex2_AST1_Ex3_Ex8_AST2
1348	Slc12a7	ENDO_PEC_Ex1_Micro/Macro
1349	Slc13a1	Inh1_OLG_Ex8_Ex13_Ex10
1350	Slc14a2	Inh2_Ex3_Ex9_Ex10
1351	Slc16a10	Ex5_Inh1_Ex6_Ex1_Ex3_Micro/Macro_Ex9
1352	Slc16a12	PEC_OPC
1353	Slc16a2	ENDO_Ex7_Inh2_Ex13
1354	Slc16a9	Inh2_Micro/Macro
1355	Slc1a5	ENDO_OPC_Inh3
1356	Slc1a6	Ex2_Ex9_Ex10
1357	Slc22a2	OPC_AST1
1358	Slc24a3	Ex7_Ex4
1359	Slc24a4	Ex7_Ex1
1360	Slc25a10	PEC_Ex9
1361	Slc25a21	PEC_Ex2_AST1_AST2
1362	Slc26a4	Ex5_Ex2_Ex4_Ex3
1363	Slc2a13	Inh2_Ex1_Ex8_Ex13
1364	Slc2a7	OPC_OLG_Ex8_Ex12
1365	Slc35f1	Ex5_Inh2_Ex4_Ex9
1366	Slc35f4	Ex7_Ex6_Ex2_Inh2_Ex4_Ex10
1367	Slc39a8	PEC_Micro/Macro
1368	Slc40a1	Ex3_Micro/Macro
1369	Slc43a1	Ex7_Inh3_Ex11
1370	Slc43a3	Inh1_OPC_Micro/Macro
1371	Slc44a5	Inh2_Ex10
1372	Slc47a1	ENDO_Inh1_Ex4
1373	Slc47a2	PEC_Ex2
1374	Slc52a3	Ex5_ENDO_PEC_Micro/Macro_Ex9
1375	Slc5a11	OLG_Inh3
1376	Slc6a1	OLG_all
1377	Slc6a11	Ex2_AST2
1378	Slc6a12	Ex5_Ex2_OPC_Micro/Macro
1379	Slc7a15	Ex5_AST1_Ex3_Micro/Macro_Ex10
1380	Slc7a7	PEC_Ex3_Ex8
1381	Slc8a1	Ex7_Ex4
1382	Slc9a2	Ex5_Ex6_Ex2_Ex3
1383	Slc9a9	Ex7_Ex4_Ex1_Ex3
1384	Slco1a4	ENDO_PEC
1385	Slfn2	Ex5_ENDO_Inh2_Ex3
1386	Slfn3	ENDO_OLG
1387	Slfn5	PEC_Ex2
1388	Slit1	Ex7_Ex1
1389	Slit2	Ex5_Ex7_Ex4_Ex3_Ex9
1390	Slit3	Ex5_Inh1_Ex7_Ex2_Ex4_Ex1
1391	Smad6	Inh2_Micro/Macro_Ex10
1392	Smim3	Inh1_PEC_AST1
1393	Snai1	PEC_OPC_AST1_Ex3
1394	Snca	Ex5_Ex7_Ex2_Inh2_Ex4
1395	Sncaip	Inh2_AST1
1396	Sncg	Inh2_Ex12
1397	Sntg1	Ex7_Ex2_Inh2_Ex1_Micro/Macro
1398	Sntg2	Inh2_Ex8
1399	Sntn	Ex5_Inh1_Ex2_Ex3_AST2
1400	Sobp	Ex5_Ex7_Inh2
1401	Sorcs1	Inh2_AST2
1402	Sorcs2	Ex5_Ex1_Ex13
1403	Sostdc1	Ex5_Inh1_OPC_Ex3_Micro/Macro
1404	Sox10	PEC_OLG
1405	Sox17	Ex5_PEC_Ex2_Ex3_Ex10
1406	Sox5	Ex5_Ex4_Ex8
1407	Sox5os4	PEC_AST2_Ex10
1408	Sox9	Ex2_AST1_Ex13
1409	Sp100	Ex5_PEC
1410	Sp5	ENDO_Inh1_OLG
1411	Spag16	Ex6_Ex11_AST2
1412	Spag17	Ex2_Ex4_Inh3_Ex8
1413	Spats2l	Ex2_Ex3_Ex13_Ex9
1414	Spink10	Ex5_Ex7_Inh2_Ex4_Ex1_Inh3_Ex3_Ex9
1415	Spock1	Ex5_Ex6_Inh2_Ex13_Ex10
1416	Spon1	AST1_Ex1
1417	Srgap1	ENDO_Ex6_AST1
1418	Srgap3	Ex5_Ex7_Inh2
1419	Srgn	Ex5_Ex3
1420	Ssc4d	Ex5_Inh1_Ex6_Ex2_OLG_Inh3_Ex9
1421	Sspnos	Ex1_AST2
1422	Stat4	PEC_OPC_Ex1
1423	Stk31	Inh3_Ex8
1424	Stk32b	Ex5_PEC_Inh2_Ex1_Ex3
1425	Ston2	AST1_Ex1_Micro/Macro
1426	Stra6	ENDO_PEC_Ex2_Ex1
1427	Strc	Ex7_Ex1_OLG
1428	Strip2	Inh1_AST2
1429	Stum	Ex5_Ex7_Ex2_Ex3_Ex11
1430	Stx11	PEC_Ex2
1431	Sugct	AST1_Ex4_AST2
1432	Sulf2	Inh2_Ex4
1433	Sult6b1	AST1_AST2
1434	Sv2b	Ex5_Inh1_Ex7_Ex4
1435	Sv2c	Inh1_Ex2_Ex1_Ex11
1436	Svep1	Inh1_OPC
1437	Svil	ENDO_AST1
1438	Syk	ENDO_Micro/Macro_Ex10
1439	Syn1	Ex7_Ex6_Micro/Macro
1440	Synm	ENDO_Ex2
1441	Synpr	Inh1_Ex1_Micro/Macro
1442	Syt1	Ex7_Inh2_Ex13_Ex9
1443	Syt10	Ex2_Ex1_Ex3_AST2_Ex9
1444	Syt16	Ex7_Ex4_Ex1_Ex11_Ex13
1445	Syt6	Inh1_Ex6
1446	Tac2	AST1_Micro/Macro
1447	Tacr1	Inh2_Ex1
1448	Tafa1	Ex7_Ex4
1449	Tafa5	Ex7_AST1_Ex4_Ex1
1450	Tagln	PEC_Ex2_Inh2
1451	Tal1	ENDO_PEC_Ex10
1452	Tanc1	Ex7_Ex2_Ex4_Ex3
1453	Tanc2	Ex5_Inh2_Ex1_Ex9
1454	Tbx1	Ex5_ENDO_Ex4_Ex3_AST2
1455	Tbx2	Ex7_Inh2
1456	Tbx3	Ex5_ENDO
1457	Tbxa2r	ENDO_Ex7_Ex1
1458	Tcaf2	ENDO_OPC_Ex3
1459	Tcea3	OPC_Inh3
1460	Tcerg1l	Ex5_Ex2_Ex3
1461	Tcf7l1	Ex5_OLG
1462	Tcim	ENDO_Ex11_Ex9_Ex10
1463	Tec	Ex2_OPC
1464	Tenm2	Ex5_Ex3
1465	Tenm3	Ex5_Ex7_Inh2
1466	Tenm4	Ex5_Ex7_Inh2_Ex4_Ex1
1467	Tent5c	Inh1_PEC_OPC_AST1_Ex13_Micro/Macro
1468	Tex21	Ex7_Ex6_Ex11_Ex13
1469	Tfap2b	Ex5_Inh1_Ex3
1470	Tfcp2l1	AST1_Ex9
1471	Tfrc	ENDO_Inh2_Ex1
1472	Tgfb2	Ex5_ENDO_Ex2_Ex3
1473	Tgfbi	PEC_Ex8_Micro/Macro
1474	Thbs1	PEC_OPC_AST1_Ex4_Inh3
1475	Themis2	Ex6_AST1
1476	Thrsp	AST1_Ex4
1477	Thsd4	Ex7_Ex4
1478	Thsd7b	Ex2_Ex1
1479	Tiam2	Ex5_Ex7_Ex2_AST1_Ex4
1480	Tie1	Inh1_Inh2
1481	Tiparp	Ex5_Ex11
1482	Tll2	Ex1_Micro/Macro
1483	Tmeff2	Ex1_Ex13
1484	Tmem100	Inh2_AST1_Inh3
1485	Tmem108	Ex6_Ex1_AST2_Micro/Macro
1486	Tmem117	OLG_Ex10
1487	Tmem119	Ex2_AST1
1488	Tmem132b	Ex5_Ex7_Ex1_Ex9
1489	Tmem132cos	Ex6_Inh3
1490	Tmem132d	Ex5_Ex7_Ex9
1491	Tmem140	Ex2_Ex3
1492	Tmem178	Ex6_Inh2
1493	Tmem178b	Ex5_Ex7_Ex2_Inh2
1494	Tmem196	Inh2_AST2_Ex13
1495	Tmem200a	Ex5_Ex7_Ex2_Ex4_Ex3
1496	Tmem212	ENDO_PEC_Inh2_AST2_Micro/Macro
1497	Tmem252	ENDO_Ex3
1498	Tmem26	PEC_Ex11
1499	Tmem273	AST1_Micro/Macro
1500	Tmem40	PEC_AST1_Inh3
1501	Tmem45a	Ex7_PEC_Ex2_OPC
1502	Tmem63a	Inh1_OLG
1503	Tmem71	ENDO_PEC_Ex3_AST2
1504	Tmem98	ENDO_Inh1_Ex1
1505	Tmsb15b1	Ex1_OLG
1506	Tmtc1	OPC_Ex9
1507	Tnfaip6	Ex2_OPC_OLG_Ex3_Ex12
1508	Tnfaip8	AST1_Micro/Macro
1509	Tnfaip8l3	Ex5_Ex2_Ex4_Ex1_Ex3_Ex8
1510	Tnfrsf10b	Ex2_OPC
1511	Tnfrsf1b	Ex7_PEC_OLG
1512	Tnfsf10	ENDO_Ex6
1513	Tnr	Ex7_Ex1
1514	Tox3	Ex7_Inh2_Ex1
1515	Tpm2	Inh2_Ex4_Micro/Macro
1516	Tpx2	Inh1_PEC_Ex2_OPC_AST1_Ex3_Ex10
1517	Trabd2b	Ex1_Ex9
1518	Trerf1	Ex5_Ex7_Inh2_AST1_Ex4_Ex1
1519	Trhde	Ex5_Ex6
1520	Trhr	Ex5_PEC_Ex1_Inh3_Ex3
1521	Trim16	Ex5_ENDO_PEC_Ex4_Micro/Macro
1522	Trim30a	ENDO_PEC
1523	Trim34a	Ex5_Ex1_Ex3_Ex9_Ex10
1524	Trim59	Ex2_OLG_Ex12
1525	Trp63	OPC_AST1_Ex1
1526	Trpc3	ENDO_Ex4
1527	Trpc5	Ex7_Inh2
1528	Trpc6	Inh2_Ex1_Ex8
1529	Trpc7	Ex5_Ex7_Ex3_Ex9_Ex10
1530	Tspan18	Ex5_Ex4_Ex1_Ex3
1531	Tspan8	Ex5_PEC_Micro/Macro
1532	Ttr	Ex5_ENDO_Inh1_Ex7_OPC_Inh2_Ex4_Ex1_Ex11_Micro/Macro_Ex9_Ex12
1533	Twist1	ENDO_PEC_Ex2_Inh3
1534	Txnip	OPC_OLG_Ex8
1535	Tyrobp	Ex5_ENDO_Inh1_OLG_Micro/Macro
1536	Uaca	PEC_Ex4
1537	Unc45b	Ex5_ENDO_Ex3
1538	Unc5cl	Ex5_Ex12
1539	Unc5d	Ex5_Inh2
1540	Unc79	Ex5_Inh1_Ex7_Inh2_Ex1_Ex3
1541	Ush2a	Inh1_Ex9_Ex12
1542	Ushbp1	Ex5_PEC
1543	Usp18	ENDO_Inh2_Ex3_Ex10
1544	Usp29	Ex5_Inh2_Ex3
1545	Ust	Ex4_OLG
1546	Utrn	AST1_all
1547	Vamp5	Ex5_AST1_Ex10
1548	Vat1	Ex5_ENDO
1549	Vat1l	Ex2_Inh2_Inh3_Micro/Macro
1550	Vav1	ENDO_Micro/Macro
1551	Vcan	Ex5_Ex10
1552	Vcl	ENDO_Ex4
1553	Vegfc	Ex5_Micro/Macro
1554	Vgll3	OPC_Ex9
1555	Vsir	Ex5_Ex3
1556	Vstm2a	ENDO_OPC_Ex9
1557	Vtcn1	Inh1_PEC_Ex6_Ex11_AST2_Ex13_Micro/Macro_Ex12
1558	Vtn	Ex2_Micro/Macro
1559	Vwa3a	ENDO_Ex1
1560	Vwf	Ex5_ENDO_Ex2
1561	Wdr49	AST2_Ex10
1562	Wdr63	Ex5_Ex2_OPC_Ex3
1563	Wdr88	Ex7_Ex9
1564	Wipf1	ENDO_PEC_OLG
1565	Wnt5a	Ex5_PEC_OPC_OLG_Ex3
1566	Wwox	Inh2_AST1
1567	Xkr4	Ex7_Inh2_Ex4_Ex1_Ex8
1568	Xkr6	Ex6_Inh2
1569	Xlr	ENDO_PEC_OPC_Ex10
1570	Xylt1	Ex7_Ex2_Ex4_Ex9_Ex10
1571	Zan	ENDO_OLG_Inh3
1572	Zbbx	Ex5_Ex7_Ex6_Ex4_OLG_Ex3_Ex13
1573	Zbtb3	Inh2_AST1
1574	Zdbf2	Ex6_Ex2
1575	Zdhhc14	Ex7_Ex4
1576	Zdhhc19	ENDO_Ex6_OLG
1577	Zeb2	AST1_Ex4
1578	Zfand4	Inh1_Ex8
1579	Zfhx3	OPC_AST1
1580	Zfp36l1	Ex2_Ex3
1581	Zfp385b	Ex7_Ex6
1582	Zfp385c	Ex2_OPC_Inh3_Ex8
1583	Zfp462	Ex7_Ex4_Ex3
1584	Zfp474	Ex5_Ex12
1585	Zfp521	OPC_AST1
1586	Zfp536	Inh2_Micro/Macro
1587	Zfp804b	Inh2_Ex9
1588	Zfp979	ENDO_PEC
1589	Zhx3	Inh1_Inh2_OLG_all
1590	Zic3	Ex5_OPC_Inh2_Ex4_Ex3
1591	Zmat4	Ex5_Ex7_Inh2_Ex3
1592	Znhit2	Ex5_OLG_Ex3_Micro/Macro
1593	Zswim6	OPC_AST1_Ex4_OLG

## Sheet: DEGs_celltypes
	p_val	avg_log2FC	pct.1	pct.2	p_val_adj	cellType	genes
Ppp1r14a	7.71161e-176	-1.24834	0.634	0.019	2.31348e-172	Ex5	Ppp1r14a
Car8	4.589e-170	1.37709	0.332	0.048	1.3767e-166	Ex5	Car8
Acta2	4.31769e-157	-7.41033	0.679	0.09	1.29531e-153	Ex5	Acta2
B130024G19Rik	5.68675e-135	-8.78555	0.636	0.041	1.70603e-131	Ex5	B130024G19Rik
Slc26a4	6.68753e-131	-4.40003	0.628	0.049	2.00626e-127	Ex5	Slc26a4
Lhfpl2	2.52796e-123	-6.44186	0.432	0.022	7.58387e-120	Ex5	Lhfpl2
Plaat3	5.32134e-118	-7.92234	0.531	0.027	1.5964e-114	Ex5	Plaat3
Myh11	1.90848e-116	1.9168	0.681	0.038	5.72545e-113	Ex5	Myh11
Nkd1	1.62071e-115	1.19659	0.335	0.016	4.86213e-112	Ex5	Nkd1
Sema3e	6.79369e-113	-5.13007	0.383	0.109	2.03811e-109	Ex5	Sema3e
Sh3bgrl	2.15158e-108	-11.4801	0.692	0.053	6.45474e-105	Ex5	Sh3bgrl
Disp3	2.24335e-107	-15.6806	0.551	0.038	6.73006e-104	Ex5	Disp3
Rspo3	1.89069e-105	-4.90682	0.419	0.055	5.67207e-102	Ex5	Rspo3
Spink10	3.96148e-104	-15.1828	0.355	0.067	1.18845e-100	Ex5	Spink10
Stum	7.95404e-103	-6.40088	0.564	0.066	2.38621e-99	Ex5	Stum
Slc9a2	2.72648e-102	-0.395569	0.271	0.024	8.17944e-99	Ex5	Slc9a2
Rtl4	2.06984e-101	-7.28593	0.346	0.093	6.20951e-98	Ex5	Rtl4
4930519F16Rik	7.99384e-101	1.23349	0.665	0.006	2.39815e-97	Ex5	4930519F16Rik
Zfp36l1	2.91308e-100	5.56643	0.427	0.055	8.73923e-97	Ex5	Zfp36l1
Fxyd1	3.87879e-100	-5.24067	0.621	0.038	1.16364e-96	Ex5	Fxyd1
Klf8	1.70062e-99	-15.195	0.401	0.031	5.10187e-96	Ex5	Klf8
Hba-a2	9.50022e-98	-3.60203	0.606	0.101	2.85007e-94	Ex5	Hba-a2
Calcrl	1.56388e-95	-8.48217	0.337	0.019	4.69165e-92	Ex5	Calcrl
Col23a1	2.69378e-94	-6.70415	0.355	0.026	8.08134e-91	Ex5	Col23a1
Bmp3	1.90773e-93	-4.95628	0.674	0.005	5.72318e-90	Ex5	Bmp3
Tmem200a	6.45297e-93	-7.68077	0.57	0.075	1.93589e-89	Ex5	Tmem200a
Gm45323	3.65124e-92	-7.23545	0.533	0.018	1.09537e-88	Ex5	Gm45323
Tgfbr2	2.59251e-91	0.8947	0.322	0.03	7.77753e-88	Ex5	Tgfbr2
Gm31698	3.77674e-91	-5.65513	0.264	0.024	1.13302e-87	Ex5	Gm31698
Prlr	4.11112e-91	-6.35575	0.482	0.009	1.23334e-87	Ex5	Prlr
Dcn	8.4593e-91	-6.73624	0.397	0.066	2.53779e-87	Ex5	Dcn
Fstl5	1.44058e-89	-6.50138	0.277	0.103	4.32173e-86	Ex5	Fstl5
Gimap6	4.87203e-88	0.337754	0.579	0.024	1.46161e-84	Ex5	Gimap6
C530008M17Rik	5.60873e-88	-15.2844	0.438	0.112	1.68262e-84	Ex5	C530008M17Rik
Npr3	7.62395e-87	-11.7194	0.445	0.053	2.28718e-83	Ex5	Npr3
Hs6st2	1.895e-85	-12.4714	0.352	0.062	5.68501e-82	Ex5	Hs6st2
Nr4a2	5.06936e-85	-2.58325	0.467	0.047	1.52081e-81	Ex5	Nr4a2
Pcsk1	1.7751e-83	-14.2358	0.251	0.043	5.32529e-80	Ex5	Pcsk1
Edn1	3.23911e-83	-17.0698	0.498	0.011	9.71734e-80	Ex5	Edn1
Nr2f2	6.76925e-83	-0.717902	0.255	0.047	2.03078e-79	Ex5	Nr2f2
Crip1	4.17834e-82	7.33051	0.597	0.125	1.2535e-78	Ex5	Crip1
Slc16a10	4.36388e-82	-10.1425	0.419	0.027	1.30917e-78	Ex5	Slc16a10
Adgrf5	2.78424e-81	6.63894	0.44	0.096	8.35272e-78	Ex5	Adgrf5
Hspa1a	3.84673e-81	0.427154	0.462	0.025	1.15402e-77	Ex5	Hspa1a
Pde5a	1.08865e-80	-2.40692	0.286	0.018	3.26596e-77	Ex5	Pde5a
A2ml1	3.16569e-80	-5.17417	0.658	0.004	9.49707e-77	Ex5	A2ml1
Znhit2	4.29626e-79	-3.34106	0.621	0.008	1.28888e-75	Ex5	Znhit2
Nes	4.77364e-78	2.72707	0.462	0.036	1.43209e-74	Ex5	Nes
Erg	2.35299e-77	-6.62948	0.489	0.022	7.05896e-74	Ex5	Erg
Ppp1r17	3.90645e-77	-4.95139	0.537	0.009	1.17193e-73	Ex5	Ppp1r17
Cnih3	5.15807e-77	-14.9116	0.315	0.049	1.54742e-73	Ex5	Cnih3
Epb41l4a	2.02043e-76	-16.1038	0.515	0.014	6.0613e-73	Ex5	Epb41l4a
Cyp26b1	1.53615e-75	-10.0297	0.432	0.006	4.60844e-72	Ex5	Cyp26b1
Ccdc153	4.00533e-75	-7.59396	0.502	0.01	1.2016e-71	Ex5	Ccdc153
Ifitm3	9.98601e-73	11.7263	0.361	0.131	2.9958e-69	Ex5	Ifitm3
Gpr17	1.43651e-72	-6.19455	0.614	0.007	4.30952e-69	Ex5	Gpr17
Tfap2b	4.19737e-72	-16.792	0.529	0.011	1.25921e-68	Ex5	Tfap2b
Gpc3	4.91427e-72	-6.42397	0.37	0.007	1.47428e-68	Ex5	Gpc3
Bin2	5.05621e-72	-17.212	0.643	0.001	1.51686e-68	Ex5	Bin2
Plscr2	1.04818e-70	2.92658	0.542	0.007	3.14455e-67	Ex5	Plscr2
Trpc7	1.29636e-70	-7.64744	0.375	0.019	3.88908e-67	Ex5	Trpc7
Pkp2	5.43588e-70	-16.9475	0.321	0.087	1.63076e-66	Ex5	Pkp2
Gm2115	1.15283e-69	-17.3251	0.291	0.061	3.4585e-66	Ex5	Gm2115
Kit	1.62578e-69	-12.2953	0.366	0.085	4.87735e-66	Ex5	Kit
Rspo2	1.82544e-69	-6.1964	0.286	0.051	5.47633e-66	Ex5	Rspo2
Cyba	1.88093e-69	-1.19969	0.577	0.025	5.64279e-66	Ex5	Cyba
Tspan18	6.50245e-69	-8.81571	0.427	0.011	1.95074e-65	Ex5	Tspan18
D030068K23Rik	1.3818e-68	-14.1863	0.319	0.033	4.1454e-65	Ex5	D030068K23Rik
Zic3	2.02593e-68	-8.51168	0.408	0.01	6.07778e-65	Ex5	Zic3
Necab1	6.00681e-68	-3.45964	0.412	0.069	1.80204e-64	Ex5	Necab1
Car2	1.41341e-67	-12.4572	0.401	0.055	4.24022e-64	Ex5	Car2
Siah3	2.85496e-67	-15.3141	0.337	0.03	8.56487e-64	Ex5	Siah3
Sema3d	6.33761e-67	-8.07365	0.286	0.024	1.90128e-63	Ex5	Sema3d
Mei4	3.43437e-66	-4.4288	0.485	0.032	1.03031e-62	Ex5	Mei4
Galnt14	4.81927e-66	-8.87613	0.262	0.058	1.44578e-62	Ex5	Galnt14
Fyb2	1.22104e-65	-11.4159	0.559	0.012	3.66313e-62	Ex5	Fyb2
Clvs2	1.26078e-65	-10.2371	0.278	0.088	3.78233e-62	Ex5	Clvs2
Adamts1	1.00692e-64	-0.586341	0.359	0.023	3.02076e-61	Ex5	Adamts1
Prg4	1.13024e-64	5.09891	0.326	0.011	3.39071e-61	Ex5	Prg4
C130073E24Rik	3.62104e-64	-6.85076	0.328	0.039	1.08631e-60	Ex5	C130073E24Rik
Eci2	7.45405e-64	-7.98569	0.319	0.022	2.23621e-60	Ex5	Eci2
Col5a2	9.42121e-64	-17.5353	0.41	0.007	2.82636e-60	Ex5	Col5a2
Emcn	1.31857e-63	3.5227	0.267	0.042	3.95572e-60	Ex5	Emcn
Dapl1	2.29019e-63	-17.922	0.581	0.004	6.87057e-60	Ex5	Dapl1
Fam107a	2.37011e-63	-4.76359	0.452	0.043	7.11033e-60	Ex5	Fam107a
Trp53bp2	5.83846e-63	3.81755	0.295	0.023	1.75154e-59	Ex5	Trp53bp2
Zmat4	8.73842e-63	-4.13748	0.278	0.145	2.62153e-59	Ex5	Zmat4
Vwf	1.89758e-62	-8.90826	0.405	0.028	5.69273e-59	Ex5	Vwf
A330076C08Rik	2.70194e-62	-18.8321	0.599	0.003	8.10583e-59	Ex5	A330076C08Rik
Klhl1	3.05191e-62	-4.63099	0.531	0.025	9.15573e-59	Ex5	Klhl1
Gm6999	2.17529e-61	-3.45826	0.582	0.006	6.52586e-58	Ex5	Gm6999
Tpm2	2.30329e-61	1.35231	0.504	0.039	6.90986e-58	Ex5	Tpm2
Rnf125	3.17171e-60	-10.8846	0.381	0.007	9.51514e-57	Ex5	Rnf125
Rasip1	4.8413e-60	-3.0727	0.454	0.036	1.45239e-56	Ex5	Rasip1
Pcp2	1.94581e-59	3.52659	0.527	0.035	5.83743e-56	Ex5	Pcp2
Zbbx	3.05014e-59	-5.31244	0.429	0.011	9.15043e-56	Ex5	Zbbx
Prelp	5.01143e-59	-4.18578	0.482	0.017	1.50343e-55	Ex5	Prelp
Bcl11b	5.17524e-59	-13.2251	0.359	0.099	1.55257e-55	Ex5	Bcl11b
Kank2	8.73937e-59	-12.2929	0.355	0.019	2.62181e-55	Ex5	Kank2
Ank1	2.21445e-58	-4.48365	0.266	0.06	6.64335e-55	Ex5	Ank1
Layn	2.5326e-58	-1.52433	0.529	0.019	7.5978e-55	Ex5	Layn
Rnf128	4.69564e-58	-5.11546	0.469	0.029	1.40869e-54	Ex5	Rnf128
Ldb2	7.02766e-58	-6.12783	0.405	0.161	2.1083e-54	Ex5	Ldb2
Cxcl12	7.61323e-58	10.2709	0.467	0.173	2.28397e-54	Ex5	Cxcl12
Tgfb2	1.01821e-57	-12.5923	0.462	0.037	3.05463e-54	Ex5	Tgfb2
Hilpda	1.9493e-57	-5.35155	0.597	0.003	5.8479e-54	Ex5	Hilpda
Nnat	2.487e-57	-9.1455	0.302	0.211	7.461e-54	Ex5	Nnat
Gata2	3.44406e-57	-3.27555	0.5	0.016	1.03322e-53	Ex5	Gata2
Fzd6	4.78916e-57	-4.74121	0.321	0.018	1.43675e-53	Ex5	Fzd6
Cd55	7.22586e-57	-1.24471	0.542	0.01	2.16776e-53	Ex5	Cd55
Gm45341	8.60596e-57	-9.1929	0.456	0.01	2.58179e-53	Ex5	Gm45341
Diaph2	2.55785e-56	3.10604	0.328	0.18	7.67355e-53	Ex5	Diaph2
Rgs9	2.6064e-56	-1.57622	0.495	0.019	7.81919e-53	Ex5	Rgs9
Slfn2	3.76692e-56	-11.8709	0.571	0.005	1.13008e-52	Ex5	Slfn2
Apold1	6.0955e-56	2.02755	0.407	0.04	1.82865e-52	Ex5	Apold1
Adamts17	7.76507e-56	-12.999	0.493	0.068	2.32952e-52	Ex5	Adamts17
Prkag2	1.60448e-55	-14.4755	0.33	0.192	4.81345e-52	Ex5	Prkag2
Jazf1	1.82876e-55	-11.7082	0.35	0.17	5.48629e-52	Ex5	Jazf1
S100a13	6.0348e-55	4.21819	0.544	0.059	1.81044e-51	Ex5	S100a13
Mdga1	6.95304e-55	-9.90275	0.421	0.052	2.08591e-51	Ex5	Mdga1
Calb1	6.99016e-55	-13.1104	0.425	0.103	2.09705e-51	Ex5	Calb1
Rflnb	8.45446e-55	2.88591	0.421	0.029	2.53634e-51	Ex5	Rflnb
Mia	1.21997e-54	-3.57062	0.548	0.008	3.6599e-51	Ex5	Mia
Ndufa2	2.84858e-54	4.96952	0.564	0.083	8.54574e-51	Ex5	Ndufa2
Ndrg1	3.36675e-54	-4.3598	0.502	0.078	1.01002e-50	Ex5	Ndrg1
Nos3	3.55221e-54	-7.11935	0.288	0.017	1.06566e-50	Ex5	Nos3
Man1a	4.22372e-54	-4.02219	0.273	0.124	1.26712e-50	Ex5	Man1a
Anxa2	4.86091e-54	-2.82282	0.322	0.023	1.45827e-50	Ex5	Anxa2
Nek7	2.52296e-53	-1.53219	0.326	0.038	7.56889e-50	Ex5	Nek7
Gm36431	3.00348e-53	-9.55495	0.559	0.009	9.01043e-50	Ex5	Gm36431
Fbn2	5.20175e-53	-16.349	0.277	0.058	1.56053e-49	Ex5	Fbn2
Tnfaip8l3	5.33452e-53	-7.34177	0.423	0.021	1.60036e-49	Ex5	Tnfaip8l3
Mylk	2.17214e-52	-5.46117	0.463	0.026	6.51641e-49	Ex5	Mylk
Ttr	2.33765e-52	-9.36118	0.289	0.001	7.01296e-49	Ex5	Ttr
Zic1	2.71907e-52	-4.53729	0.388	0.062	8.15721e-49	Ex5	Zic1
Slfn5	6.19232e-52	10.7879	0.258	0.033	1.8577e-48	Ex5	Slfn5
Ptk2b	1.67478e-51	-12.6389	0.342	0.145	5.02433e-48	Ex5	Ptk2b
Map3k20	2.74629e-51	-8.72678	0.379	0.019	8.23886e-48	Ex5	Map3k20
Asgr1	4.19827e-51	-14.3065	0.625	0.003	1.25948e-47	Ex5	Asgr1
Mall	4.42629e-51	-5.36733	0.626	0.011	1.32789e-47	Ex5	Mall
Spp1	4.64287e-51	-0.822461	0.518	0.017	1.39286e-47	Ex5	Spp1
Clybl	7.03664e-51	-8.95628	0.315	0.037	2.11099e-47	Ex5	Clybl
Gm2516	1.02828e-50	-6.01107	0.33	0.008	3.08484e-47	Ex5	Gm2516
Ndrg2	1.3066e-50	2.71081	0.289	0.058	3.9198e-47	Ex5	Ndrg2
Igfbp3	5.65305e-50	4.77304	0.352	0.018	1.69592e-46	Ex5	Igfbp3
Slc35f1	7.59301e-50	-4.29262	0.258	0.153	2.2779e-46	Ex5	Slc35f1
Myo1d	7.84646e-50	-10.6772	0.396	0.053	2.35394e-46	Ex5	Myo1d
Tcerg1l	9.70887e-50	-17.1439	0.299	0.028	2.91266e-46	Ex5	Tcerg1l
Nr4a3	1.8417e-49	-14.0188	0.476	0.041	5.52511e-46	Ex5	Nr4a3
Skap1	4.5264e-49	-18.6616	0.434	0.007	1.35792e-45	Ex5	Skap1
Aff2	4.86363e-49	-6.78944	0.266	0.081	1.45909e-45	Ex5	Aff2
Homer3	8.80109e-49	-10.0444	0.447	0.023	2.64033e-45	Ex5	Homer3
Scube1	2.65543e-48	-10.1031	0.304	0.044	7.96628e-45	Ex5	Scube1
Snca	3.91571e-48	-2.71086	0.467	0.179	1.17471e-44	Ex5	Snca
Usp29	5.39205e-48	-5.08632	0.374	0.103	1.61761e-44	Ex5	Usp29
Gfap	1.52428e-47	-2.7728	0.495	0.024	4.57285e-44	Ex5	Gfap
Cul4b	2.41827e-47	7.43452	0.385	0.09	7.25482e-44	Ex5	Cul4b
Sox17	2.55486e-47	-0.516583	0.526	0.023	7.66457e-44	Ex5	Sox17
Sema3g	4.34737e-47	3.75383	0.414	0.009	1.30421e-43	Ex5	Sema3g
Emp3	6.31599e-47	-3.28409	0.507	0.012	1.8948e-43	Ex5	Emp3
2010300C02Rik	7.66402e-47	-9.55073	0.421	0.099	2.29921e-43	Ex5	2010300C02Rik
Crtac1	8.76085e-47	-6.5507	0.364	0.118	2.62825e-43	Ex5	Crtac1
S100a11	2.37861e-46	-1.88618	0.511	0.031	7.13582e-43	Ex5	S100a11
Slco2b1	3.68776e-46	3.76009	0.363	0.021	1.10633e-42	Ex5	Slco2b1
Nos1	6.28854e-46	-5.92298	0.333	0.041	1.88656e-42	Ex5	Nos1
Rhbdl3	1.02363e-45	-8.22222	0.458	0.033	3.07089e-42	Ex5	Rhbdl3
Sh3rf1	1.71181e-45	-8.37257	0.277	0.129	5.13543e-42	Ex5	Sh3rf1
Atrnl1	2.8022e-45	-8.91021	0.335	0.199	8.40659e-42	Ex5	Atrnl1
Gad2	8.96654e-45	-7.45781	0.366	0.041	2.68996e-41	Ex5	Gad2
Efemp1	1.04737e-44	-8.28872	0.379	0.01	3.1421e-41	Ex5	Efemp1
Nid1	1.39155e-44	0.897338	0.381	0.016	4.17464e-41	Ex5	Nid1
Jam2	1.55664e-44	-6.15979	0.346	0.038	4.66993e-41	Ex5	Jam2
Pcp4l1	2.07689e-44	-4.40452	0.396	0.06	6.23066e-41	Ex5	Pcp4l1
Acvrl1	2.8772e-44	8.44856	0.288	0.038	8.63161e-41	Ex5	Acvrl1
Chst11	3.18933e-44	-7.26969	0.282	0.09	9.56798e-41	Ex5	Chst11
Emp2	6.46112e-44	-6.52743	0.403	0.024	1.93834e-40	Ex5	Emp2
Fmo2	8.42146e-44	-6.21345	0.582	0.004	2.52644e-40	Ex5	Fmo2
Scml4	8.98358e-44	-15.4699	0.48	0.014	2.69507e-40	Ex5	Scml4
Vamp5	3.2462e-43	-4.90927	0.364	0.012	9.73859e-40	Ex5	Vamp5
Laptm5	3.67909e-43	-5.85542	0.408	0.005	1.10373e-39	Ex5	Laptm5
Nos1ap	5.38284e-43	-12.1641	0.266	0.18	1.61485e-39	Ex5	Nos1ap
H4c3	6.45586e-43	-4.84041	0.416	0.005	1.93676e-39	Ex5	H4c3
Vat1	9.56047e-43	-3.77474	0.405	0.016	2.86814e-39	Ex5	Vat1
Kndc1	1.12135e-42	-9.51903	0.381	0.032	3.36404e-39	Ex5	Kndc1
Mrc1	3.78657e-42	-18.7328	0.416	0.005	1.13597e-38	Ex5	Mrc1
Phldb1	4.99596e-42	-6.99106	0.253	0.02	1.49879e-38	Ex5	Phldb1
Vegfc	1.613e-41	-16.0741	0.388	0.02	4.83901e-38	Ex5	Vegfc
Cfap44	2.85518e-41	-8.29327	0.366	0.016	8.56553e-38	Ex5	Cfap44
Ctsc	4.87869e-41	-1.45188	0.416	0.016	1.46361e-37	Ex5	Ctsc
Gm32647	8.08598e-41	-6.58632	0.306	0.057	2.42579e-37	Ex5	Gm32647
Pvt1	8.70489e-41	-4.76299	0.495	0.079	2.61147e-37	Ex5	Pvt1
Irgm2	1.14316e-40	-7.1992	0.385	0.009	3.42948e-37	Ex5	Irgm2
Slc7a5	1.67098e-40	11.3657	0.342	0.07	5.01295e-37	Ex5	Slc7a5
Moxd1	1.7766e-40	-19.5731	0.425	0.005	5.32981e-37	Ex5	Moxd1
Srgn	2.04345e-40	-1.2179	0.518	0.057	6.13034e-37	Ex5	Srgn
Unc5d	4.82833e-40	-4.61999	0.353	0.21	1.4485e-36	Ex5	Unc5d
Cavin2	8.31176e-40	5.1906	0.467	0.061	2.49353e-36	Ex5	Cavin2
Mpzl2	1.03612e-39	-18.2719	0.436	0.008	3.10836e-36	Ex5	Mpzl2
Ezr	1.6136e-39	-0.754612	0.302	0.016	4.84079e-36	Ex5	Ezr
Hrct1	1.62813e-39	-3.38546	0.458	0.008	4.88439e-36	Ex5	Hrct1
Esam	5.32875e-39	4.9571	0.377	0.051	1.59863e-35	Ex5	Esam
Unc79	1.04802e-38	-5.14506	0.434	0.247	3.14406e-35	Ex5	Unc79
Edn3	1.1752e-38	-0.967953	0.542	0.011	3.52559e-35	Ex5	Edn3
Nt5dc2	2.40103e-38	-5.30309	0.537	0.007	7.20309e-35	Ex5	Nt5dc2
Myt1l	3.64495e-38	-9.408	0.418	0.274	1.09348e-34	Ex5	Myt1l
Filip1l	1.77117e-37	0.749007	0.5	0.043	5.3135e-34	Ex5	Filip1l
Dgkb	1.78024e-37	-5.01894	0.462	0.258	5.34073e-34	Ex5	Dgkb
Ednra	5.43406e-37	4.53575	0.304	0.009	1.63022e-33	Ex5	Ednra
Lsr	7.60567e-37	11.0762	0.255	0.041	2.2817e-33	Ex5	Lsr
Gm13861	2.68705e-36	-11.4067	0.344	0.005	8.06116e-33	Ex5	Gm13861
Epha5	2.74345e-36	-4.18563	0.421	0.279	8.23035e-33	Ex5	Epha5
Gm37899	2.7809e-36	-17.1831	0.31	0.072	8.34271e-33	Ex5	Gm37899
Tmem212	3.46297e-36	5.95732	0.359	0.018	1.03889e-32	Ex5	Tmem212
Fam135b	4.54147e-36	2.82385	0.324	0.226	1.36244e-32	Ex5	Fam135b
Adamtsl3	4.65608e-36	-6.65763	0.467	0.004	1.39682e-32	Ex5	Adamtsl3
Trpc6	5.33477e-36	0.297703	0.441	0.038	1.60043e-32	Ex5	Trpc6
Ogn	1.09105e-35	-7.22961	0.516	0.015	3.27315e-32	Ex5	Ogn
Hecw1	1.25897e-35	-5.14778	0.355	0.207	3.77692e-32	Ex5	Hecw1
Icam2	1.65206e-35	-2.22702	0.419	0.026	4.95617e-32	Ex5	Icam2
Kcnt2	1.97968e-35	-3.38989	0.253	0.172	5.93904e-32	Ex5	Kcnt2
Gad1	2.74057e-35	-8.62275	0.474	0.047	8.22171e-32	Ex5	Gad1
Lamb2	6.31232e-35	-4.19615	0.267	0.036	1.8937e-31	Ex5	Lamb2
Fmn1	1.22857e-34	-6.50691	0.297	0.049	3.6857e-31	Ex5	Fmn1
Psmb8	1.23803e-34	-4.49673	0.37	0.012	3.71409e-31	Ex5	Psmb8
Msn	1.62723e-34	2.78233	0.408	0.03	4.8817e-31	Ex5	Msn
Grid1	1.6547e-34	-4.98779	0.306	0.202	4.96409e-31	Ex5	Grid1
Rffl	2.22417e-34	-2.23133	0.278	0.02	6.67252e-31	Ex5	Rffl
Cox17	2.81681e-34	-1.92021	0.429	0.035	8.45043e-31	Ex5	Cox17
Enox1	6.43379e-34	-8.93381	0.295	0.203	1.93014e-30	Ex5	Enox1
Nxpe4	1.874e-33	-14.3453	0.302	0.06	5.62199e-30	Ex5	Nxpe4
Tenm4	2.87263e-33	-5.76782	0.421	0.262	8.61789e-30	Ex5	Tenm4
Borcs8	3.27745e-33	-19.6436	0.579	0.003	9.83236e-30	Ex5	Borcs8
Cntnap3	3.35903e-33	-4.92375	0.41	0.01	1.00771e-29	Ex5	Cntnap3
Ifih1	3.52345e-33	-13.8518	0.434	0.011	1.05704e-29	Ex5	Ifih1
Ppp4r4	5.95016e-33	-11.1187	0.339	0.126	1.78505e-29	Ex5	Ppp4r4
Notch4	6.56213e-33	0.974604	0.386	0.006	1.96864e-29	Ex5	Notch4
Fam183b	6.65193e-33	-7.92271	0.432	0.008	1.99558e-29	Ex5	Fam183b
Nr3c2	7.86711e-33	-7.68967	0.289	0.195	2.36013e-29	Ex5	Nr3c2
Slc9a9	8.21638e-33	1.39651	0.348	0.127	2.46491e-29	Ex5	Slc9a9
Fbln5	1.61812e-32	-3.4712	0.31	0.008	4.85435e-29	Ex5	Fbln5
Astn1	1.67371e-32	-12.4369	0.271	0.154	5.02114e-29	Ex5	Astn1
Ly6c1	1.89509e-32	6.82986	0.244	0.345	5.68528e-29	Ex5	Ly6c1
F13a1	2.25665e-32	-13.5691	0.436	0.006	6.76994e-29	Ex5	F13a1
Plp1	2.56136e-32	3.57253	0.321	0.174	7.68407e-29	Ex5	Plp1
Romo1	2.5821e-32	-3.68366	0.473	0.052	7.7463e-29	Ex5	Romo1
Vim	6.82222e-32	9.40387	0.456	0.129	2.04666e-28	Ex5	Vim
Adcy2	7.59229e-32	-5.30123	0.35	0.195	2.27769e-28	Ex5	Adcy2
Mgp	8.80561e-32	6.4126	0.544	0.132	2.64168e-28	Ex5	Mgp
Dach2	9.03164e-32	-9.0199	0.474	0.008	2.70949e-28	Ex5	Dach2
Arsj	9.3256e-32	0.835135	0.407	0.006	2.79768e-28	Ex5	Arsj
Ahcyl2	9.4953e-32	-9.49582	0.278	0.234	2.84859e-28	Ex5	Ahcyl2
Sostdc1	1.83019e-31	-19.8233	0.489	0.003	5.49058e-28	Ex5	Sostdc1
Htr2c	1.92236e-31	-5.82456	0.348	0.07	5.76708e-28	Ex5	Htr2c
Ssc4d	8.55223e-31	-15.4983	0.465	0.002	2.56567e-27	Ex5	Ssc4d
Dpysl3	1.37818e-30	-3.92445	0.26	0.036	4.13455e-27	Ex5	Dpysl3
Pdpn	1.79001e-30	-11.5779	0.288	0.005	5.37003e-27	Ex5	Pdpn
Gm45904	4.06801e-30	-13.037	0.443	0.004	1.2204e-26	Ex5	Gm45904
Hpcal1	7.83803e-30	-4.16401	0.322	0.025	2.35141e-26	Ex5	Hpcal1
Eln	1.06071e-29	-13.445	0.313	0.014	3.18213e-26	Ex5	Eln
Ppp2r2b	3.42197e-29	-3.62781	0.394	0.252	1.02659e-25	Ex5	Ppp2r2b
Ptprn2	3.86067e-29	-5.56254	0.471	0.251	1.1582e-25	Ex5	Ptprn2
Hpse2	4.33842e-29	-11.4622	0.408	0.003	1.30153e-25	Ex5	Hpse2
Cdk14	4.92176e-29	-6.80548	0.293	0.217	1.47653e-25	Ex5	Cdk14
Khdrbs3	9.17777e-29	-5.42682	0.313	0.279	2.75333e-25	Ex5	Khdrbs3
Gm13481	1.21325e-28	-6.90296	0.418	0.007	3.63974e-25	Ex5	Gm13481
B230209E15Rik	1.91113e-28	-15.8117	0.278	0.115	5.7334e-25	Ex5	B230209E15Rik
Kl	1.98722e-28	-2.14371	0.456	0.007	5.96166e-25	Ex5	Kl
Frmpd3	2.01748e-28	-11.2093	0.264	0.026	6.05245e-25	Ex5	Frmpd3
Neto1	2.03281e-28	-6.13156	0.271	0.199	6.09842e-25	Ex5	Neto1
Sorcs2	2.16487e-28	-6.27133	0.308	0.077	6.49462e-25	Ex5	Sorcs2
Rab38	3.13453e-28	-13.4392	0.251	0.008	9.40359e-25	Ex5	Rab38
Oasl2	3.75488e-28	-9.28629	0.28	0.006	1.12646e-24	Ex5	Oasl2
1110032F04Rik	6.58253e-28	-17.0172	0.473	0.004	1.97476e-24	Ex5	1110032F04Rik
Depp1	6.88912e-28	1.97285	0.315	0.009	2.06674e-24	Ex5	Depp1
Sh3rf3	8.37766e-28	-11.1618	0.256	0.14	2.5133e-24	Ex5	Sh3rf3
B830012L14Rik	1.30474e-27	-12.7976	0.256	0.118	3.91423e-24	Ex5	B830012L14Rik
Ccn2	1.98901e-27	6.89857	0.397	0.027	5.96703e-24	Ex5	Ccn2
Ccdc3	2.28699e-27	-2.51671	0.462	0.011	6.86098e-24	Ex5	Ccdc3
Gabrg3	3.35561e-27	-4.52913	0.277	0.202	1.00668e-23	Ex5	Gabrg3
Lncpint	3.95199e-27	-8.67746	0.348	0.275	1.1856e-23	Ex5	Lncpint
Itpripl1	6.01597e-27	-6.84022	0.516	0.003	1.80479e-23	Ex5	Itpripl1
Iqca	1.51857e-26	-5.03925	0.421	0.003	4.55571e-23	Ex5	Iqca
Oas1a	1.52783e-26	-17.6723	0.544	0.001	4.58348e-23	Ex5	Oas1a
Ddr2	1.55121e-26	-3.64403	0.278	0.011	4.65363e-23	Ex5	Ddr2
Ushbp1	3.3934e-26	-2.28819	0.379	0.011	1.01802e-22	Ex5	Ushbp1
Gm16083	4.86215e-26	-9.25245	0.278	0.026	1.45864e-22	Ex5	Gm16083
Kcnn2	5.25753e-26	-4.56445	0.31	0.23	1.57726e-22	Ex5	Kcnn2
Hmgn5	7.45087e-26	-4.92407	0.425	0.014	2.23526e-22	Ex5	Hmgn5
Stk32b	7.78863e-26	-5.48374	0.337	0.007	2.33659e-22	Ex5	Stk32b
Chchd10	2.0251e-25	7.6957	0.408	0.116	6.07531e-22	Ex5	Chchd10
Armc3	2.67463e-25	-5.94651	0.491	0.005	8.0239e-22	Ex5	Armc3
mt-Cytb	2.67941e-25	4.38645	0.273	0.087	8.03822e-22	Ex5	mt-Cytb
Fn1	2.91104e-25	4.35321	0.308	0.099	8.73311e-22	Ex5	Fn1
Trerf1	3.37904e-25	-6.77432	0.454	0.164	1.01371e-21	Ex5	Trerf1
Npy	5.66804e-25	-3.8808	0.284	0.025	1.70041e-21	Ex5	Npy
Serpinb6b	8.05857e-25	-4.33348	0.359	0.004	2.41757e-21	Ex5	Serpinb6b
Itih5	1.37243e-24	-2.75354	0.302	0.064	4.1173e-21	Ex5	Itih5
Parp14	1.92206e-24	-16.2257	0.432	0.007	5.76619e-21	Ex5	Parp14
Gabra3	2.34889e-24	-8.00935	0.302	0.052	7.04667e-21	Ex5	Gabra3
Sv2b	2.34891e-24	-8.11906	0.322	0.208	7.04673e-21	Ex5	Sv2b
Shank2	2.41109e-24	-5.14733	0.275	0.151	7.23327e-21	Ex5	Shank2
Rnf152	3.84585e-24	-8.4173	0.253	0.027	1.15376e-20	Ex5	Rnf152
Flrt2	4.09356e-24	-7.80697	0.286	0.159	1.22807e-20	Ex5	Flrt2
Galnt16	1.31845e-23	-4.62283	0.311	0.1	3.95536e-20	Ex5	Galnt16
Lima1	1.64802e-23	-7.5802	0.31	0.044	4.94407e-20	Ex5	Lima1
Mir142hg	1.75263e-23	-16.3502	0.491	0.002	5.25789e-20	Ex5	Mir142hg
Epha3	2.098e-23	-7.6795	0.273	0.101	6.29401e-20	Ex5	Epha3
Clu	2.25638e-23	3.56231	0.275	0.214	6.76914e-20	Ex5	Clu
BC028528	2.8817e-23	-1.83852	0.408	0.022	8.6451e-20	Ex5	BC028528
Nwd2	5.83901e-23	-8.00916	0.35	0.108	1.7517e-19	Ex5	Nwd2
Wnt5a	6.09416e-23	-4.80238	0.341	0.009	1.82825e-19	Ex5	Wnt5a
Ndufc1	6.50878e-23	-9.09418	0.478	0.067	1.95264e-19	Ex5	Ndufc1
Opn1mw	6.55282e-23	-18.2286	0.436	0.002	1.96585e-19	Ex5	Opn1mw
Abca6	1.11015e-22	-15.7115	0.432	0.006	3.33044e-19	Ex5	Abca6
Mgmt	1.1786e-22	-4.95985	0.277	0.005	3.53579e-19	Ex5	Mgmt
Tmsb4x	1.34173e-22	11.3933	0.319	0.516	4.02519e-19	Ex5	Tmsb4x
Vcan	1.44426e-22	-2.36766	0.28	0.026	4.33277e-19	Ex5	Vcan
Chrna7	1.47109e-22	-6.88557	0.3	0.073	4.41328e-19	Ex5	Chrna7
Dip2c	1.67047e-22	-6.73697	0.277	0.28	5.01142e-19	Ex5	Dip2c
Elavl2	2.1184e-22	-6.1261	0.286	0.14	6.3552e-19	Ex5	Elavl2
Nell1	3.50209e-22	-6.83455	0.266	0.119	1.05063e-18	Ex5	Nell1
Elovl7	5.11333e-22	-15.8683	0.284	0.027	1.534e-18	Ex5	Elovl7
C1qb	7.11511e-22	-4.55971	0.322	0.008	2.13453e-18	Ex5	C1qb
Alcam	7.62437e-22	-11.7381	0.262	0.209	2.28731e-18	Ex5	Alcam
Gabra5	8.04071e-22	-5.73804	0.361	0.079	2.41221e-18	Ex5	Gabra5
Myo18b	1.06408e-21	-18.6535	0.504	0.001	3.19225e-18	Ex5	Myo18b
Gm12718	1.55869e-21	2.54079	0.421	0.027	4.67607e-18	Ex5	Gm12718
Myo5b	1.80422e-21	-14.8188	0.266	0.027	5.41265e-18	Ex5	Myo5b
Cldn19	2.87558e-21	14.7935	0.346	0.482	8.62674e-18	Ex5	Cldn19
Id3	3.22635e-21	5.0149	0.277	0.103	9.67904e-18	Ex5	Id3
Grik2	3.65473e-21	-9.2299	0.288	0.326	1.09642e-17	Ex5	Grik2
Tec	4.2773e-21	3.66502	0.275	0.005	1.28319e-17	Ex5	Tec
Btk	8.19886e-21	-17.5504	0.518	0.005	2.45966e-17	Ex5	Btk
Abca8a	1.71736e-20	-18.3785	0.372	0.006	5.15207e-17	Ex5	Abca8a
Pparg	2.92264e-20	-12.791	0.407	0.043	8.76792e-17	Ex5	Pparg
Pde4d	3.00705e-20	-5.02287	0.266	0.289	9.02114e-17	Ex5	Pde4d
Cfap206	3.09536e-20	-5.84622	0.341	0.006	9.28607e-17	Ex5	Cfap206
Gng5	3.45164e-20	-4.0804	0.476	0.096	1.03549e-16	Ex5	Gng5
Tmem178b	4.89352e-20	-3.81418	0.388	0.278	1.46805e-16	Ex5	Tmem178b
Prss45	6.1923e-20	14.2007	0.108	0.348	1.85769e-16	Ex5	Prss45
Zc3hav1	7.24196e-20	6.93445	0.335	0.009	2.17259e-16	Ex5	Zc3hav1
Tbx1	7.82683e-20	-0.250541	0.308	0.004	2.34805e-16	Ex5	Tbx1
Gm10687	1.00836e-19	-17.16	0.359	0.001	3.02509e-16	Ex5	Gm10687
Mapk10	1.24611e-19	-6.54433	0.381	0.288	3.73834e-16	Ex5	Mapk10
Pcdh15	1.31911e-19	-2.27174	0.311	0.275	3.95733e-16	Ex5	Pcdh15
Gabra2	1.54945e-19	-12.2384	0.337	0.26	4.64835e-16	Ex5	Gabra2
2310002F09Rik	2.13343e-19	-6.12017	0.346	0.025	6.40029e-16	Ex5	2310002F09Rik
Trim16	3.90636e-19	-4.2673	0.416	0.008	1.17191e-15	Ex5	Trim16
Tcf7l1	4.24128e-19	-3.79882	0.278	0.006	1.27238e-15	Ex5	Tcf7l1
Ly6a	5.23045e-19	10.9553	0.412	0.192	1.56914e-15	Ex5	Ly6a
Sp100	6.76543e-19	-4.71996	0.289	0.013	2.02963e-15	Ex5	Sp100
Nupr1	7.15394e-19	-6.15723	0.335	0.009	2.14618e-15	Ex5	Nupr1
Gm30667	7.73903e-19	-16.358	0.487	0	2.32171e-15	Ex5	Gm30667
Unc5cl	7.91357e-19	-1.44987	0.495	0	2.37407e-15	Ex5	Unc5cl
Cdh8	8.79284e-19	-5.94877	0.306	0.184	2.63785e-15	Ex5	Cdh8
Acot5	1.23898e-18	-19.4371	0.502	0.003	3.71695e-15	Ex5	Acot5
2810030D12Rik	1.5376e-18	14.4178	0.357	0.49	4.61279e-15	Ex5	2810030D12Rik
Lix1	1.65214e-18	-7.5243	0.364	0.034	4.95642e-15	Ex5	Lix1
Lrfn5	1.75036e-18	-2.80004	0.502	0.325	5.25108e-15	Ex5	Lrfn5
Rpl32	2.69993e-18	3.80171	0.423	0.136	8.09978e-15	Ex5	Rpl32
Gja1	2.80148e-18	-0.286654	0.399	0.087	8.40444e-15	Ex5	Gja1
Gm28905	3.11533e-18	-12.498	0.317	0.044	9.34598e-15	Ex5	Gm28905
Tmem72	3.58836e-18	-8.63858	0.106	0.342	1.07651e-14	Ex5	Tmem72
Pole	3.82601e-18	-19.1895	0.516	0.003	1.1478e-14	Ex5	Pole
4930471E19Rik	4.02686e-18	11.4333	0.125	0.371	1.20806e-14	Ex5	4930471E19Rik
Pdlim1	4.46473e-18	-9.66161	0.346	0.016	1.33942e-14	Ex5	Pdlim1
B230303A05Rik	7.27652e-18	-4.59323	0.31	0.209	2.18295e-14	Ex5	B230303A05Rik
Gm14964	7.36304e-18	8.95616	0.311	0.008	2.20891e-14	Ex5	Gm14964
Dock4	7.77695e-18	-3.98224	0.341	0.296	2.33308e-14	Ex5	Dock4
Rimbp2	9.64574e-18	-3.00531	0.341	0.125	2.89372e-14	Ex5	Rimbp2
Ccp110	9.76003e-18	-6.69242	0.284	0.03	2.92801e-14	Ex5	Ccp110
Ntrk3	1.16161e-17	-4.32397	0.247	0.266	3.48482e-14	Ex5	Ntrk3
1700034P13Rik	1.62983e-17	-14.1434	0.271	0.009	4.88949e-14	Ex5	1700034P13Rik
Hspb1	2.74399e-17	8.38744	0.293	0.139	8.23196e-14	Ex5	Hspb1
Kank3	2.90246e-17	2.60681	0.332	0.039	8.70737e-14	Ex5	Kank3
Dpp10	3.60748e-17	-5.24392	0.295	0.285	1.08225e-13	Ex5	Dpp10
Cav1	4.3953e-17	-1.66387	0.368	0.02	1.31859e-13	Ex5	Cav1
Asrgl1	4.42714e-17	-2.47031	0.326	0.047	1.32814e-13	Ex5	Asrgl1
1700018A04Rik	5.40924e-17	-8.41549	0.386	0.002	1.62277e-13	Ex5	1700018A04Rik
Rbp1	5.52199e-17	2.07689	0.407	0.011	1.6566e-13	Ex5	Rbp1
Plac1	5.98801e-17	4.84093	0.443	0.549	1.7964e-13	Ex5	Plac1
Lgals9	5.99376e-17	-2.13407	0.28	0.022	1.79813e-13	Ex5	Lgals9
Slit2	6.50212e-17	-6.8148	0.313	0.151	1.95063e-13	Ex5	Slit2
Srgap3	6.81106e-17	-11.4426	0.326	0.23	2.04332e-13	Ex5	Srgap3
Gm49457	8.1317e-17	-18.1801	0.037	0.259	2.43951e-13	Ex5	Gm49457
Tanc2	8.78494e-17	-2.38543	0.315	0.286	2.63548e-13	Ex5	Tanc2
Cnn2	1.00857e-16	-7.96249	0.297	0.015	3.0257e-13	Ex5	Cnn2
Baz1a	1.12723e-16	-8.08337	0.44	0.009	3.38168e-13	Ex5	Baz1a
Plxna4	1.65132e-16	-5.1824	0.317	0.195	4.95395e-13	Ex5	Plxna4
Prkce	1.71087e-16	-4.94935	0.267	0.25	5.13261e-13	Ex5	Prkce
Eomes	1.85027e-16	-19.4086	0.458	0.005	5.55081e-13	Ex5	Eomes
Tmem132b	1.85903e-16	-7.53281	0.304	0.161	5.57709e-13	Ex5	Tmem132b
Trhr	1.95061e-16	-4.70575	0.304	0.005	5.85182e-13	Ex5	Trhr
Id1	2.26993e-16	6.97445	0.322	0.127	6.8098e-13	Ex5	Id1
Cacna2d1	3.22266e-16	-4.07903	0.361	0.349	9.66797e-13	Ex5	Cacna2d1
Ncam2	4.00282e-16	-2.81913	0.273	0.29	1.20085e-12	Ex5	Ncam2
Entpd1	4.58841e-16	1.50953	0.251	0.018	1.37652e-12	Ex5	Entpd1
Trim34a	9.09115e-16	-17.0487	0.456	0.005	2.72734e-12	Ex5	Trim34a
Rgs10	1.12294e-15	-6.00313	0.269	0.009	3.36883e-12	Ex5	Rgs10
Cttnbp2	1.2186e-15	-5.08721	0.441	0.315	3.65581e-12	Ex5	Cttnbp2
Gcnt2	1.33933e-15	-8.93113	0.399	0.042	4.01798e-12	Ex5	Gcnt2
Cacna1c	1.41568e-15	-5.2343	0.37	0.255	4.24703e-12	Ex5	Cacna1c
Etv1	2.16922e-15	-3.71131	0.396	0.182	6.50765e-12	Ex5	Etv1
Esrp1	2.75449e-15	-17.1745	0.425	0.524	8.26348e-12	Ex5	Esrp1
4930511M06Rik	3.27895e-15	-8.82575	0.436	0.007	9.83686e-12	Ex5	4930511M06Rik
Cfap299	5.33801e-15	-4.97306	0.299	0.008	1.6014e-11	Ex5	Cfap299
Rps29	5.51083e-15	10.3556	0.374	0.288	1.65325e-11	Ex5	Rps29
2010001K21Rik	6.03561e-15	-3.3114	0.359	0.002	1.81068e-11	Ex5	2010001K21Rik
Tenm3	6.08724e-15	-5.62162	0.251	0.214	1.82617e-11	Ex5	Tenm3
Tmem132d	6.58308e-15	-4.86206	0.289	0.128	1.97492e-11	Ex5	Tmem132d
Chrm3	7.58454e-15	-6.37188	0.295	0.206	2.27536e-11	Ex5	Chrm3
Sparcl1	1.1816e-14	1.81727	0.361	0.341	3.54479e-11	Ex5	Sparcl1
Cnksr2	1.41411e-14	-13.0303	0.366	0.298	4.24234e-11	Ex5	Cnksr2
3300002A11Rik	1.69e-14	3.55624	0.407	0.004	5.06999e-11	Ex5	3300002A11Rik
Fhod3	1.72611e-14	-12.0742	0.271	0.061	5.17834e-11	Ex5	Fhod3
C730002L08Rik	2.40904e-14	-7.30368	0.476	0.017	7.22712e-11	Ex5	C730002L08Rik
Dbi	2.52572e-14	4.27597	0.394	0.185	7.57715e-11	Ex5	Dbi
Cdrt4	2.70288e-14	-7.07486	0.143	0.356	8.10863e-11	Ex5	Cdrt4
Robo1	4.38463e-14	-4.8084	0.315	0.264	1.31539e-10	Ex5	Robo1
Kcnq3	6.18894e-14	-5.53716	0.333	0.252	1.85668e-10	Ex5	Kcnq3
Cntn5	8.34871e-14	-5.10828	0.271	0.246	2.50461e-10	Ex5	Cntn5
Sez6l	1.22257e-13	-6.1842	0.304	0.18	3.66771e-10	Ex5	Sez6l
Rplp1	2.0343e-13	5.66098	0.223	0.255	6.1029e-10	Ex5	Rplp1
Gm45669	2.11934e-13	-18.5778	0.449	0.001	6.35801e-10	Ex5	Gm45669
Alkal2	2.18841e-13	-11.7435	0.491	0.007	6.56524e-10	Ex5	Alkal2
Lrrc4c	2.39607e-13	4.76357	0.291	0.26	7.18821e-10	Ex5	Lrrc4c
Vsir	2.46045e-13	-9.31324	0.267	0.005	7.38135e-10	Ex5	Vsir
Rab39	4.95058e-13	-6.25933	0.321	0.005	1.48517e-09	Ex5	Rab39
Dmd	5.24939e-13	-12.4789	0.33	0.259	1.57482e-09	Ex5	Dmd
Gm6569	6.02941e-13	-5.65195	0.484	0.004	1.80882e-09	Ex5	Gm6569
Grrp1	6.13269e-13	-6.41722	0.421	0.011	1.83981e-09	Ex5	Grrp1
Slc7a15	6.60155e-13	-14.6253	0.352	0.002	1.98047e-09	Ex5	Slc7a15
Plau	8.46671e-13	-18.0111	0.451	0.001	2.54001e-09	Ex5	Plau
Pcolce	9.35291e-13	2.95736	0.352	0.006	2.80587e-09	Ex5	Pcolce
Gm26512	1.53867e-12	-8.46972	0.3	0.01	4.61602e-09	Ex5	Gm26512
Bsg	1.67389e-12	7.3536	0.39	0.501	5.02167e-09	Ex5	Bsg
Otud7a	2.63281e-12	-3.20408	0.352	0.245	7.89843e-09	Ex5	Otud7a
Bmp2k	2.7732e-12	-2.86415	0.366	0.022	8.31961e-09	Ex5	Bmp2k
Pdyn	2.84327e-12	-2.53403	0.297	0.002	8.52982e-09	Ex5	Pdyn
7630403G23Rik	3.05793e-12	0.696534	0.495	0.611	9.17379e-09	Ex5	7630403G23Rik
Gm29771	3.8216e-12	-4.80545	0.31	0.005	1.14648e-08	Ex5	Gm29771
Slit3	5.19967e-12	-7.89389	0.264	0.234	1.5599e-08	Ex5	Slit3
Bcl11a	5.33161e-12	-14.5983	0.291	0.179	1.59948e-08	Ex5	Bcl11a
Mlip	5.86704e-12	-7.93428	0.278	0.088	1.76011e-08	Ex5	Mlip
Prickle2	7.05605e-12	-3.76569	0.291	0.249	2.11681e-08	Ex5	Prickle2
Tbx3	7.36068e-12	-3.43169	0.258	0.008	2.2082e-08	Ex5	Tbx3
Ptprd	7.7209e-12	-5.88031	0.374	0.363	2.31627e-08	Ex5	Ptprd
Clic6	8.1912e-12	-7.98831	0.26	0.003	2.45736e-08	Ex5	Clic6
Epop	8.88329e-12	-4.1754	0.429	0.004	2.66499e-08	Ex5	Epop
Osr1	9.10617e-12	-8.07554	0.408	0.002	2.73185e-08	Ex5	Osr1
Sntn	1.02932e-11	-5.40071	0.375	0.004	3.08797e-08	Ex5	Sntn
Garnl3	1.08996e-11	-13.7435	0.341	0.089	3.26988e-08	Ex5	Garnl3
Cadps2	1.2706e-11	-4.67907	0.267	0.238	3.8118e-08	Ex5	Cadps2
Dnah5	1.30478e-11	-5.27987	0.28	0.014	3.91434e-08	Ex5	Dnah5
Nrk	1.36094e-11	-8.78803	0.295	0.002	4.08281e-08	Ex5	Nrk
Sdc4	1.42501e-11	-1.19572	0.364	0.035	4.27502e-08	Ex5	Sdc4
Slc52a3	1.5404e-11	-3.46987	0.258	0.005	4.6212e-08	Ex5	Slc52a3
Rpl26	1.63228e-11	6.61164	0.392	0.185	4.89685e-08	Ex5	Rpl26
Aldh1a2	1.63354e-11	-18.0724	0.264	0.005	4.90062e-08	Ex5	Aldh1a2
A830005F24Rik	1.82177e-11	-16.8444	0.454	0	5.46531e-08	Ex5	A830005F24Rik
Grm5	2.54758e-11	-3.17613	0.473	0.3	7.64275e-08	Ex5	Grm5
Dpp6	2.91893e-11	-4.22125	0.386	0.237	8.7568e-08	Ex5	Dpp6
Rnf17	3.02379e-11	-17.1865	0.399	0.002	9.07136e-08	Ex5	Rnf17
Gabbr2	3.28602e-11	-6.05408	0.291	0.213	9.85805e-08	Ex5	Gabbr2
Sox5	3.97021e-11	-5.54553	0.3	0.193	1.19106e-07	Ex5	Sox5
Lyz2	4.76051e-11	-19.5661	0.363	0.004	1.42815e-07	Ex5	Lyz2
Cd300c2	4.94662e-11	-2.91327	0.434	0.003	1.48399e-07	Ex5	Cd300c2
Hapln2	5.61629e-11	-4.23991	0.474	0.003	1.68489e-07	Ex5	Hapln2
Ppm1e	6.19413e-11	-4.12499	0.282	0.31	1.85824e-07	Ex5	Ppm1e
Card10	6.24811e-11	-15.7243	0.319	0.006	1.87443e-07	Ex5	Card10
Cebpa	6.44696e-11	-2.46795	0.441	0.002	1.93409e-07	Ex5	Cebpa
Cphx3	6.87635e-11	-14.9855	0.335	0.003	2.06291e-07	Ex5	Cphx3
B230323A14Rik	9.11744e-11	-4.90599	0.403	0.004	2.73523e-07	Ex5	B230323A14Rik
Tspan8	9.92553e-11	-19.9294	0.368	0.004	2.97766e-07	Ex5	Tspan8
Htr1f	1.01317e-10	-5.84115	0.474	0.088	3.0395e-07	Ex5	Htr1f
Crybb1	1.43957e-10	-5.54981	0.438	0.002	4.31871e-07	Ex5	Crybb1
9530059O14Rik	1.8577e-10	-7.64938	0.288	0.194	5.5731e-07	Ex5	9530059O14Rik
Gm2464	2.54274e-10	-3.93126	0.487	0.003	7.62821e-07	Ex5	Gm2464
B3galt6	2.61058e-10	-4.16419	0.311	0.007	7.83173e-07	Ex5	B3galt6
Gm867	2.83934e-10	-18.4079	0.363	0.002	8.51802e-07	Ex5	Gm867
Trpc5	3.64155e-10	5.2406	0.278	0.062	1.09247e-06	Ex5	Trpc5
Gm38825	3.9224e-10	-2.70644	0.264	0.008	1.17672e-06	Ex5	Gm38825
Lrrtm4	4.86615e-10	-6.80652	0.348	0.293	1.45985e-06	Ex5	Lrrtm4
Ankrd55	5.23693e-10	-13.5033	0.348	0.008	1.57108e-06	Ex5	Ankrd55
Pcdh7	5.41499e-10	-6.32811	0.295	0.288	1.6245e-06	Ex5	Pcdh7
Itpr1	6.73559e-10	-4.45655	0.315	0.267	2.02068e-06	Ex5	Itpr1
Large1	1.02107e-09	-5.7331	0.375	0.257	3.0632e-06	Ex5	Large1
Runx1t1	1.07591e-09	-12.9567	0.313	0.186	3.22772e-06	Ex5	Runx1t1
Chil3	1.15542e-09	-17.1429	0.163	0.35	3.46625e-06	Ex5	Chil3
Gmfg	1.2459e-09	-18.5437	0.405	0.001	3.73771e-06	Ex5	Gmfg
C1qc	1.31618e-09	1.71836	0.326	0.007	3.94854e-06	Ex5	C1qc
Kcnq1ot1	1.84567e-09	-4.55558	0.315	0.195	5.53701e-06	Ex5	Kcnq1ot1
Hfe	1.92042e-09	-6.36063	0.317	0.003	5.76127e-06	Ex5	Hfe
A230006K03Rik	2.47236e-09	-8.00386	0.275	0.195	7.41709e-06	Ex5	A230006K03Rik
Aebp1	2.49814e-09	7.12827	0.346	0.015	7.49441e-06	Ex5	Aebp1
Gucy1a2	2.99002e-09	-4.62515	0.324	0.209	8.97007e-06	Ex5	Gucy1a2
Ifitm1	3.3e-09	3.5085	0.37	0.017	9.9e-06	Ex5	Ifitm1
2010320M18Rik	3.49455e-09	-4.54735	0.264	0.003	1.04836e-05	Ex5	2010320M18Rik
Rasl12	4.24927e-09	-1.71171	0.427	0.004	1.27478e-05	Ex5	Rasl12
Flt4	4.99629e-09	-2.55756	0.269	0.01	1.49889e-05	Ex5	Flt4
Cdh12	8.31824e-09	-6.51105	0.255	0.221	2.49547e-05	Ex5	Cdh12
Trhde	8.55251e-09	-3.92046	0.277	0.159	2.56575e-05	Ex5	Trhde
Pak3	8.57829e-09	-14.5618	0.355	0.142	2.57349e-05	Ex5	Pak3
Mpp7	1.19792e-08	-15.0655	0.332	0.03	3.59376e-05	Ex5	Mpp7
2410004P03Rik	1.40859e-08	-6.01381	0.33	0.003	4.22577e-05	Ex5	2410004P03Rik
Slc6a12	1.77136e-08	-17.4158	0.251	0.001	5.31407e-05	Ex5	Slc6a12
Hbb-bt	1.78242e-08	-1.70375	0.386	0.047	5.34726e-05	Ex5	Hbb-bt
Serpinf1	1.849e-08	-1.43807	0.342	0.011	5.54701e-05	Ex5	Serpinf1
Wfdc1	2.01105e-08	2.54763	0.262	0.048	6.03316e-05	Ex5	Wfdc1
Meg3	2.49459e-08	1.0687	0.482	0.578	7.48376e-05	Ex5	Meg3
Thbs4	2.91011e-08	-11.3646	0.37	0.008	8.73032e-05	Ex5	Thbs4
Galntl6	3.9407e-08	-5.92649	0.233	0.292	0.000118221	Ex5	Galntl6
Tiparp	4.31923e-08	-12.3824	0.266	0.039	0.000129577	Ex5	Tiparp
Sgcz	4.45784e-08	-5.43099	0.386	0.337	0.000133735	Ex5	Sgcz
Grid2	5.65534e-08	1.93194	0.255	0.229	0.00016966	Ex5	Grid2
Hcn1	1.25448e-07	-5.29572	0.231	0.321	0.000376345	Ex5	Hcn1
Dync1i1	1.5463e-07	-0.91664	0.293	0.238	0.00046389	Ex5	Dync1i1
Ptn	1.58662e-07	4.11271	0.297	0.345	0.000475985	Ex5	Ptn
Fmod	1.83383e-07	-0.890756	0.258	0.01	0.00055015	Ex5	Fmod
Ccdc121	2.11812e-07	-18.3528	0.414	0.001	0.000635435	Ex5	Ccdc121
Cfap46	2.63217e-07	-2.65509	0.35	0.004	0.000789652	Ex5	Cfap46
Nell2	2.83088e-07	-4.36092	0.361	0.274	0.000849264	Ex5	Nell2
Gm2694	3.1781e-07	0.867385	0.269	0.032	0.000953431	Ex5	Gm2694
Gimap9	3.201e-07	-20.1374	0.295	0.005	0.0009603	Ex5	Gimap9
Apoe	3.40727e-07	6.60291	0.397	0.466	0.00102218	Ex5	Apoe
Col18a1	3.41029e-07	6.74736	0.258	0.011	0.00102309	Ex5	Col18a1
Spock1	3.60475e-07	-15.677	0.31	0.171	0.00108143	Ex5	Spock1
Wdr63	3.69163e-07	-7.62648	0.306	0.002	0.00110749	Ex5	Wdr63
Unc45b	4.18694e-07	-1.27352	0.381	0.007	0.00125608	Ex5	Unc45b
Cmss1	4.43838e-07	5.3804	0.465	0.578	0.00133151	Ex5	Cmss1
Cadps	4.51912e-07	-14.1876	0.366	0.356	0.00135574	Ex5	Cadps
Ralyl	5.80807e-07	-2.77396	0.326	0.268	0.00174242	Ex5	Ralyl
Lrp1b	6.7843e-07	-3.90799	0.291	0.195	0.00203529	Ex5	Lrp1b
Tyrobp	6.96027e-07	-9.58756	0.357	0.005	0.00208808	Ex5	Tyrobp
Dscam	7.0213e-07	-3.67572	0.278	0.217	0.00210639	Ex5	Dscam
Lhfpl3	8.80867e-07	-11.6334	0.264	0.069	0.0026426	Ex5	Lhfpl3
Rps26-ps1	8.92885e-07	-19.7872	0.359	0.003	0.00267866	Ex5	Rps26-ps1
Cacna2d3	9.98333e-07	-4.81019	0.302	0.242	0.002995	Ex5	Cacna2d3
Kcnk6	1.10966e-06	-2.4229	0.291	0.001	0.00332898	Ex5	Kcnk6
Bgn	1.15991e-06	-2.3676	0.297	0.017	0.00347973	Ex5	Bgn
Olfr1033	1.23114e-06	-18.0316	0.282	0.004	0.00369341	Ex5	Olfr1033
Enpep	1.34727e-06	-5.49937	0.346	0.006	0.0040418	Ex5	Enpep
Grcc10	1.50378e-06	-6.24782	0.306	0.008	0.00451134	Ex5	Grcc10
Slc1a2	1.61739e-06	0.261375	0.251	0.219	0.00485216	Ex5	Slc1a2
Rpp25	1.62331e-06	-4.22469	0.377	0.005	0.00486994	Ex5	Rpp25
Gimap5	1.65798e-06	-3.28313	0.324	0.003	0.00497393	Ex5	Gimap5
Ngb	1.80135e-06	-9.20627	0.407	0.002	0.00540404	Ex5	Ngb
Gm36608	1.83914e-06	-5.39535	0.341	0.005	0.00551742	Ex5	Gm36608
Tenm2	3.08049e-06	-4.85953	0.339	0.276	0.00924146	Ex5	Tenm2
Gm15731	3.09574e-06	-17.1442	0.557	0.587	0.00928722	Ex5	Gm15731
Rpl3-ps1	3.14458e-06	-18.9746	0.383	0.002	0.00943373	Ex5	Rpl3-ps1
Gm48530	3.42058e-06	-3.7192	0.388	0.002	0.0102617	Ex5	Gm48530
5730522E02Rik	3.6514e-06	-6.77541	0.249	0.252	0.0109542	Ex5	5730522E02Rik
Rasgrf2	3.81105e-06	-13.9293	0.342	0.065	0.0114331	Ex5	Rasgrf2
Lrrc7	4.10253e-06	-3.37261	0.333	0.284	0.0123076	Ex5	Lrrc7
Tiam2	4.42005e-06	-12.7567	0.26	0.057	0.0132602	Ex5	Tiam2
Ccn1	5.66254e-06	4.95703	0.277	0.009	0.0169876	Ex5	Ccn1
Fermt3	5.75887e-06	-10.661	0.286	0.002	0.0172766	Ex5	Fermt3
Grm7	8.46679e-06	-1.68844	0.392	0.334	0.0254004	Ex5	Grm7
Rapgef5	9.71986e-06	-5.07717	0.289	0.217	0.0291596	Ex5	Rapgef5
Mctp2	1.01375e-05	-13.2733	0.278	0.004	0.0304126	Ex5	Mctp2
9330162G02Rik	1.03893e-05	-9.31715	0.308	0.277	0.031168	Ex5	9330162G02Rik
Ank2	1.0636e-05	-7.07604	0.304	0.236	0.0319079	Ex5	Ank2
Epha7	1.0891e-05	-7.78168	0.253	0.132	0.0326729	Ex5	Epha7
Ksr2	1.11576e-05	-3.11508	0.288	0.156	0.0334729	Ex5	Ksr2
Sipa1l1	1.14276e-05	-9.00832	0.375	0.238	0.0342827	Ex5	Sipa1l1
Zfp474	1.19366e-05	-17.603	0.377	0.001	0.0358099	Ex5	Zfp474
Sobp	1.26426e-05	-5.60975	0.258	0.19	0.0379279	Ex5	Sobp
Gm15500	1.42746e-05	-12.0681	0.335	0.007	0.0428239	Ex5	Gm15500
Mgat4c	1.46724e-05	-6.10522	0.284	0.272	0.0440171	Ex5	Mgat4c
Slc47a1	4.76757e-79	-3.40154	0.914	0.009	1.43027e-75	ENDO	Slc47a1
Ppp1r171	1.13008e-78	-15.6564	0.891	0.005	3.39024e-75	ENDO	Ppp1r17
Col4a3	2.12641e-76	-2.06549	0.927	0.023	6.37922e-73	ENDO	Col4a3
Tnfrsf23	4.0492e-75	11.8241	0.886	0.01	1.21476e-71	ENDO	Tnfrsf23
Rpl9-ps6	7.13995e-75	-13.905	0.891	0.007	2.14199e-71	ENDO	Rpl9-ps6
Sncg	3.11792e-74	0.355011	0.764	0.019	9.35377e-71	ENDO	Sncg
Gpx81	4.446e-74	-14.4463	0.768	0.016	1.3338e-70	ENDO	Gpx8
Ccn11	2.77585e-73	-5.70005	0.8	0.021	8.32754e-70	ENDO	Ccn1
Aif1l	8.9947e-73	-0.810033	0.75	0.023	2.69841e-69	ENDO	Aif1l
Tyrobp1	5.52343e-72	-18.7274	0.895	0.005	1.65703e-68	ENDO	Tyrobp
Rtp3	1.33813e-71	-7.29872	0.909	0.023	4.0144e-68	ENDO	Rtp3
Prg41	1.04984e-70	0.326298	0.75	0.019	3.14952e-67	ENDO	Prg4
Enpep1	1.4749e-70	-9.22827	0.745	0.012	4.42469e-67	ENDO	Enpep
Des	2.20315e-70	-2.59108	0.886	0.03	6.60946e-67	ENDO	Des
Tbxa2r1	1.35281e-69	-4.17718	0.909	0.031	4.05843e-66	ENDO	Tbxa2r
Mall1	9.00806e-69	-3.66208	0.923	0.04	2.70242e-65	ENDO	Mall
Grcc101	3.99797e-68	-3.0337	0.9	0.021	1.19939e-64	ENDO	Grcc10
Prelp1	4.65274e-68	1.48391	0.582	0.035	1.39582e-64	ENDO	Prelp
Ltc4s	5.75258e-68	-2.98256	0.873	0.016	1.72577e-64	ENDO	Ltc4s
Map3k7cl	6.22408e-68	-10.2102	0.691	0.003	1.86722e-64	ENDO	Map3k7cl
Plekhh1	1.52393e-67	1.38579	0.559	0.028	4.5718e-64	ENDO	Plekhh1
Cdc42ep5	1.54248e-67	-19.8207	0.886	0.021	4.62744e-64	ENDO	Cdc42ep5
Tmem71	1.58013e-67	-5.9009	0.895	0.023	4.7404e-64	ENDO	Tmem71
Pthlh	2.25633e-67	-19.8847	0.877	0.007	6.76898e-64	ENDO	Pthlh
Slc52a31	3.88176e-67	-1.77893	0.936	0.063	1.16453e-63	ENDO	Slc52a3
Fbln51	5.15118e-67	-4.49479	0.714	0.019	1.54535e-63	ENDO	Fbln5
Zan	9.39609e-67	-4.56908	0.877	0.01	2.81883e-63	ENDO	Zan
Ifitm11	3.63976e-66	4.43977	0.891	0.03	1.09193e-62	ENDO	Ifitm1
Rsad2	7.46871e-65	-0.886239	0.927	0.061	2.24061e-61	ENDO	Rsad2
Cpa6	7.97141e-65	-3.01519	0.814	0.002	2.39142e-61	ENDO	Cpa6
Hic1	2.30762e-64	-3.39416	0.909	0.049	6.92286e-61	ENDO	Hic1
Asb4	5.2299e-64	-0.597924	0.909	0.045	1.56897e-60	ENDO	Asb4
9930111J21Rik2	8.51503e-64	-0.752498	0.905	0.045	2.55451e-60	ENDO	9930111J21Rik2
Ifi203	1.41805e-63	-1.74054	0.8	0.044	4.25416e-60	ENDO	Ifi203
Gvin1	1.75045e-63	-2.5448	0.927	0.061	5.25136e-60	ENDO	Gvin1
C430049B03Rik1	3.59345e-63	-18.8528	0.841	0.044	1.07803e-59	ENDO	C430049B03Rik
Adm	5.11471e-62	-2.25037	0.859	0.017	1.53441e-58	ENDO	Adm
Myoc	2.52691e-61	-7.83089	0.782	0.023	7.58073e-58	ENDO	Myoc
Mrgpre	2.70738e-61	-19.9237	0.85	0.007	8.12213e-58	ENDO	Mrgpre
Bmp2	4.46242e-61	-18.0891	0.845	0.007	1.33873e-57	ENDO	Bmp2
Vsir1	6.36792e-61	0.504199	0.905	0.075	1.91038e-57	ENDO	Vsir
Psma8	9.78397e-61	-1.83347	0.85	0.012	2.93519e-57	ENDO	Psma8
Fam187b	1.97597e-60	-20.8581	0.845	0.007	5.92791e-57	ENDO	Fam187b
Dpp4	3.03071e-60	-5.75933	0.909	0.049	9.09214e-57	ENDO	Dpp4
Mlph	2.37936e-59	-19.6627	0.845	0.017	7.13807e-56	ENDO	Mlph
Gimap8	3.08571e-59	-1.5	0.918	0.068	9.25712e-56	ENDO	Gimap8
Twist11	4.90214e-59	-17.653	0.836	0.002	1.47064e-55	ENDO	Twist1
Dkk21	1.04847e-58	-4.52594	0.845	0.005	3.14541e-55	ENDO	Dkk2
Epha2	1.19007e-57	-2.7456	0.864	0.038	3.57022e-54	ENDO	Epha2
Platr22	1.49533e-57	-2.13469	0.859	0.04	4.486e-54	ENDO	Platr22
Cfap61	2.21946e-57	-7.50315	0.595	0.007	6.65839e-54	ENDO	Cfap61
Tpm21	2.80278e-57	11.6599	0.55	0.049	8.40834e-54	ENDO	Tpm2
Ndufa4l2	3.23793e-57	11.3244	0.786	0.063	9.71379e-54	ENDO	Ndufa4l2
Ggt5	4.29658e-57	-4.4603	0.418	0.014	1.28897e-53	ENDO	Ggt5
Mlkl	2.34311e-56	-3.7606	0.827	0.028	7.02934e-53	ENDO	Mlkl
Cdca2	2.46223e-56	-3.78244	0.823	0.002	7.3867e-53	ENDO	Cdca2
9930012K11Rik	2.80997e-56	-13.8562	0.823	0.003	8.42991e-53	ENDO	9930012K11Rik
Slfn3	2.82481e-56	-1.89903	0.914	0.073	8.47442e-53	ENDO	Slfn3
Bgn1	3.3142e-56	4.15976	0.445	0.045	9.9426e-53	ENDO	Bgn
Spaar	1.07814e-55	-1.31866	0.9	0.079	3.23443e-52	ENDO	Spaar
Gm19412	1.81245e-55	-20.1968	0.818	0.007	5.43736e-52	ENDO	Gm19412
Slfn5os	2.13501e-55	-2.94551	0.823	0.059	6.40503e-52	ENDO	Slfn5os
Abcc9	2.86655e-55	0.646666	0.823	0.058	8.59966e-52	ENDO	Abcc9
Oas1c	4.50502e-55	-4.38493	0.832	0.012	1.35151e-51	ENDO	Oas1c
Rem1	1.13438e-54	-8.2237	0.755	0.003	3.40314e-51	ENDO	Rem1
Cdkn2c	1.14055e-54	-15.7859	0.791	0.005	3.42165e-51	ENDO	Cdkn2c
Foxl2	1.23047e-54	-0.461626	0.895	0.068	3.69141e-51	ENDO	Foxl2
Gm9570	3.70845e-54	-15.1675	0.805	0.002	1.11254e-50	ENDO	Gm9570
Anxa1	1.48606e-53	-13.9925	0.623	0.007	4.45819e-50	ENDO	Anxa1
Tbx11	2.10559e-53	-0.381314	0.877	0.089	6.31676e-50	ENDO	Tbx1
Sebox	2.22143e-53	-18.7886	0.809	0.002	6.6643e-50	ENDO	Sebox
Nr4a21	3.51953e-53	-0.439383	0.827	0.093	1.05586e-49	ENDO	Nr4a2
Iqca1	4.40488e-53	6.75668	0.786	0.003	1.32147e-49	ENDO	Iqca
Nod2	4.45116e-53	-6.34357	0.818	0.031	1.33535e-49	ENDO	Nod2
Gm10073	4.79774e-53	-19.7823	0.832	0.003	1.43932e-49	ENDO	Gm10073
Nrk1	5.72163e-53	4.89351	0.832	0.005	1.71649e-49	ENDO	Nrk
Vat11	7.92053e-53	-5.78	0.909	0.105	2.37616e-49	ENDO	Vat1
Pald1	9.09686e-53	-8.51698	0.864	0.07	2.72906e-49	ENDO	Pald1
Gm4070	1.04461e-52	-2.35207	0.868	0.065	3.13382e-49	ENDO	Gm4070
Ppp1r14a1	1.6678e-52	2.4712	0.277	0.016	5.00341e-49	ENDO	Ppp1r14a
Ror2	3.39411e-52	-3.55073	0.327	0.012	1.01823e-48	ENDO	Ror2
Gm26612	3.43024e-52	-18.7792	0.795	0.002	1.02907e-48	ENDO	Gm26612
Bvht	1.27714e-51	-2.37107	0.891	0.068	3.83141e-48	ENDO	Bvht
Myct1	1.85527e-51	-3.90576	0.786	0.04	5.56581e-48	ENDO	Myct1
Tmem2121	2.69379e-51	-10.0725	0.423	0.026	8.08137e-48	ENDO	Tmem212
Prdm1	1.17749e-50	-3.8069	0.809	0.024	3.53246e-47	ENDO	Prdm1
Bche	1.4504e-50	5.32589	0.9	0.093	4.35119e-47	ENDO	Bche
Fes	1.46301e-49	-18.9036	0.823	0.028	4.38904e-46	ENDO	Fes
Mylk1	3.71245e-49	-1.36624	0.764	0.11	1.11373e-45	ENDO	Mylk
Grrp11	3.84823e-49	-0.510268	0.923	0.14	1.15447e-45	ENDO	Grrp1
Adamts11	7.08228e-49	-3.65498	0.923	0.119	2.12468e-45	ENDO	Adamts1
Tcaf2	8.08987e-49	-4.40967	0.782	0.014	2.42696e-45	ENDO	Tcaf2
Gm127181	9.33553e-49	-13.3008	0.545	0.026	2.80066e-45	ENDO	Gm12718
Bst21	1.47828e-48	5.38653	0.927	0.133	4.43484e-45	ENDO	Bst2
Spc25	1.6444e-48	-4.71652	0.832	0.035	4.93321e-45	ENDO	Spc25
Gm39185	3.38995e-48	4.12255	0.773	0.003	1.01698e-44	ENDO	Gm39185
Gbp9	3.6584e-48	-2.92857	0.8	0.012	1.09752e-44	ENDO	Gbp9
Hmgn51	9.25073e-48	2.23707	0.791	0.03	2.77522e-44	ENDO	Hmgn5
Lcp2	1.67894e-47	-7.69335	0.627	0.003	5.03681e-44	ENDO	Lcp2
Gm44148	4.01095e-47	-0.941608	0.895	0.093	1.20328e-43	ENDO	Gm44148
Myom1	8.63821e-47	-7.54485	0.518	0.01	2.59146e-43	ENDO	Myom1
Gm13571	8.72271e-47	-3.94617	0.805	0.021	2.61681e-43	ENDO	Gm13571
Parp141	1.19566e-46	-0.27548	0.85	0.108	3.58697e-43	ENDO	Parp14
Nt5dc21	2.4281e-46	-4.64743	0.664	0.012	7.28431e-43	ENDO	Nt5dc2
Barhl1	2.45241e-46	-19.2386	0.791	0.003	7.35724e-43	ENDO	Barhl1
Depp11	6.39815e-46	-2.56572	0.818	0.063	1.91945e-42	ENDO	Depp1
Hspa1a1	1.06017e-45	-18.2049	0.905	0.145	3.18051e-42	ENDO	Hspa1a
Cd84	1.39125e-45	-3.65861	0.641	0.002	4.17374e-42	ENDO	Cd84
Sh3tc2	6.3936e-45	-1.08599	0.895	0.122	1.91808e-41	ENDO	Sh3tc2
Abcg3	1.4756e-44	-3.21807	0.75	0.005	4.42681e-41	ENDO	Abcg3
Tmem100	1.49008e-44	3.21398	0.586	0.028	4.47024e-41	ENDO	Tmem100
Slc12a7	1.12861e-43	-2.2452	0.636	0.035	3.38583e-40	ENDO	Slc12a7
Gm155001	5.08903e-43	-5.6701	0.768	0.019	1.52671e-39	ENDO	Gm15500
Dach21	6.88134e-43	-6.75257	0.777	0.035	2.0644e-39	ENDO	Dach2
Fat4	1.19219e-42	7.25553	0.3	0.105	3.57656e-39	ENDO	Fat4
Gm10714	1.34317e-42	-18.9426	0.741	0.003	4.02952e-39	ENDO	Gm10714
Sall1	1.68843e-42	-1.56928	0.459	0.003	5.0653e-39	ENDO	Sall1
A530084C06Rik	3.46133e-42	-4.46653	0.777	0.009	1.0384e-38	ENDO	A530084C06Rik
Foxc1	9.5293e-42	2.12957	0.909	0.133	2.85879e-38	ENDO	Foxc1
Ifih11	1.0875e-41	-0.821391	0.85	0.112	3.26251e-38	ENDO	Ifih1
Ly75	1.48421e-41	2.06081	0.891	0.156	4.45263e-38	ENDO	Ly75
Itih21	2.671e-41	-16.7104	0.705	0.003	8.01301e-38	ENDO	Itih2
Stra6	3.97873e-41	-1.73316	0.909	0.14	1.19362e-37	ENDO	Stra6
Tgfbr1	4.22842e-41	3.58305	0.7	0.136	1.26853e-37	ENDO	Tgfbr1
B3galt61	5.2193e-41	-0.702599	0.682	0.009	1.56579e-37	ENDO	B3galt6
Neb	9.93961e-41	7.12437	0.441	0.021	2.98188e-37	ENDO	Neb
Gm26704	3.96373e-40	-4.1545	0.764	0.007	1.18912e-36	ENDO	Gm26704
Apol7d	1.01087e-39	-4.20086	0.75	0.003	3.03261e-36	ENDO	Apol7d
Mmp25	1.17639e-39	-5.84323	0.786	0.028	3.52916e-36	ENDO	Mmp25
Cecr2	1.69864e-39	8.6772	0.464	0.119	5.09591e-36	ENDO	Cecr2
Rnf1251	2.64883e-39	0.327298	0.836	0.117	7.94649e-36	ENDO	Rnf125
Htr2a	3.29879e-39	-11.1352	0.723	0.038	9.89636e-36	ENDO	Htr2a
Ankrd44	3.53277e-39	-4.59656	0.586	0.149	1.05983e-35	ENDO	Ankrd44
Tcim	8.51034e-39	-4.06939	0.718	0.019	2.5531e-35	ENDO	Tcim
Gm15635	1.71096e-38	-1.90806	0.777	0.009	5.13288e-35	ENDO	Gm15635
Gimap51	1.84776e-38	-2.36699	0.723	0.044	5.54328e-35	ENDO	Gimap5
Ttyh2	2.88994e-38	1.98469	0.827	0.143	8.66981e-35	ENDO	Ttyh2
Art3	7.26887e-38	5.99805	0.473	0.019	2.18066e-34	ENDO	Art3
Fam124b	2.48536e-37	-4.39863	0.768	0.023	7.45607e-34	ENDO	Fam124b
Deup1	8.80297e-37	-20.5984	0.723	0.005	2.64089e-33	ENDO	Deup1
Gm36660	1.91288e-36	-20.8138	0.741	0.01	5.73865e-33	ENDO	Gm36660
Rnf213	3.59979e-36	0.785214	0.891	0.173	1.07994e-32	ENDO	Rnf213
Gm8189	1.19061e-35	9.22224	0.445	0.038	3.57182e-32	ENDO	Gm8189
Rinl1	3.90271e-35	3.9337	0.641	0.01	1.17081e-31	ENDO	Rinl
Apold11	4.25453e-35	3.11758	0.814	0.206	1.27636e-31	ENDO	Apold1
Wipf1	5.82756e-35	-13.4188	0.423	0.091	1.74827e-31	ENDO	Wipf1
Vwa3a	5.85272e-35	-1.85828	0.773	0.129	1.75582e-31	ENDO	Vwa3a
Hspg2	5.88112e-34	-0.61771	0.909	0.182	1.76434e-30	ENDO	Hspg2
Slc16a9	9.69219e-34	4.3132	0.855	0.163	2.90766e-30	ENDO	Slc16a9
Bcar3	1.55484e-33	-0.371682	0.691	0.136	4.66453e-30	ENDO	Bcar3
Lama4	2.52215e-33	2.094	0.805	0.182	7.56646e-30	ENDO	Lama4
Vstm2a1	2.78949e-33	-0.552056	0.373	0.051	8.36847e-30	ENDO	Vstm2a
Slc40a1	2.86067e-33	0.761889	0.941	0.248	8.58202e-30	ENDO	Slc40a1
Kl1	3.6025e-33	-2.19795	0.618	0.009	1.08075e-29	ENDO	Kl
Il15	3.63283e-33	-5.90699	0.655	0.049	1.08985e-29	ENDO	Il15
Ndufc11	3.6942e-33	9.24956	0.341	0.066	1.10826e-29	ENDO	Ndufc1
Gm5834	4.59244e-33	-9.98935	0.641	0.009	1.37773e-29	ENDO	Gm5834
Col18a11	5.09845e-33	-20.1892	0.386	0.012	1.52953e-29	ENDO	Col18a1
AI506816	1.69762e-32	-19.8324	0.682	0.012	5.09287e-29	ENDO	AI506816
Ccrl2	3.48562e-32	-2.84019	0.755	0.024	1.04569e-28	ENDO	Ccrl2
Ism1	8.43663e-32	-0.507324	0.918	0.196	2.53099e-28	ENDO	Ism1
Colgalt2	1.09196e-31	-2.58807	0.927	0.213	3.27589e-28	ENDO	Colgalt2
Sox18	1.1706e-31	1.09074	0.927	0.226	3.5118e-28	ENDO	Sox18
Phldb11	1.72532e-31	-4.26064	0.532	0.096	5.17597e-28	ENDO	Phldb1
Pcdh19	2.88132e-31	-12.3814	0.909	0.231	8.64396e-28	ENDO	Pcdh19
Cracr2b	4.20191e-31	-0.43053	0.732	0.068	1.26057e-27	ENDO	Cracr2b
Wfdc11	7.16571e-31	1.23802	0.909	0.213	2.14971e-27	ENDO	Wfdc1
Aspn	9.38783e-31	-6.04265	0.382	0.017	2.81635e-27	ENDO	Aspn
Olfr10331	1.00126e-30	8.80564	0.464	0.012	3.00379e-27	ENDO	Olfr1033
Maob	1.0593e-30	-11.4285	0.445	0.04	3.1779e-27	ENDO	Maob
Tmem45a	1.08956e-30	5.55108	0.564	0.023	3.26867e-27	ENDO	Tmem45a
Bcl6b1	1.11618e-30	-1.52119	0.664	0.075	3.34855e-27	ENDO	Bcl6b
Tbx4	1.25421e-30	-3.84128	0.736	0.009	3.76263e-27	ENDO	Tbx4
Zfp979	2.43036e-30	-4.60394	0.682	0.012	7.29108e-27	ENDO	Zfp979
Kank21	3.35889e-30	3.98365	0.695	0.149	1.00767e-26	ENDO	Kank2
S100a131	1.48704e-29	7.44115	0.609	0.15	4.46112e-26	ENDO	S100a13
Ecscr	2.33884e-29	-0.820457	0.764	0.051	7.01652e-26	ENDO	Ecscr
P2rx7	6.60116e-29	-5.53065	0.368	0.026	1.98035e-25	ENDO	P2rx7
Pgm5	1.25419e-28	-1.25773	0.891	0.245	3.76258e-25	ENDO	Pgm5
Dqx1	1.99612e-28	-18.089	0.659	0.005	5.98837e-25	ENDO	Dqx1
Rgs5	2.30294e-28	-0.738331	0.955	0.605	6.90882e-25	ENDO	Rgs5
Nhs	2.54597e-28	-9.34479	0.705	0.117	7.63791e-25	ENDO	Nhs
Filip1l1	2.73955e-28	-7.69141	0.305	0.103	8.21866e-25	ENDO	Filip1l
4930444A19Rik	3.47857e-28	-0.563132	0.364	0.026	1.04357e-24	ENDO	4930444A19Rik
Spidr	4.41495e-28	-2.26082	0.327	0.107	1.32448e-24	ENDO	Spidr
Car21	9.31596e-28	6.78834	0.25	0.128	2.79479e-24	ENDO	Car2
Scgb3a1	1.42215e-27	-4.38098	0.682	0.01	4.26644e-24	ENDO	Scgb3a1
Klhl6	2.68017e-27	-1.28991	0.709	0.079	8.04052e-24	ENDO	Klhl6
9330111N05Rik	3.03649e-27	2.1274	0.414	0.016	9.10947e-24	ENDO	9330111N05Rik
Ppp1r16b	3.12977e-27	2.07033	0.868	0.26	9.38931e-24	ENDO	Ppp1r16b
Gm20712	3.92558e-27	-18.7861	0.655	0.003	1.17767e-23	ENDO	Gm20712
Prrg1	4.58187e-27	-2.57713	0.9	0.243	1.37456e-23	ENDO	Prrg1
Adgre1	5.28659e-27	-16.3498	0.659	0.003	1.58598e-23	ENDO	Adgre1
Neat1	5.36686e-27	-0.782431	0.777	0.252	1.61006e-23	ENDO	Neat1
Synm	5.48937e-27	-1.48321	0.868	0.227	1.64681e-23	ENDO	Synm
Serping1	1.53763e-26	8.68433	0.314	0.01	4.6129e-23	ENDO	Serping1
Tgfb21	1.63215e-26	-2.27133	0.464	0.107	4.89645e-23	ENDO	Tgfb2
Cables1	1.75844e-26	1.56212	0.514	0.138	5.27531e-23	ENDO	Cables1
Irx51	1.8116e-26	-3.48837	0.65	0.002	5.4348e-23	ENDO	Irx5
Hmgcs2	2.69663e-26	-2.80905	0.264	0.213	8.08989e-23	ENDO	Hmgcs2
Uaca	2.81941e-26	5.2982	0.927	0.253	8.45823e-23	ENDO	Uaca
S100a111	2.96965e-26	9.63524	0.536	0.065	8.90896e-23	ENDO	S100a11
Fmod1	4.41284e-26	-8.327	0.314	0.014	1.32385e-22	ENDO	Fmod
Adamts9	5.90669e-26	-2.58321	0.555	0.112	1.77201e-22	ENDO	Adamts9
Baz1a1	5.99436e-26	8.93032	0.695	0.061	1.79831e-22	ENDO	Baz1a
Mcam	6.31168e-26	7.36131	0.677	0.021	1.8935e-22	ENDO	Mcam
Akap12	6.9459e-26	9.00083	0.873	0.281	2.08377e-22	ENDO	Akap12
Lgals91	7.47628e-26	1.77735	0.782	0.133	2.24288e-22	ENDO	Lgals9
Zdhhc19	7.53141e-26	-2.13293	0.65	0.002	2.25942e-22	ENDO	Zdhhc19
Tmem981	1.16145e-25	-2.95013	0.668	0.038	3.48436e-22	ENDO	Tmem98
Trpc3	1.84787e-25	-3.12244	0.432	0.037	5.54361e-22	ENDO	Trpc3
Cyp27a1	3.05394e-25	-1.7291	0.482	0.005	9.16181e-22	ENDO	Cyp27a1
Psmb9	3.39303e-25	-2.15229	0.718	0.035	1.01791e-21	ENDO	Psmb9
Plscr4	4.42082e-25	6.30441	0.868	0.26	1.32625e-21	ENDO	Plscr4
Rps101	4.92769e-25	7.30375	0.755	0.215	1.47831e-21	ENDO	Rps10
Ghr	7.22518e-25	5.11061	0.273	0.248	2.16755e-21	ENDO	Ghr
Gpr171	8.99959e-25	-0.80551	0.645	0.007	2.69988e-21	ENDO	Gpr17
Hba-a21	1.50337e-24	-5.85934	0.436	0.098	4.5101e-21	ENDO	Hba-a2
Tgfbr3	2.61466e-24	-1.42346	0.323	0.185	7.84398e-21	ENDO	Tgfbr3
Arhgef33	3.45056e-24	-2.07993	0.305	0.03	1.03517e-20	ENDO	Arhgef33
Flvcr2	3.7843e-24	0.364907	0.782	0.212	1.13529e-20	ENDO	Flvcr2
Itpripl11	4.53435e-24	-8.28769	0.636	0.024	1.3603e-20	ENDO	Itpripl1
Ston1	7.86877e-24	0.430331	0.445	0.054	2.36063e-20	ENDO	Ston1
Clu1	1.14652e-23	0.660301	0.277	0.24	3.43956e-20	ENDO	Clu
4930408O17Rik	1.17503e-23	-0.30979	0.618	0.002	3.52509e-20	ENDO	4930408O17Rik
Usp181	2.80593e-23	-1.98656	0.664	0.058	8.41779e-20	ENDO	Usp18
Notch41	3.31577e-23	0.332147	0.795	0.201	9.9473e-20	ENDO	Notch4
Ifit1	3.55432e-23	-4.00715	0.682	0.059	1.0663e-19	ENDO	Ifit1
Rin2	4.53115e-23	9.12008	0.273	0.257	1.35934e-19	ENDO	Rin2
Bcam	7.2005e-23	2.67609	0.909	0.26	2.16015e-19	ENDO	Bcam
Synpo2	2.38176e-22	8.25091	0.523	0.052	7.14528e-19	ENDO	Synpo2
Gm33370	2.38988e-22	-19.3788	0.632	0.003	7.16965e-19	ENDO	Gm33370
Sp5	2.44756e-22	-2.92197	0.632	0.003	7.34267e-19	ENDO	Sp5
Tsc22d3	3.14818e-22	1.24689	0.732	0.243	9.44454e-19	ENDO	Tsc22d3
Ifit2	3.4504e-22	-2.26081	0.473	0.009	1.03512e-18	ENDO	Ifit2
Ggt1	3.5938e-22	-15.192	0.623	0.01	1.07814e-18	ENDO	Ggt1
Brip1	4.9244e-22	-5.65689	0.605	0.005	1.47732e-18	ENDO	Brip1
Olfr56	8.5318e-22	-3.20094	0.268	0.058	2.55954e-18	ENDO	Olfr56
Egflam	9.99116e-22	-4.10309	0.659	0.087	2.99735e-18	ENDO	Egflam
Slc22a8	1.158e-21	5.7918	0.936	0.334	3.47399e-18	ENDO	Slc22a8
Ajuba	1.20549e-21	-16.8422	0.605	0.003	3.61647e-18	ENDO	Ajuba
Myo1b	1.8991e-21	-0.638764	0.914	0.288	5.69731e-18	ENDO	Myo1b
Kcnk61	2.04352e-21	-17.4697	0.655	0.01	6.13055e-18	ENDO	Kcnk6
Gng11	2.14821e-21	4.93707	0.764	0.245	6.44464e-18	ENDO	Gng11
Rasip11	2.3191e-21	2.30467	0.923	0.313	6.95729e-18	ENDO	Rasip1
Mctp21	2.45395e-21	-1.45578	0.595	0.007	7.36186e-18	ENDO	Mctp2
Zfp36l11	5.5033e-21	1.49981	0.868	0.315	1.65099e-17	ENDO	Zfp36l1
Cmklr1	5.91684e-21	-3.23753	0.627	0.009	1.77505e-17	ENDO	Cmklr1
Glud1	5.97562e-21	-0.800175	0.318	0.241	1.79269e-17	ENDO	Glud1
Cavin21	1.06825e-20	-3.07247	0.941	0.313	3.20474e-17	ENDO	Cavin2
Grb14	1.10377e-20	2.97366	0.918	0.339	3.3113e-17	ENDO	Grb14
Notch1	2.13854e-20	-4.12131	0.932	0.281	6.41561e-17	ENDO	Notch1
Gng51	2.63171e-20	3.52538	0.655	0.248	7.89514e-17	ENDO	Gng5
Vwf1	2.85286e-20	-7.66257	0.295	0.199	8.55857e-17	ENDO	Vwf
Rapgef3	2.92836e-20	-3.61063	0.9	0.278	8.78508e-17	ENDO	Rapgef3
B230312C02Rik	4.70497e-20	-9.0251	0.605	0.003	1.41149e-16	ENDO	B230312C02Rik
St8sia4	6.91592e-20	-0.413542	0.932	0.355	2.07478e-16	ENDO	St8sia4
Cxcl121	7.55569e-20	3.1467	0.95	0.608	2.26671e-16	ENDO	Cxcl12
AU020206	8.29938e-20	-1.99387	0.673	0.058	2.48981e-16	ENDO	AU020206
Ptgds1	9.76732e-20	1.53901	0.209	0.281	2.9302e-16	ENDO	Ptgds
Msh5	1.05775e-19	-2.80503	0.6	0.007	3.17326e-16	ENDO	Msh5
Slfn51	1.48188e-19	0.647428	0.941	0.343	4.44565e-16	ENDO	Slfn5
Xlr	1.93388e-19	-20.565	0.632	0.01	5.80164e-16	ENDO	Xlr
Csgalnact1	2.24373e-19	-0.695405	0.286	0.253	6.7312e-16	ENDO	Csgalnact1
mt-Nd1	3.72536e-19	1.22447	0.964	0.378	1.11761e-15	ENDO	mt-Nd1
Trim161	4.34427e-19	-0.933012	0.714	0.149	1.30328e-15	ENDO	Trim16
Cldn5	1.09276e-18	6.33795	0.968	0.766	3.27828e-15	ENDO	Cldn5
Lamb21	1.1698e-18	4.20951	0.709	0.212	3.50941e-15	ENDO	Lamb2
Cfh	1.80795e-18	-4.60589	0.282	0.178	5.42385e-15	ENDO	Cfh
Plcg2	2.07641e-18	5.95421	0.441	0.009	6.22922e-15	ENDO	Plcg2
Ttr1	2.12809e-18	-13.8835	0.3	0.002	6.38428e-15	ENDO	Ttr
Gm456691	2.21479e-18	-4.24723	0.268	0.021	6.64437e-15	ENDO	Gm45669
Mfsd2a	3.48496e-18	-3.20931	0.905	0.306	1.04549e-14	ENDO	Mfsd2a
Plp11	7.22803e-18	4.22089	0.314	0.168	2.16841e-14	ENDO	Plp1
Dtx3l	7.54061e-18	-0.984261	0.705	0.051	2.26218e-14	ENDO	Dtx3l
Sema3g1	8.3818e-18	-1.65101	0.7	0.087	2.51454e-14	ENDO	Sema3g
Gm20631	9.54243e-18	-3.25768	0.291	0.177	2.86273e-14	ENDO	Gm20631
Armc31	1.07972e-17	-13.253	0.377	0.005	3.23915e-14	ENDO	Armc3
Nid11	1.09609e-17	3.25598	0.568	0.108	3.28827e-14	ENDO	Nid1
Phlpp1	1.20319e-17	2.6007	0.259	0.274	3.60958e-14	ENDO	Phlpp1
Fzd4	1.53421e-17	1.17461	0.777	0.248	4.60263e-14	ENDO	Fzd4
Ifitm31	1.62404e-17	2.76056	0.845	0.29	4.87213e-14	ENDO	Ifitm3
Sparc1	1.78187e-17	2.74032	0.936	0.524	5.34562e-14	ENDO	Sparc
Capg	1.97826e-17	-3.43347	0.418	0.037	5.93477e-14	ENDO	Capg
Nes1	2.31705e-17	6.25208	0.927	0.295	6.95115e-14	ENDO	Nes
Gatm	3.35948e-17	6.16399	0.909	0.341	1.00784e-13	ENDO	Gatm
Cysltr1	5.75014e-17	-4.67212	0.255	0.033	1.72504e-13	ENDO	Cysltr1
Ecm2	6.48768e-17	2.86033	0.532	0.04	1.9463e-13	ENDO	Ecm2
Lmod1	6.68108e-17	-8.86693	0.386	0.012	2.00432e-13	ENDO	Lmod1
Nat8f3	7.14773e-17	-15.5297	0.309	0.01	2.14432e-13	ENDO	Nat8f3
Tal1	8.25177e-17	-1.51604	0.736	0.114	2.47553e-13	ENDO	Tal1
Col12a1	1.07976e-16	-5.95226	0.259	0.009	3.23928e-13	ENDO	Col12a1
Lepr	1.10525e-16	-5.02204	0.459	0.033	3.31576e-13	ENDO	Lepr
Vcl	1.19925e-16	-5.14068	0.209	0.252	3.59775e-13	ENDO	Vcl
Rgs22	1.41971e-16	-8.34044	0.305	0.01	4.25912e-13	ENDO	Rgs22
Igfbp31	1.99882e-16	-2.20139	0.568	0.033	5.99646e-13	ENDO	Igfbp3
Aff1	2.54013e-16	6.30447	0.264	0.206	7.62039e-13	ENDO	Aff1
Dnah12	2.68303e-16	-15.8011	0.395	0.007	8.0491e-13	ENDO	Dnah12
Gimap61	2.74559e-16	-2.09793	0.277	0.194	8.23677e-13	ENDO	Gimap6
Syk	3.29082e-16	-12.7987	0.541	0.003	9.87247e-13	ENDO	Syk
Prkch	3.34804e-16	-0.345284	0.914	0.441	1.00441e-12	ENDO	Prkch
Cpe1	3.43567e-16	0.44728	0.255	0.205	1.0307e-12	ENDO	Cpe
Fas	3.68052e-16	0.533728	0.659	0.269	1.10416e-12	ENDO	Fas
Gm50035	4.57497e-16	-15.8414	0.614	0.002	1.37249e-12	ENDO	Gm50035
Vav1	5.42963e-16	-16.1833	0.595	0.002	1.62889e-12	ENDO	Vav1
Tmcc3	5.61859e-16	4.59577	0.536	0.316	1.68558e-12	ENDO	Tmcc3
Rgcc1	6.44129e-16	-1.59761	0.955	0.355	1.93239e-12	ENDO	Rgcc
Txk	7.19607e-16	-5.55756	0.641	0.003	2.15882e-12	ENDO	Txk
Il1r1	8.03162e-16	-8.24306	0.327	0.177	2.40949e-12	ENDO	Il1r1
Tmem252	1.4662e-15	-0.884918	0.718	0.182	4.39861e-12	ENDO	Tmem252
Cald1	1.51221e-15	1.73999	0.673	0.299	4.53664e-12	ENDO	Cald1
Agmo	1.71568e-15	-2.32453	0.432	0.142	5.14705e-12	ENDO	Agmo
Slc1a51	2.06376e-15	-2.19087	0.414	0.009	6.19128e-12	ENDO	Slc1a5
Fmnl3	2.44686e-15	0.873747	0.886	0.32	7.34057e-12	ENDO	Fmnl3
Ier3	2.66755e-15	-4.4376	0.518	0.098	8.00265e-12	ENDO	Ier3
Entpd11	2.8281e-15	4.83423	0.709	0.266	8.48429e-12	ENDO	Entpd1
Prkag21	3.26769e-15	4.92661	0.3	0.215	9.80306e-12	ENDO	Prkag2
Foxq1	3.40655e-15	1.89903	0.768	0.255	1.02196e-11	ENDO	Foxq1
Septin4	3.5512e-15	0.828585	0.25	0.142	1.06536e-11	ENDO	Septin4
Slfn21	4.65687e-15	-3.4962	0.677	0.028	1.39706e-11	ENDO	Slfn2
Evl	5.67902e-15	11.2173	0.268	0.187	1.7037e-11	ENDO	Evl
Tnfsf10	5.95083e-15	-1.58583	0.6	0.075	1.78525e-11	ENDO	Tnfsf10
Pde5a1	1.31796e-14	8.15422	0.655	0.093	3.95387e-11	ENDO	Pde5a
Pam	1.3653e-14	-1.83984	0.273	0.285	4.0959e-11	ENDO	Pam
Adamts5	1.44923e-14	-19.1523	0.595	0.009	4.3477e-11	ENDO	Adamts5
Acer2	1.79471e-14	-3.55995	0.345	0.245	5.38412e-11	ENDO	Acer2
Gm138611	2.15605e-14	-19.5183	0.459	0.007	6.46814e-11	ENDO	Gm13861
BC035044	2.33738e-14	-19.0506	0.591	0.003	7.01215e-11	ENDO	BC035044
Gm20234	3.83692e-14	-3.30778	0.6	0.005	1.15108e-10	ENDO	Gm20234
Ahnak	5.48028e-14	6.8258	0.95	0.444	1.64408e-10	ENDO	Ahnak
Cpt1a	5.77866e-14	2.58276	0.677	0.157	1.7336e-10	ENDO	Cpt1a
Ptprj	7.33159e-14	8.59989	0.305	0.283	2.19948e-10	ENDO	Ptprj
Arl151	7.60753e-14	-0.790513	0.359	0.516	2.28226e-10	ENDO	Arl15
Tead1	7.70847e-14	5.72117	0.218	0.343	2.31254e-10	ENDO	Tead1
Slc7a51	7.89317e-14	1.54145	0.986	0.677	2.36795e-10	ENDO	Slc7a5
Nrp1	8.65583e-14	6.71848	0.559	0.367	2.59675e-10	ENDO	Nrp1
Heph1	9.36638e-14	-15.9528	0.405	0.026	2.80991e-10	ENDO	Heph
Cnn21	1.04585e-13	7.06675	0.591	0.103	3.13755e-10	ENDO	Cnn2
4930523C07Rik	1.2143e-13	5.83987	0.305	0.1	3.6429e-10	ENDO	4930523C07Rik
Trim30a	1.60974e-13	-0.596912	0.268	0.108	4.82922e-10	ENDO	Trim30a
Itga1	1.64362e-13	5.34767	0.927	0.404	4.93087e-10	ENDO	Itga1
Itpr11	1.66949e-13	-18.3883	0.264	0.301	5.00847e-10	ENDO	Itpr1
Srgap1	1.71795e-13	-4.97001	0.341	0.198	5.15385e-10	ENDO	Srgap1
mt-Nd4	1.8718e-13	1.71723	0.95	0.465	5.6154e-10	ENDO	mt-Nd4
Cd59a1	2.25011e-13	1.79248	0.318	0.178	6.75033e-10	ENDO	Cd59a
Ets1	2.41915e-13	3.36644	0.95	0.476	7.25745e-10	ENDO	Ets1
1700042O10Rik	2.81717e-13	-2.15812	0.641	0.068	8.45151e-10	ENDO	1700042O10Rik
Ankrd36	3.53306e-13	-19.0636	0.586	0.005	1.05992e-09	ENDO	Ankrd36
Nde1	3.95523e-13	-9.56713	0.559	0.11	1.18657e-09	ENDO	Nde1
Gm32036	5.98131e-13	-9.83622	0.627	0.03	1.79439e-09	ENDO	Gm32036
Kdr	7.18128e-13	1.61378	0.914	0.365	2.15438e-09	ENDO	Kdr
Maml2	1.2987e-12	3.46011	0.323	0.35	3.89609e-09	ENDO	Maml2
Gbp7	1.30195e-12	-1.48974	0.318	0.105	3.90585e-09	ENDO	Gbp7
Gulp1	1.45728e-12	0.408534	0.377	0.259	4.37183e-09	ENDO	Gulp1
Cdkn1a	1.79734e-12	4.12371	0.932	0.448	5.39202e-09	ENDO	Cdkn1a
Atp10a	2.31515e-12	-1.0627	0.932	0.738	6.94544e-09	ENDO	Atp10a
Esam1	2.48864e-12	5.19479	0.964	0.42	7.46592e-09	ENDO	Esam
Procr	2.91531e-12	-5.14622	0.282	0.019	8.74592e-09	ENDO	Procr
Gm45267	4.36336e-12	-4.19425	0.318	0.042	1.30901e-08	ENDO	Gm45267
Gins1	6.082e-12	-1.18085	0.282	0.002	1.8246e-08	ENDO	Gins1
Crybg3	7.10533e-12	-3.45814	0.377	0.292	2.1316e-08	ENDO	Crybg3
Gbp3	7.15717e-12	-3.08589	0.664	0.065	2.14715e-08	ENDO	Gbp3
Thsd1	7.62278e-12	-3.62653	0.359	0.397	2.28683e-08	ENDO	Thsd1
Sema3c	7.69315e-12	1.5594	0.941	0.684	2.30795e-08	ENDO	Sema3c
Edn31	7.86657e-12	1.40894	0.641	0.033	2.35997e-08	ENDO	Edn3
Mal	8.05935e-12	-5.14548	0.8	0.334	2.41781e-08	ENDO	Mal
Itga6	8.33697e-12	3.29004	0.968	0.54	2.50109e-08	ENDO	Itga6
Slco1a4	8.78458e-12	-2.7922	0.877	0.885	2.63537e-08	ENDO	Slco1a4
Gbe1	1.03092e-11	4.26009	0.718	0.348	3.09277e-08	ENDO	Gbe1
Tns1	1.05097e-11	1.852	0.945	0.488	3.15291e-08	ENDO	Tns1
Wwtr1	1.09221e-11	2.53499	0.755	0.346	3.27664e-08	ENDO	Wwtr1
Enpp1	1.28899e-11	-7.31752	0.295	0.007	3.86698e-08	ENDO	Enpp1
Spock21	1.49518e-11	4.48102	0.955	0.797	4.48555e-08	ENDO	Spock2
Traf1	1.8931e-11	-2.84668	0.605	0.01	5.6793e-08	ENDO	Traf1
Vwa1	2.07689e-11	0.405295	0.923	0.418	6.23067e-08	ENDO	Vwa1
Cdh5	2.86492e-11	1.7605	0.859	0.4	8.59475e-08	ENDO	Cdh5
Pglyrp1	2.94709e-11	-0.967583	0.959	0.505	8.84127e-08	ENDO	Pglyrp1
Afap1l1	3.8251e-11	4.45706	0.959	0.414	1.14753e-07	ENDO	Afap1l1
Galnt15	3.9804e-11	-4.20811	0.314	0.073	1.19412e-07	ENDO	Galnt15
Txnip	6.41575e-11	1.09834	0.527	0.168	1.92472e-07	ENDO	Txnip
Arhgap28	7.10334e-11	-1.33796	0.5	0.019	2.131e-07	ENDO	Arhgap28
Fth11	7.32001e-11	3.68723	0.332	0.371	2.196e-07	ENDO	Fth1
mt-Cytb1	7.56052e-11	1.138	0.982	0.542	2.26815e-07	ENDO	mt-Cytb
Tbx31	7.84479e-11	-1.97111	0.664	0.178	2.35344e-07	ENDO	Tbx3
Mef2c1	8.21495e-11	-4.14794	0.345	0.381	2.46448e-07	ENDO	Mef2c
Ly6a1	9.21662e-11	7.13872	0.927	0.493	2.76499e-07	ENDO	Ly6a
mt-Rnr21	1.06256e-10	3.94946	0.95	0.741	3.18767e-07	ENDO	mt-Rnr2
BC0285281	1.21329e-10	-9.77171	0.682	0.238	3.63988e-07	ENDO	BC028528
Hspb11	1.62005e-10	-2.98933	0.905	0.453	4.86014e-07	ENDO	Hspb1
Cdk141	1.78992e-10	1.7631	0.282	0.219	5.36977e-07	ENDO	Cdk14
Pla2g4a	1.83088e-10	-3.43638	0.305	0.07	5.49265e-07	ENDO	Pla2g4a
Clic5	1.91994e-10	-0.869256	0.927	0.411	5.75983e-07	ENDO	Clic5
Klf4	2.07316e-10	0.689966	0.914	0.407	6.21948e-07	ENDO	Klf4
E2f71	2.3785e-10	-3.13564	0.586	0.009	7.13549e-07	ENDO	E2f7
Gab1	2.96334e-10	9.14764	0.645	0.33	8.89002e-07	ENDO	Gab1
Hmcn1	3.57161e-10	1.27808	0.982	0.691	1.07148e-06	ENDO	Hmcn1
Rasgrp3	4.08488e-10	0.369301	0.936	0.435	1.22546e-06	ENDO	Rasgrp3
Apobec3	4.13964e-10	-1.58425	0.336	0.135	1.24189e-06	ENDO	Apobec3
Dab2	4.1673e-10	2.82064	0.309	0.234	1.25019e-06	ENDO	Dab2
Parvb	4.64545e-10	0.734558	0.914	0.477	1.39364e-06	ENDO	Parvb
Epha41	4.67639e-10	-1.18464	0.341	0.262	1.40292e-06	ENDO	Epha4
Nfe2l2	6.24303e-10	4.53886	0.632	0.173	1.87291e-06	ENDO	Nfe2l2
Dock6	6.46641e-10	5.78632	0.332	0.26	1.93992e-06	ENDO	Dock6
Gamt	7.05942e-10	-2.54552	0.359	0.007	2.11783e-06	ENDO	Gamt
Prkd1	8.48271e-10	4.323	0.273	0.229	2.54481e-06	ENDO	Prkd1
Fbxl7	9.52026e-10	-5.46337	0.405	0.376	2.85608e-06	ENDO	Fbxl7
Hrct11	1.01403e-09	-3.50298	0.323	0.03	3.04209e-06	ENDO	Hrct1
Ace2	1.07289e-09	-19.2654	0.295	0.01	3.21868e-06	ENDO	Ace2
Rab31	1.16749e-09	-5.45941	0.605	0.206	3.50248e-06	ENDO	Rab31
Gm20400	1.77651e-09	-12.7102	0.509	0.009	5.32953e-06	ENDO	Gm20400
Slc38a3	1.89429e-09	3.09501	0.709	0.224	5.68286e-06	ENDO	Slc38a3
Tfrc	2.16228e-09	-1.84834	0.827	0.383	6.48684e-06	ENDO	Tfrc
P2ry10b	2.9351e-09	-4.45944	0.523	0.012	8.80529e-06	ENDO	P2ry10b
Slc19a3	2.93511e-09	-0.737629	0.714	0.257	8.80532e-06	ENDO	Slc19a3
mt-Nd2	5.09667e-09	4.38375	0.927	0.47	1.529e-05	ENDO	mt-Nd2
Cutal	6.814e-09	-4.13367	0.345	0.03	2.0442e-05	ENDO	Cutal
Gbp2	8.20324e-09	-3.30929	0.3	0.037	2.46097e-05	ENDO	Gbp2
Vim1	8.28802e-09	7.48893	0.673	0.348	2.48641e-05	ENDO	Vim
H2-Q7	8.58249e-09	-5.85597	0.259	0.009	2.57475e-05	ENDO	H2-Q7
Ctsc1	9.74551e-09	-3.10735	0.423	0.065	2.92365e-05	ENDO	Ctsc
Ifi44	1.00285e-08	-3.90518	0.618	0.047	3.00854e-05	ENDO	Ifi44
Gm20559	1.01524e-08	-3.18191	0.377	0.147	3.04571e-05	ENDO	Gm20559
Gm306671	1.03831e-08	-4.28915	0.523	0.002	3.11492e-05	ENDO	Gm30667
Tmtc1	1.0447e-08	0.321788	0.659	0.348	3.13409e-05	ENDO	Tmtc1
Ndufb9	1.08821e-08	8.85696	0.286	0.143	3.26464e-05	ENDO	Ndufb9
Lima11	1.16155e-08	4.63416	0.805	0.374	3.48464e-05	ENDO	Lima1
Mtss1	1.30423e-08	1.20339	0.314	0.262	3.91268e-05	ENDO	Mtss1
Sh3bgrl1	1.51506e-08	-1.25651	0.373	0.287	4.54519e-05	ENDO	Sh3bgrl
Akr1c14	1.55223e-08	-2.04498	0.564	0.035	4.65669e-05	ENDO	Akr1c14
Col14a1	1.92143e-08	-3.0737	0.586	0.009	5.76429e-05	ENDO	Col14a1
Dip2c1	1.93693e-08	-0.319119	0.318	0.241	5.81078e-05	ENDO	Dip2c
Bsg1	2.14101e-08	8.55344	0.964	0.813	6.42303e-05	ENDO	Bsg
Lhfpl21	2.2328e-08	-3.66869	0.395	0.234	6.69839e-05	ENDO	Lhfpl2
Msn1	2.33306e-08	-1.69024	0.668	0.285	6.99919e-05	ENDO	Msn
Ctla2a	2.36116e-08	6.26655	0.614	0.199	7.08348e-05	ENDO	Ctla2a
1700023F02Rik	2.41352e-08	-5.71626	0.523	0.002	7.24055e-05	ENDO	1700023F02Rik
Prom1	2.48676e-08	-1.447	0.4	0.427	7.46028e-05	ENDO	Prom1
St6gal1	2.53676e-08	0.262053	0.305	0.234	7.61028e-05	ENDO	St6gal1
Gcnt21	2.95008e-08	5.25672	0.7	0.26	8.85024e-05	ENDO	Gcnt2
Nfkbia	3.04508e-08	-1.57155	0.759	0.455	9.13523e-05	ENDO	Nfkbia
Gm31105	3.16169e-08	-7.98428	0.536	0.014	9.48508e-05	ENDO	Gm31105
Gm32688	4.92859e-08	-2.69216	0.627	0.084	0.000147858	ENDO	Gm32688
Selenop	6.36997e-08	6.20755	0.409	0.339	0.000191099	ENDO	Selenop
Rapgef51	7.16678e-08	2.56732	0.264	0.28	0.000215003	ENDO	Rapgef5
St3gal6	7.69629e-08	3.96606	0.905	0.563	0.000230889	ENDO	St3gal6
Nedd9	8.66952e-08	-4.92841	0.664	0.297	0.000260086	ENDO	Nedd9
Kcna5	9.14714e-08	-3.52565	0.318	0.012	0.000274414	ENDO	Kcna5
Slc16a2	9.18227e-08	-2.80884	0.695	0.353	0.000275468	ENDO	Slc16a2
Adgrl4	9.47374e-08	-0.975866	0.918	0.867	0.000284212	ENDO	Adgrl4
Stxbp6	1.08201e-07	1.81846	0.405	0.322	0.000324604	ENDO	Stxbp6
Ndufa21	1.12611e-07	7.94143	0.382	0.128	0.000337832	ENDO	Ndufa2
Grk51	1.1499e-07	2.35969	0.314	0.215	0.000344969	ENDO	Grk5
Col6a3	1.22421e-07	-19.1277	0.545	0.002	0.000367263	ENDO	Col6a3
Atp1a2	1.3611e-07	1.73048	0.255	0.233	0.000408329	ENDO	Atp1a2
Lsr1	1.45679e-07	-0.923541	0.914	0.441	0.000437036	ENDO	Lsr
Timp3	1.67434e-07	0.25879	0.786	0.434	0.000502301	ENDO	Timp3
Mecom	1.67856e-07	-3.19708	0.905	0.85	0.000503567	ENDO	Mecom
Bmper	1.86299e-07	-0.703607	0.395	0.014	0.000558898	ENDO	Bmper
Pear1	2.64235e-07	1.81175	0.341	0.091	0.000792706	ENDO	Pear1
Mlf1	2.85005e-07	-3.78568	0.255	0.012	0.000855015	ENDO	Mlf1
Mecomos	3.4246e-07	-4.10429	0.573	0.042	0.00102738	ENDO	Mecomos
Id31	3.5332e-07	6.62429	0.791	0.449	0.00105996	ENDO	Id3
Cdc20	4.01478e-07	-19.7032	0.491	0.005	0.00120443	ENDO	Cdc20
Filip1	4.96442e-07	-3.90828	0.618	0.224	0.00148933	ENDO	Filip1
Iigp1	5.56199e-07	-2.44809	0.555	0.047	0.0016686	ENDO	Iigp1
Podxl	6.28475e-07	1.70658	0.927	0.467	0.00188543	ENDO	Podxl
Pard3	7.3816e-07	-9.52237	0.495	0.503	0.00221448	ENDO	Pard3
Tm4sf1	7.59497e-07	7.17319	0.295	0.267	0.00227849	ENDO	Tm4sf1
Cdh23	7.62203e-07	-6.04061	0.459	0.021	0.00228661	ENDO	Cdh23
Cd2741	7.71757e-07	-5.40915	0.523	0.009	0.00231527	ENDO	Cd274
Adora2a	9.10172e-07	-5.48451	0.291	0.012	0.00273052	ENDO	Adora2a
Irgm21	9.81979e-07	-0.933539	0.545	0.115	0.00294594	ENDO	Irgm2
Cd81	1.06296e-06	0.475635	0.505	0.413	0.00318887	ENDO	Cd81
Rgs12	1.07801e-06	0.286818	0.923	0.432	0.00323402	ENDO	Rgs12
Adcy4	1.10484e-06	1.83379	0.623	0.128	0.00331453	ENDO	Adcy4
Nfia	1.13034e-06	1.15274	0.336	0.311	0.00339103	ENDO	Nfia
Sash1	1.17478e-06	2.91269	0.641	0.469	0.00352435	ENDO	Sash1
Erbin	1.18304e-06	-1.16883	0.623	0.274	0.00354911	ENDO	Erbin
Sparcl11	1.26433e-06	1.80205	0.65	0.549	0.003793	ENDO	Sparcl1
Plat	1.2866e-06	3.62425	0.8	0.446	0.00385981	ENDO	Plat
Prtn3	1.2911e-06	-20.0377	0.518	0.003	0.00387329	ENDO	Prtn3
Nxpe2	1.36281e-06	-3.72674	0.477	0.315	0.00408842	ENDO	Nxpe2
Akap13	1.42588e-06	4.04118	0.782	0.521	0.00427764	ENDO	Akap13
Rhoj	1.48659e-06	1.94054	0.682	0.294	0.00445976	ENDO	Rhoj
Atp10d	1.64089e-06	-2.4134	0.364	0.24	0.00492267	ENDO	Atp10d
Zfp366	2.20815e-06	-2.04993	0.818	0.538	0.00662446	ENDO	Zfp366
Anxa3	3.27976e-06	0.925323	0.45	0.427	0.00983927	ENDO	Anxa3
H2-K1	3.58501e-06	6.9086	0.605	0.21	0.010755	ENDO	H2-K1
Pawr	3.71334e-06	7.63794	0.264	0.047	0.01114	ENDO	Pawr
Rcsd1	3.75709e-06	-1.84729	0.359	0.112	0.0112713	ENDO	Rcsd1
Card101	3.89782e-06	-3.19781	0.355	0.07	0.0116935	ENDO	Card10
Egfl7	4.10474e-06	6.42222	0.409	0.245	0.0123142	ENDO	Egfl7
Plxna2	4.15983e-06	10.7291	0.805	0.6	0.0124795	ENDO	Plxna2
Adipor2	4.20861e-06	3.4779	0.473	0.484	0.0126258	ENDO	Adipor2
Mt1	4.32216e-06	1.61992	0.427	0.315	0.0129665	ENDO	Mt1
Myo10	4.52048e-06	-2.54694	0.827	0.488	0.0135614	ENDO	Myo10
Rpl38-ps2	4.86244e-06	-20.7737	0.25	0.007	0.0145873	ENDO	Rpl38-ps2
Pltp	4.87053e-06	2.90166	0.895	0.771	0.0146116	ENDO	Pltp
Tgfbr21	4.96815e-06	-2.46994	0.727	0.341	0.0149045	ENDO	Tgfbr2
Ly6c11	4.96816e-06	4.91638	0.814	0.673	0.0149045	ENDO	Ly6c1
Fli1	5.5576e-06	-0.33937	0.841	0.619	0.0166728	ENDO	Fli1
Dgkh	6.45254e-06	-4.36806	0.691	0.51	0.0193576	ENDO	Dgkh
Tmsb4x1	6.5911e-06	6.19274	0.427	0.554	0.0197733	ENDO	Tmsb4x
Zbtb20	8.2486e-06	3.71625	0.4	0.53	0.0247458	ENDO	Zbtb20
Pdgfd	8.45106e-06	-1.53341	0.905	0.598	0.0253532	ENDO	Pdgfd
Svil	8.94212e-06	-2.78736	0.45	0.313	0.0268264	ENDO	Svil
Lpp	9.75364e-06	6.39108	0.305	0.308	0.0292609	ENDO	Lpp
Mfng	1.02672e-05	-1.35558	0.336	0.063	0.0308016	ENDO	Mfng
mt-Rnr11	1.02837e-05	1.23581	0.764	0.566	0.0308511	ENDO	mt-Rnr1
Ripply3	1.05673e-05	-5.20594	0.509	0.01	0.031702	ENDO	Ripply3
Unc45b1	1.16666e-05	-1.69312	0.509	0.059	0.0349999	ENDO	Unc45b
Xdh	1.22369e-05	-4.5452	0.468	0.308	0.0367107	ENDO	Xdh
Gm14207	1.27931e-05	-20.6688	0.491	0.007	0.0383794	ENDO	Gm14207
Plaur	1.28949e-05	-2.80364	0.605	0.105	0.0386847	ENDO	Plaur
Cd74	1.43589e-05	-5.51564	0.259	0.007	0.0430768	ENDO	Cd74
Palmd	1.45643e-05	-4.30124	0.782	0.486	0.0436928	ENDO	Palmd
Lyn	1.59807e-05	-4.21916	0.605	0.21	0.047942	ENDO	Lyn
Gcnt1	4.58759e-131	-2.15031	0.826	0.03	1.37628e-127	Inh1	Gcnt1
Tmem2122	5.95385e-131	6.48358	0.542	0.022	1.78616e-127	Inh1	Tmem212
2410003L11Rik	9.49327e-121	-4.67252	0.586	0.014	2.84798e-117	Inh1	2410003L11Rik
Map3k7cl1	1.12527e-109	-11.4454	0.62	0.002	3.37582e-106	Inh1	Map3k7cl
Fam166c	1.33526e-108	-20.0711	0.666	0.005	4.00579e-105	Inh1	Fam166c
Hmgn52	1.24943e-107	-5.41541	0.494	0.023	3.74829e-104	Inh1	Hmgn5
Cdkn1c1	2.02629e-102	-8.06271	0.364	0.011	6.07887e-99	Inh1	Cdkn1c
Ifit11	4.35146e-96	-4.60574	0.647	0.011	1.30544e-92	Inh1	Ifit1
Ush2a1	4.70667e-96	-10.1456	0.586	0.005	1.412e-92	Inh1	Ush2a
Bmp5	3.26547e-95	3.93556	0.688	0.069	9.79642e-92	Inh1	Bmp5
Tagln	1.77858e-94	8.95622	0.306	0.054	5.33575e-91	Inh1	Tagln
Txnip1	1.76377e-89	1.05889	0.405	0.026	5.2913e-86	Inh1	Txnip
Hydin	4.75701e-88	-3.45094	0.734	0.037	1.4271e-84	Inh1	Hydin
Gm16332	7.05786e-88	-10.2288	0.635	0.004	2.11736e-84	Inh1	Gm16332
Trim162	9.09819e-88	3.69102	0.404	0.011	2.72946e-84	Inh1	Trim16
Pcolce2	7.44904e-87	-8.95089	0.49	0.009	2.23471e-83	Inh1	Pcolce
Tpx21	9.95599e-84	-10.8803	0.501	0.005	2.9868e-80	Inh1	Tpx2
She1	9.31217e-83	8.075	0.286	0.009	2.79365e-79	Inh1	She
Tie11	8.67571e-82	-7.40796	0.409	0.025	2.60271e-78	Inh1	Tie1
9630002D21Rik	7.68731e-79	-7.49467	0.5	0.009	2.30619e-75	Inh1	9630002D21Rik
Gm499531	1.0398e-78	5.80594	0.282	0.009	3.11941e-75	Inh1	Gm49953
Slc47a11	2.52859e-78	-13.1858	0.424	0.005	7.58578e-75	Inh1	Slc47a1
Nppc	5.91617e-77	-18.614	0.586	0.006	1.77485e-73	Inh1	Nppc
Sgms21	1.35767e-75	11.1898	0.337	0.042	4.073e-72	Inh1	Sgms2
Olfr889	4.81447e-75	-4.18111	0.537	0.006	1.44434e-71	Inh1	Olfr889
Asb41	2.96408e-73	-19.029	0.432	0.009	8.89223e-70	Inh1	Asb4
Prtn31	2.67476e-72	-12.4762	0.555	0.004	8.02429e-69	Inh1	Prtn3
Nr4a22	1.82649e-69	7.76417	0.386	0.092	5.47946e-66	Inh1	Nr4a2
Rinl2	3.13534e-69	-1.81564	0.469	0.006	9.40601e-66	Inh1	Rinl
Cdhr3	3.33629e-69	-0.815791	0.496	0.007	1.00089e-65	Inh1	Cdhr3
Gm366081	3.43785e-69	-4.26436	0.427	0.009	1.03135e-65	Inh1	Gm36608
Des1	2.92424e-68	-2.22388	0.567	0.016	8.77273e-65	Inh1	Des
Msh51	6.54114e-68	-5.48472	0.628	0.017	1.96234e-64	Inh1	Msh5
Col12a11	7.44511e-67	-1.61844	0.426	0.014	2.23353e-63	Inh1	Col12a1
Lgals31	7.61287e-66	-17.7593	0.593	0.004	2.28386e-62	Inh1	Lgals3
Serpinf12	3.94465e-65	1.61755	0.31	0.007	1.1834e-61	Inh1	Serpinf1
Tmem982	1.38472e-64	-11.3735	0.381	0.004	4.15417e-61	Inh1	Tmem98
Layn2	2.58384e-64	3.81567	0.251	0.02	7.75151e-61	Inh1	Layn
Rarres2	4.21166e-64	10.8917	0.35	0.043	1.2635e-60	Inh1	Rarres2
A830005F24Rik1	7.47795e-64	-20.3664	0.635	0.005	2.24339e-60	Inh1	A830005F24Rik
Gm49974	1.11054e-60	-10.0538	0.491	0.006	3.33163e-57	Inh1	Gm49974
Gm498901	1.72512e-58	-3.67078	0.493	0.006	5.17535e-55	Inh1	Gm49890
Edn12	5.17395e-58	-3.99239	0.533	0.016	1.55219e-54	Inh1	Edn1
Cmtm71	2.38e-57	3.70677	0.461	0.011	7.14e-54	Inh1	Cmtm7
C1qc1	8.40411e-57	4.60138	0.424	0.018	2.52123e-53	Inh1	C1qc
Ttr2	1.66311e-56	-14.7549	0.261	0.004	4.98934e-53	Inh1	Ttr
Gm48840	2.88184e-56	-14.4001	0.461	0.001	8.64551e-53	Inh1	Gm48840
Gm34544	9.01098e-56	2.3616	0.292	0.031	2.70329e-52	Inh1	Gm34544
Cnn22	6.61133e-54	3.53693	0.279	0.009	1.9834e-50	Inh1	Cnn2
Cfap126	2.03553e-53	-0.944406	0.414	0.007	6.1066e-50	Inh1	Cfap126
Pdlim3	2.62683e-53	-2.28128	0.647	0.002	7.88048e-50	Inh1	Pdlim3
Rasl121	3.47896e-53	-10.4181	0.326	0.004	1.04369e-49	Inh1	Rasl12
Mageb18	4.88996e-53	1.48833	0.319	0.007	1.46699e-49	Inh1	Mageb18
Gm138612	9.07122e-53	2.76584	0.504	0.004	2.72137e-49	Inh1	Gm13861
Rpl38-ps21	2.06889e-52	-7.70235	0.436	0.005	6.20668e-49	Inh1	Rpl38-ps2
Il10ra	2.7691e-52	9.40361	0.381	0.005	8.30731e-49	Inh1	Il10ra
Prg42	3.70496e-52	3.81061	0.378	0.016	1.11149e-48	Inh1	Prg4
Myo1a	9.00302e-52	-12.0142	0.531	0.002	2.70091e-48	Inh1	Myo1a
Agt	4.74923e-51	2.22803	0.27	0.014	1.42477e-47	Inh1	Agt
Gm388251	5.67296e-51	-0.647966	0.393	0.017	1.70189e-47	Inh1	Gm38825
Frem1	8.62574e-51	-1.61113	0.334	0.006	2.58772e-47	Inh1	Frem1
Vtcn1	1.48634e-50	-12.4602	0.384	0.009	4.45901e-47	Inh1	Vtcn1
Ano5	6.54572e-49	-5.40489	0.507	0.021	1.96371e-45	Inh1	Ano5
Itgb4	1.27193e-46	2.93175	0.482	0.005	3.81578e-43	Inh1	Itgb4
Gm436671	2.90987e-46	-4.70995	0.447	0.005	8.72962e-43	Inh1	Gm43667
Gm7536	1.17543e-44	-6.39771	0.484	0.007	3.52629e-41	Inh1	Gm7536
Strip2	2.93481e-44	-1.85765	0.531	0.063	8.80444e-41	Inh1	Strip2
Gng52	3.16854e-44	6.05821	0.257	0.078	9.50562e-41	Inh1	Gng5
Nhlh2	1.0024e-42	-4.30054	0.558	0.016	3.0072e-39	Inh1	Nhlh2
Gm11542	4.10443e-42	-4.95098	0.426	0.01	1.23133e-38	Inh1	Gm11542
Ssc4d1	2.25515e-41	-17.4663	0.409	0.006	6.76546e-38	Inh1	Ssc4d
Spaar1	3.59589e-41	12.373	0.31	0.004	1.07877e-37	Inh1	Spaar
Cnr11	2.66288e-40	4.63837	0.35	0.392	7.98865e-37	Inh1	Cnr1
Gm43398	4.47737e-39	-11.9654	0.395	0.005	1.34321e-35	Inh1	Gm43398
Ak9	7.30566e-39	7.38796	0.289	0.005	2.1917e-35	Inh1	Ak9
Tmem132c	4.67628e-38	-4.56563	0.272	0.202	1.40288e-34	Inh1	Tmem132c
Clec3b	2.2504e-37	-18.1827	0.389	0.006	6.75119e-34	Inh1	Clec3b
Gja42	4.26517e-36	2.03572	0.31	0.006	1.27955e-32	Inh1	Gja4
Myocd	6.79227e-36	-6.87613	0.47	0.006	2.03768e-32	Inh1	Myocd
A330015K06Rik	1.41323e-33	-4.08852	0.301	0.154	4.23969e-30	Inh1	A330015K06Rik
Fam107b	4.44371e-33	-5.31545	0.254	0.099	1.33311e-29	Inh1	Fam107b
Kndc11	2.06429e-32	-3.05416	0.273	0.222	6.19287e-29	Inh1	Kndc1
Slc43a3	3.74074e-32	-18.7115	0.325	0.002	1.12222e-28	Inh1	Slc43a3
Tyrobp2	4.97686e-32	-2.02895	0.347	0.005	1.49306e-28	Inh1	Tyrobp
Gm32828	6.46717e-32	2.79299	0.335	0.01	1.94015e-28	Inh1	Gm32828
Ptpn18	1.33814e-31	-3.90271	0.512	0.011	4.01443e-28	Inh1	Ptpn18
Gm26691	1.72577e-31	-11.8535	0.45	0.1	5.17732e-28	Inh1	Gm26691
Slc9b2	3.29035e-31	-13.7688	0.346	0.007	9.87105e-28	Inh1	Slc9b2
Grk52	4.04848e-31	6.98759	0.27	0.291	1.21454e-27	Inh1	Grk5
Plp12	5.6009e-31	3.66169	0.309	0.153	1.68027e-27	Inh1	Plp1
Slc1a6	8.6807e-31	5.35756	0.399	0.028	2.60421e-27	Inh1	Slc1a6
Tmsb4x2	5.20017e-30	4.96693	0.301	0.286	1.56005e-26	Inh1	Tmsb4x
Cdkn2c1	5.28041e-30	-6.7741	0.386	0.006	1.58412e-26	Inh1	Cdkn2c
Gm26737	2.5299e-29	-12.3347	0.42	0.005	7.58969e-26	Inh1	Gm26737
Cul4b2	9.50406e-29	11.3552	0.277	0.113	2.85122e-25	Inh1	Cul4b
Grcc102	3.4935e-28	4.87073	0.343	0.014	1.04805e-24	Inh1	Grcc10
Gm459041	5.27997e-28	-2.64025	0.629	0.108	1.58399e-24	Inh1	Gm45904
Glra2	5.46023e-28	-7.31885	0.399	0.023	1.63807e-24	Inh1	Glra2
Thrsp	6.07099e-28	0.396646	0.254	0.052	1.8213e-24	Inh1	Thrsp
Ebf11	9.48252e-28	8.27222	0.322	0.291	2.84476e-24	Inh1	Ebf1
Map3k5	1.03154e-27	-5.49315	0.353	0.273	3.09461e-24	Inh1	Map3k5
Gm16976	1.79105e-27	-5.02192	0.344	0.001	5.37314e-24	Inh1	Gm16976
Tmem63a	4.71576e-27	-6.5918	0.266	0.005	1.41473e-23	Inh1	Tmem63a
Mtus11	5.45882e-27	0.443955	0.251	0.235	1.63765e-23	Inh1	Mtus1
Zfand4	8.61486e-27	-2.71772	0.362	0.058	2.58446e-23	Inh1	Zfand4
Rps292	4.64372e-26	1.26539	0.23	0.276	1.39312e-22	Inh1	Rps29
D5Ertd615e	2.17506e-25	3.50271	0.366	0.009	6.52517e-22	Inh1	D5Ertd615e
Asrgl11	5.70425e-25	-3.80015	0.303	0.17	1.71128e-21	Inh1	Asrgl1
Syn1	9.2609e-25	0.361818	0.318	0.31	2.77827e-21	Inh1	Syn1
Nat8f31	1.63166e-24	-1.59017	0.338	0.034	4.89499e-21	Inh1	Nat8f3
1700069L16Rik	3.17445e-24	-7.62554	0.352	0.009	9.52334e-21	Inh1	1700069L16Rik
Cd36	5.2232e-24	-6.04829	0.484	0.001	1.56696e-20	Inh1	Cd36
Gm289051	5.63308e-24	-4.47967	0.255	0.034	1.68992e-20	Inh1	Gm28905
Nfia1	1.24037e-23	5.01846	0.347	0.486	3.72112e-20	Inh1	Nfia
Epop1	1.51325e-23	-4.70159	0.295	0.004	4.53975e-20	Inh1	Epop
Foxs1	2.7684e-23	-18.7709	0.499	0.006	8.30521e-20	Inh1	Foxs1
Sgms11	3.94005e-23	1.0069	0.251	0.236	1.18201e-19	Inh1	Sgms1
Mall2	6.01516e-23	4.17794	0.294	0.001	1.80455e-19	Inh1	Mall
Gm42906	7.70582e-23	7.41114	0.347	0.011	2.31175e-19	Inh1	Gm42906
Frmd51	7.81824e-23	0.795187	0.276	0.289	2.34547e-19	Inh1	Frmd5
Cmss12	1.95239e-22	-1.91072	0.285	0.244	5.85716e-19	Inh1	Cmss1
Sh3tc21	2.17662e-22	-5.57934	0.341	0.004	6.52987e-19	Inh1	Sh3tc2
Tanc11	2.76627e-22	1.92184	0.316	0.313	8.29882e-19	Inh1	Tanc1
Amn	4.81722e-22	-10.8268	0.404	0.002	1.44517e-18	Inh1	Amn
Sv2c1	5.45469e-22	-3.33844	0.312	0.084	1.63641e-18	Inh1	Sv2c
Dcdc5	5.49354e-22	-3.8486	0.349	0.009	1.64806e-18	Inh1	Dcdc5
Tfap2b1	6.5744e-22	-8.1765	0.371	0.007	1.97232e-18	Inh1	Tfap2b
Abcc12	9.56258e-22	-4.00979	0.556	0.041	2.86877e-18	Inh1	Abcc12
Tpm22	1.31443e-21	10.3435	0.279	0.032	3.9433e-18	Inh1	Tpm2
Syn3	6.15263e-21	-2.10497	0.254	0.188	1.84579e-17	Inh1	Syn3
AI5068161	1.29003e-20	-2.48942	0.274	0.005	3.87009e-17	Inh1	AI506816
C87487	1.60989e-20	-17.5667	0.453	0.001	4.82966e-17	Inh1	C87487
B3galt62	3.13979e-20	6.82618	0.411	0.006	9.41936e-17	Inh1	B3galt6
Diaph22	8.09143e-20	1.11886	0.323	0.363	2.42743e-16	Inh1	Diaph2
Bsg2	8.57628e-20	5.30896	0.331	0.255	2.57288e-16	Inh1	Bsg
Gm10101	1.20288e-19	-5.75696	0.427	0.001	3.60864e-16	Inh1	Gm10101
Loxl2	1.28888e-19	-16.3532	0.432	0.004	3.86665e-16	Inh1	Loxl2
Gbp21	1.95262e-19	-18.7008	0.294	0.004	5.85787e-16	Inh1	Gbp2
Grrp12	2.2153e-19	7.93497	0.294	0.01	6.64589e-16	Inh1	Grrp1
Gm134811	2.54074e-19	-0.332205	0.319	0.002	7.62222e-16	Inh1	Gm13481
Zhx31	2.65841e-19	-0.738589	0.309	0.294	7.97524e-16	Inh1	Zhx3
Hspb2	2.88457e-19	-18.1923	0.392	0.004	8.65371e-16	Inh1	Hspb2
Lrrk2	3.47865e-19	-1.42581	0.272	0.239	1.0436e-15	Inh1	Lrrk2
4930579G24Rik	4.66419e-19	-20.1397	0.303	0.004	1.39926e-15	Inh1	4930579G24Rik
6530403H02Rik	5.0361e-19	-4.64647	0.331	0.336	1.51083e-15	Inh1	6530403H02Rik
Rfx3	1.00673e-18	3.87244	0.295	0.256	3.02018e-15	Inh1	Rfx3
Gm12116	2.16888e-18	-4.94708	0.604	0.033	6.50664e-15	Inh1	Gm12116
Maml3	3.28534e-18	1.10345	0.393	0.47	9.85602e-15	Inh1	Maml3
Clmp	1.2416e-17	-6.09703	0.429	0.166	3.72481e-14	Inh1	Clmp
Sncg1	2.95798e-17	6.33263	0.475	0.014	8.87393e-14	Inh1	Sncg
Il22	3.32649e-17	-18.2247	0.432	0.002	9.97946e-14	Inh1	Il22
Rpl28-ps11	7.42794e-17	-8.23865	0.346	0.001	2.22838e-13	Inh1	Rpl28-ps1
Kctd11	2.18361e-16	-19.3007	0.426	0.002	6.55084e-13	Inh1	Kctd11
Slc16a101	2.43547e-16	-3.80404	0.426	0.089	7.30641e-13	Inh1	Slc16a10
Gm42912	3.44423e-16	-1.90178	0.427	0.345	1.03327e-12	Inh1	Gm42912
Hs3st5	8.03379e-16	-3.40772	0.571	0.177	2.41014e-12	Inh1	Hs3st5
Cecr21	8.06575e-16	5.26454	0.27	0.138	2.41972e-12	Inh1	Cecr2
A730094K22Rik	9.98105e-16	4.66362	0.418	0.02	2.99431e-12	Inh1	A730094K22Rik
Capg1	1.02107e-15	6.58805	0.539	0.005	3.06322e-12	Inh1	Capg
Prom11	1.35277e-15	8.79282	0.289	0.117	4.05832e-12	Inh1	Prom1
Mpzl21	2.14362e-15	6.14964	0.31	0.001	6.43087e-12	Inh1	Mpzl2
Carns1	2.82837e-15	-18.0991	0.365	0.004	8.48511e-12	Inh1	Carns1
Slc39a8	2.83389e-15	9.16497	0.277	0.015	8.50166e-12	Inh1	Slc39a8
Ly6a2	6.82117e-15	13.649	0.266	0.181	2.04635e-11	Inh1	Ly6a
Wwox	8.08381e-15	2.4265	0.411	0.482	2.42514e-11	Inh1	Wwox
Ptchd4	1.2832e-14	-15.0838	0.374	0.294	3.84959e-11	Inh1	Ptchd4
Sntn1	1.56492e-14	-12.6428	0.326	0.005	4.69475e-11	Inh1	Sntn
Ly6c12	3.00279e-14	13.2902	0.264	0.24	9.00837e-11	Inh1	Ly6c1
Cemip	3.16468e-14	-3.3616	0.361	0.264	9.49405e-11	Inh1	Cemip
Gm10635	3.59109e-14	-10.7531	0.344	0.002	1.07733e-10	Inh1	Gm10635
Syne21	3.97991e-14	3.5913	0.402	0.211	1.19397e-10	Inh1	Syne2
Kif19a	5.19511e-14	-6.27212	0.343	0.004	1.55853e-10	Inh1	Kif19a
Aoc3	5.25827e-14	-14.6851	0.258	0.004	1.57748e-10	Inh1	Aoc3
Tspan71	5.46753e-14	1.43653	0.32	0.353	1.64026e-10	Inh1	Tspan7
Pax6	6.61226e-14	2.81018	0.39	0.314	1.98368e-10	Inh1	Pax6
Sdc1	6.92542e-14	-5.27721	0.322	0.01	2.07763e-10	Inh1	Sdc1
mt-Cytb2	7.64539e-14	3.56267	0.286	0.195	2.29362e-10	Inh1	mt-Cytb
Mcc1	9.76042e-14	0.965464	0.368	0.377	2.92813e-10	Inh1	Mcc
Gm37812	1.00519e-13	0.257014	0.301	0.004	3.01556e-10	Inh1	Gm37812
2410004P03Rik1	1.22555e-13	-6.50385	0.475	0.002	3.67666e-10	Inh1	2410004P03Rik
Cd163	1.64632e-13	-4.58787	0.295	0.005	4.93895e-10	Inh1	Cd163
Sp51	2.01297e-13	-18.6415	0.26	0.001	6.03891e-10	Inh1	Sp5
Cdh1	2.04058e-13	-4.73295	0.366	0.002	6.12174e-10	Inh1	Cdh1
Ror1	2.25473e-13	3.17462	0.438	0.44	6.76418e-10	Inh1	Ror1
9130019P16Rik	7.06496e-13	-3.65228	0.432	0.25	2.11949e-09	Inh1	9130019P16Rik
Fstl51	1.4011e-12	1.67614	0.476	0.442	4.20331e-09	Inh1	Fstl5
Gpr1491	1.49627e-12	-3.98905	0.392	0.005	4.4888e-09	Inh1	Gpr149
Sez6l1	1.831e-12	3.16931	0.392	0.36	5.49299e-09	Inh1	Sez6l
Fat2	2.80017e-12	-1.99199	0.506	0.498	8.40052e-09	Inh1	Fat2
1700034P13Rik2	2.85891e-12	-9.71112	0.343	0.011	8.57673e-09	Inh1	1700034P13Rik
Afap1l11	3.1822e-12	-3.18336	0.261	0.058	9.5466e-09	Inh1	Afap1l1
Adamts18	4.33768e-12	1.82433	0.392	0.277	1.30131e-08	Inh1	Adamts18
Mpp72	5.74766e-12	0.62241	0.433	0.333	1.7243e-08	Inh1	Mpp7
Rpl3-ps11	5.97251e-12	-3.69179	0.421	0.004	1.79175e-08	Inh1	Rpl3-ps1
Rora	6.10635e-12	2.25814	0.427	0.586	1.8319e-08	Inh1	Rora
Pappa	7.20198e-12	-4.88524	0.669	0.175	2.16059e-08	Inh1	Pappa
Unc791	7.46976e-12	-0.348473	0.369	0.333	2.24093e-08	Inh1	Unc79
Gm370691	7.65582e-12	-19.4249	0.378	0.004	2.29675e-08	Inh1	Gm37069
Rgs8	9.67814e-12	-3.01189	0.543	0.156	2.90344e-08	Inh1	Rgs8
Nxn1	1.27452e-11	4.12609	0.298	0.357	3.82357e-08	Inh1	Nxn
Neb1	1.62349e-11	-5.60466	0.319	0.161	4.87046e-08	Inh1	Neb
Tmem164	2.59236e-11	1.71785	0.227	0.25	7.77709e-08	Inh1	Tmem164
Pkib	2.76045e-11	-2.13931	0.828	0.422	8.28135e-08	Inh1	Pkib
St18	3.4286e-11	5.61489	0.488	0.491	1.02858e-07	Inh1	St18
mt-Rnr22	4.19886e-11	2.42956	0.318	0.251	1.25966e-07	Inh1	mt-Rnr2
Cpe2	5.41703e-11	1.47785	0.322	0.336	1.62511e-07	Inh1	Cpe
Cntnap4	5.48805e-11	-3.39277	0.519	0.557	1.64641e-07	Inh1	Cntnap4
Ms4a4a	7.33785e-11	-19.6512	0.347	0.002	2.20136e-07	Inh1	Ms4a4a
Rgs7bp1	1.02931e-10	-5.70481	0.356	0.356	3.08792e-07	Inh1	Rgs7bp
Lyn1	1.3795e-10	1.36625	0.3	0.325	4.13849e-07	Inh1	Lyn
Oprm1	1.98621e-10	-5.52841	0.322	0.203	5.95864e-07	Inh1	Oprm1
Syt61	2.22721e-10	-8.99616	0.364	0.052	6.68162e-07	Inh1	Syt6
Myo3a1	2.41361e-10	-5.31749	0.258	0.002	7.24084e-07	Inh1	Myo3a
Foxp11	2.70932e-10	1.08457	0.252	0.222	8.12796e-07	Inh1	Foxp1
Sostdc12	2.88482e-10	-4.34863	0.267	0.002	8.65446e-07	Inh1	Sostdc1
Tent5c	3.55471e-10	-5.42002	0.433	0.001	1.06641e-06	Inh1	Tent5c
Dlx1as	3.60217e-10	-7.21257	0.252	0.016	1.08065e-06	Inh1	Dlx1as
Clu2	3.82793e-10	1.98006	0.251	0.213	1.14838e-06	Inh1	Clu
B230312C02Rik1	7.02321e-10	-3.84503	0.389	0.005	2.10696e-06	Inh1	B230312C02Rik
Cacna2d2	7.63534e-10	0.405613	0.337	0.102	2.2906e-06	Inh1	Cacna2d2
Ncam21	8.58971e-10	4.36917	0.285	0.268	2.57691e-06	Inh1	Ncam2
A2ml11	1.02351e-09	-6.74343	0.252	0.004	3.07054e-06	Inh1	A2ml1
Igf1r1	1.20307e-09	1.50056	0.319	0.298	3.6092e-06	Inh1	Igf1r
Kcnd21	1.20946e-09	0.405852	0.705	0.914	3.62838e-06	Inh1	Kcnd2
Rasgef1b1	1.33139e-09	2.67047	0.358	0.33	3.99416e-06	Inh1	Rasgef1b
Ust	1.42174e-09	8.43595	0.45	0.512	4.26522e-06	Inh1	Ust
Evl1	1.56093e-09	-17.1315	0.303	0.159	4.68278e-06	Inh1	Evl
Mmp161	1.60256e-09	-0.308855	0.343	0.331	4.80769e-06	Inh1	Mmp16
Klra2	2.26125e-09	-13.2546	0.258	0.002	6.78375e-06	Inh1	Klra2
Hdac91	3.08834e-09	2.6227	0.257	0.207	9.26501e-06	Inh1	Hdac9
Gm38944	3.23785e-09	-6.16065	0.359	0.005	9.71354e-06	Inh1	Gm38944
Rnf1281	3.43974e-09	-5.93117	0.257	0.044	1.03192e-05	Inh1	Rnf128
Ano3	7.41531e-09	-4.79793	0.458	0.377	2.22459e-05	Inh1	Ano3
Ptgds2	8.15569e-09	2.35434	0.26	0.202	2.44671e-05	Inh1	Ptgds
Pde4b	9e-09	4.30928	0.623	0.776	2.7e-05	Inh1	Pde4b
Ryr3	9.95751e-09	5.37754	0.264	0.174	2.98725e-05	Inh1	Ryr3
Slc35f3	1.08653e-08	1.38875	0.447	0.548	3.2596e-05	Inh1	Slc35f3
Caln1	1.2746e-08	4.32667	0.672	0.841	3.82379e-05	Inh1	Caln1
Plcxd3	1.31042e-08	-4.3927	0.604	0.676	3.93127e-05	Inh1	Plcxd3
Nrxn11	1.61156e-08	0.657852	0.602	0.803	4.83469e-05	Inh1	Nrxn1
Slc2a13	1.70276e-08	4.96303	0.589	0.426	5.10829e-05	Inh1	Slc2a13
Gnal	1.75146e-08	1.44823	0.267	0.248	5.25437e-05	Inh1	Gnal
Gm28376	1.95462e-08	-2.07765	0.46	0.393	5.86385e-05	Inh1	Gm28376
Osbp2	2.72428e-08	-0.535433	0.507	0.453	8.17285e-05	Inh1	Osbp2
mt-Rnr12	3.03599e-08	4.18437	0.383	0.2	9.10798e-05	Inh1	mt-Rnr1
Gria41	3.07625e-08	7.03347	0.607	0.766	9.22874e-05	Inh1	Gria4
Mbp1	3.45064e-08	3.06549	0.334	0.166	0.000103519	Inh1	Mbp
Ksr21	3.54726e-08	2.05896	0.496	0.436	0.000106418	Inh1	Ksr2
Sgsh	3.95248e-08	-7.10278	0.332	0.004	0.000118574	Inh1	Sgsh
Sv2b1	4.57779e-08	-3.89125	0.496	0.505	0.000137334	Inh1	Sv2b
Zfp536	4.91531e-08	2.35033	0.454	0.498	0.000147459	Inh1	Zfp536
Tmtc21	4.98974e-08	2.11268	0.476	0.533	0.000149692	Inh1	Tmtc2
Slc4a4	5.02394e-08	1.93729	0.482	0.608	0.000150718	Inh1	Slc4a4
Lpp1	7.10356e-08	8.68573	0.497	0.538	0.000213107	Inh1	Lpp
Csmd31	7.33755e-08	1.82333	0.27	0.207	0.000220127	Inh1	Csmd3
Syt9	9.13006e-08	-1.18322	0.438	0.395	0.000273902	Inh1	Syt9
Erbb41	1.087e-07	-3.59796	0.453	0.585	0.000326099	Inh1	Erbb4
Dip2c2	1.13887e-07	-2.70335	0.346	0.321	0.000341661	Inh1	Dip2c
Tle4	1.45443e-07	0.977137	0.277	0.149	0.000436329	Inh1	Tle4
Minar1	2.40622e-07	-1.35794	0.257	0.006	0.000721867	Inh1	Minar1
Tll1	2.51801e-07	-4.86564	0.521	0.433	0.000755402	Inh1	Tll1
Gpr176	2.77647e-07	-7.04131	0.38	0.133	0.00083294	Inh1	Gpr176
Kcnk5	2.91231e-07	-18.6183	0.343	0.001	0.000873692	Inh1	Kcnk5
Pld5	2.96537e-07	-0.605945	0.696	0.717	0.00088961	Inh1	Pld5
Grid21	3.27637e-07	-6.24591	0.315	0.309	0.000982911	Inh1	Grid2
Rundc3b	3.559e-07	0.574145	0.319	0.219	0.0010677	Inh1	Rundc3b
Chd7	3.58876e-07	-3.00175	0.622	0.659	0.00107663	Inh1	Chd7
Gm34589	4.33498e-07	-7.58493	0.337	0.001	0.00130049	Inh1	Gm34589
Rnf150	4.6135e-07	-1.77531	0.291	0.266	0.00138405	Inh1	Rnf150
Hfe1	5.21662e-07	-18.3972	0.331	0.004	0.00156499	Inh1	Hfe
Pde1c	5.86951e-07	-6.44019	0.579	0.585	0.00176085	Inh1	Pde1c
Camk2d1	6.75559e-07	1.21086	0.577	0.653	0.00202668	Inh1	Camk2d
Kctd8	7.28193e-07	2.41509	0.593	0.638	0.00218458	Inh1	Kctd8
Slc13a1	8.1868e-07	-0.817354	0.295	0.015	0.00245604	Inh1	Slc13a1
Barhl11	9.78622e-07	-5.48594	0.369	0.01	0.00293587	Inh1	Barhl1
Nmnat2	9.89561e-07	-0.374626	0.516	0.571	0.00296868	Inh1	Nmnat2
Hdac8	9.90783e-07	-1.03179	0.273	0.32	0.00297235	Inh1	Hdac8
Dock42	1.16915e-06	3.81133	0.402	0.427	0.00350745	Inh1	Dock4
Lhfp	1.24455e-06	5.51739	0.577	0.671	0.00373366	Inh1	Lhfp
Nrxn31	1.28949e-06	4.89943	0.475	0.601	0.00386848	Inh1	Nrxn3
Ptch1	1.61904e-06	1.51814	0.261	0.27	0.00485713	Inh1	Ptch1
Rab3c	1.82049e-06	1.86176	0.418	0.409	0.00546146	Inh1	Rab3c
Svep1	1.90579e-06	-2.73285	0.43	0.372	0.00571738	Inh1	Svep1
Ddx43	2.21435e-06	-17.7462	0.371	0.001	0.00664304	Inh1	Ddx43
Tmeff2	2.25041e-06	1.70849	0.399	0.414	0.00675123	Inh1	Tmeff2
Grik21	2.36906e-06	2.40017	0.68	0.874	0.00710719	Inh1	Grik2
Astn2	2.39037e-06	5.3518	0.8	0.883	0.0071711	Inh1	Astn2
5930438M14Rik	2.55837e-06	-6.51927	0.389	0.006	0.0076751	Inh1	5930438M14Rik
Gm106871	2.78023e-06	-1.57676	0.277	0.001	0.00834069	Inh1	Gm10687
Reln	2.84863e-06	-2.84472	0.737	0.794	0.00854588	Inh1	Reln
Fgf141	3.06907e-06	2.74526	0.788	0.899	0.0092072	Inh1	Fgf14
Pip5k1b	3.25941e-06	1.87642	0.496	0.484	0.00977824	Inh1	Pip5k1b
Epha31	3.70925e-06	6.36228	0.76	0.544	0.0111278	Inh1	Epha3
Cnpy1	3.92597e-06	-0.313415	0.464	0.309	0.0117779	Inh1	Cnpy1
Tmem266	4.1548e-06	3.54244	0.779	0.506	0.0124644	Inh1	Tmem266
Kdelr31	4.19619e-06	-7.48459	0.263	0.004	0.0125886	Inh1	Kdelr3
Slit31	4.21827e-06	-1.7617	0.267	0.142	0.0126548	Inh1	Slit3
Nyap2	4.47378e-06	0.363639	0.375	0.374	0.0134213	Inh1	Nyap2
Synpr	4.73857e-06	-5.44099	0.346	0.36	0.0142157	Inh1	Synpr
Grm4	5.84383e-06	-0.663608	0.568	0.509	0.0175315	Inh1	Grm4
Peli2	6.15738e-06	3.81691	0.319	0.216	0.0184721	Inh1	Peli2
Dscaml1	6.44995e-06	2.82407	0.289	0.193	0.0193499	Inh1	Dscaml1
Gm326881	7.2263e-06	-10.2447	0.274	0.001	0.0216789	Inh1	Gm32688
Ctnna3	7.44345e-06	-0.320563	0.684	0.733	0.0223304	Inh1	Ctnna3
Msi21	8.67498e-06	0.602082	0.343	0.305	0.0260249	Inh1	Msi2
Trpm3	9.05534e-06	9.20948	0.475	0.574	0.027166	Inh1	Trpm3
1110032F04Rik1	9.40381e-06	-6.40707	0.346	0.002	0.0282114	Inh1	1110032F04Rik
Prr16	9.85885e-06	-5.7363	0.335	0.368	0.0295765	Inh1	Prr16
Zfpm2	9.91997e-06	5.21084	0.601	0.713	0.0297599	Inh1	Zfpm2
Otx2os1	1.03755e-05	-4.35188	0.279	0.042	0.0311265	Inh1	Otx2os1
B430010I23Rik1	1.06643e-05	3.10933	0.276	0.135	0.0319929	Inh1	B430010I23Rik
Smim3	1.24607e-05	-1.91666	0.285	0.007	0.0373821	Inh1	Smim3
Ntrk31	1.26843e-05	-1.05589	0.534	0.675	0.038053	Inh1	Ntrk3
Gm12128	3.08341e-99	-1.86614	0.781	0.035	9.25023e-96	Ex7	Gm12128
Cd551	2.34457e-92	-5.29457	0.547	0.028	7.03371e-89	Ex7	Cd55
Eps8l2	1.41552e-76	0.858963	0.627	0.023	4.24656e-73	Ex7	Eps8l2
Gpr139	5.39158e-67	-11.137	0.627	0.009	1.61747e-63	Ex7	Gpr139
Gm41414	1.50859e-63	-6.58517	0.695	0.145	4.52578e-60	Ex7	Gm41414
Msh52	2.71372e-62	-6.13172	0.544	0.002	8.14117e-59	Ex7	Msh5
Rab391	2.4739e-61	-1.93698	0.639	0.009	7.4217e-58	Ex7	Rab39
Gm69991	1.62692e-56	-12.9667	0.725	0.029	4.88077e-53	Ex7	Gm6999
Bmp21	5.3005e-54	-3.96078	0.541	0.009	1.59015e-50	Ex7	Bmp2
Palm3	2.50307e-51	-8.59484	0.568	0.003	7.5092e-48	Ex7	Palm3
Rnf1252	2.73636e-48	-9.2201	0.382	0.011	8.20909e-45	Ex7	Rnf125
Chrna9	8.60806e-48	-3.98762	0.527	0.009	2.58242e-44	Ex7	Chrna9
Mrgpre1	3.98288e-47	-2.81942	0.586	0.004	1.19486e-43	Ex7	Mrgpre
Gm266121	5.5068e-47	-17.9944	0.574	0.002	1.65204e-43	Ex7	Gm26612
Prlr1	5.81683e-47	-3.64354	0.592	0.055	1.74505e-43	Ex7	Prlr
Col23a11	4.42491e-46	4.01898	0.571	0.08	1.32747e-42	Ex7	Col23a1
1700039M10Rik	2.6618e-45	-18.3901	0.538	0.002	7.9854e-42	Ex7	1700039M10Rik
Gm17767	8.39844e-43	-0.526495	0.565	0.003	2.51953e-39	Ex7	Gm17767
Ccdc103	2.25785e-41	-6.09478	0.562	0.004	6.77355e-38	Ex7	Ccdc103
Has2os	9.37911e-41	-16.2446	0.491	0.004	2.81373e-37	Ex7	Has2os
Slc26a41	1.54862e-40	7.38186	0.725	0.164	4.64586e-37	Ex7	Slc26a4
Tbx2	1.46544e-39	-10.4777	0.444	0.007	4.39632e-36	Ex7	Tbx2
Gm121161	1.9401e-38	-16.7271	0.533	0.005	5.82031e-35	Ex7	Gm12116
Mlf11	7.60665e-38	-19.4493	0.476	0.009	2.282e-34	Ex7	Mlf1
Naip5	9.00879e-38	-6.06862	0.447	0.001	2.70264e-34	Ex7	Naip5
Gm157311	1.42063e-37	-18.5395	0.095	0.251	4.26189e-34	Ex7	Gm15731
Samd3	3.78545e-37	1.53929	0.109	0.267	1.13563e-33	Ex7	Samd3
Gm34829	4.16316e-36	-18.3385	0.518	0.003	1.24895e-32	Ex7	Gm34829
Ptpn181	1.7552e-35	-2.86317	0.53	0.003	5.26561e-32	Ex7	Ptpn18
Col22a1	2.47649e-35	-6.26194	0.476	0.007	7.42946e-32	Ex7	Col22a1
Aif1	3.16317e-34	-18.2548	0.491	0.004	9.48951e-31	Ex7	Aif1
Tnni3k	1.1256e-33	-10.0195	0.574	0.064	3.37679e-30	Ex7	Tnni3k
Ly6c13	2.17104e-33	9.10126	0.169	0.255	6.51312e-30	Ex7	Ly6c1
Ttr3	3.90623e-33	-13.3759	0.275	0.002	1.17187e-29	Ex7	Ttr
Gm20752	1.15628e-32	-8.2721	0.583	0.015	3.46884e-29	Ex7	Gm20752
Car12	3.99916e-32	-11.157	0.533	0.094	1.19975e-28	Ex7	Car12
4930554G24Rik1	5.78834e-32	-9.69623	0.441	0.009	1.7365e-28	Ex7	4930554G24Rik
Wdr88	1.83929e-31	-15.8615	0.408	0.013	5.51786e-28	Ex7	Wdr88
Slc43a1	2.81081e-30	-12.3075	0.482	0.001	8.43244e-27	Ex7	Slc43a1
Gm13536	1.7762e-29	-0.923773	0.346	0.002	5.32861e-26	Ex7	Gm13536
Tnr1	1.98173e-29	-10.0606	0.645	0.274	5.94519e-26	Ex7	Tnr
Frmpd31	2.6976e-29	0.334656	0.621	0.083	8.09281e-26	Ex7	Frmpd3
4932435O22Rik	9.66801e-29	-9.54518	0.476	0.003	2.9004e-25	Ex7	4932435O22Rik
Pak31	2.28443e-28	-16.5418	0.595	0.236	6.8533e-25	Ex7	Pak3
Gm18706	2.51896e-28	2.72353	0.518	0.002	7.55687e-25	Ex7	Gm18706
Tmem132d1	7.70087e-28	-9.3441	0.488	0.209	2.31026e-24	Ex7	Tmem132d
Gm160831	2.11335e-27	-2.81443	0.541	0.115	6.34005e-24	Ex7	Gm16083
Gm45321	2.18618e-27	-5.36558	0.373	0.022	6.55854e-24	Ex7	Gm45321
Arsj1	3.08937e-27	-8.26243	0.565	0.034	9.26812e-24	Ex7	Arsj
Slc35f4	3.4639e-27	-7.26917	0.521	0.162	1.03917e-23	Ex7	Slc35f4
Gm49171	1.26355e-26	1.06401	0.334	0.046	3.79065e-23	Ex7	Gm49171
Tnfrsf1b	3.48207e-26	-6.55908	0.34	0.002	1.04462e-22	Ex7	Tnfrsf1b
Igsf211	3.93825e-26	-6.02403	0.568	0.141	1.18147e-22	Ex7	Igsf21
4930470O06Rik	7.11612e-26	-6.13037	0.467	0.001	2.13484e-22	Ex7	4930470O06Rik
Astn11	2.14149e-25	-3.79312	0.524	0.253	6.42447e-22	Ex7	Astn1
Chst8	1.14956e-24	-13.348	0.515	0.204	3.44869e-21	Ex7	Chst8
Nrg3os2	1.78662e-24	-10.8858	0.678	0.308	5.35986e-21	Ex7	Nrg3os
Dmd1	2.00136e-24	-17.7887	0.524	0.217	6.00407e-21	Ex7	Dmd
A330093E20Rik	6.2617e-24	-17.2444	0.453	0.116	1.87851e-20	Ex7	A330093E20Rik
Brinp2	8.24317e-24	-6.9581	0.571	0.226	2.47295e-20	Ex7	Brinp2
Kcnq1ot12	1.27742e-23	-11.5464	0.541	0.26	3.83225e-20	Ex7	Kcnq1ot1
D430041D05Rik1	1.44041e-23	-13.2206	0.391	0.214	4.32124e-20	Ex7	D430041D05Rik
Hydin1	2.10678e-23	7.43505	0.29	0.014	6.32034e-20	Ex7	Hydin
Gm3455	5.17626e-23	-1.18032	0.476	0.002	1.55288e-19	Ex7	Gm3455
Sntg1	5.79731e-23	-6.72903	0.607	0.28	1.73919e-19	Ex7	Sntg1
Kif4	7.54792e-23	-1.03252	0.411	0.002	2.26438e-19	Ex7	Kif4
Cmss13	1.48552e-22	0.718238	0.154	0.302	4.45655e-19	Ex7	Cmss1
Hilpda1	1.79665e-22	-8.3782	0.503	0.004	5.38994e-19	Ex7	Hilpda
Arhgap8	1.8367e-22	-6.55834	0.444	0.001	5.51011e-19	Ex7	Arhgap8
Pcsk11	2.22804e-22	-16.6072	0.293	0.078	6.68411e-19	Ex7	Pcsk1
Iqgap2	5.40528e-22	-5.90334	0.636	0.336	1.62158e-18	Ex7	Iqgap2
Gm20713	6.01737e-22	-2.69945	0.32	0.088	1.80521e-18	Ex7	Gm20713
Kcnq31	9.24646e-22	-10.3651	0.68	0.321	2.77394e-18	Ex7	Kcnq3
Adcy21	1.39241e-21	-8.64861	0.627	0.308	4.17722e-18	Ex7	Adcy2
Aoah1	1.83055e-21	-7.12159	0.494	0.005	5.49165e-18	Ex7	Aoah
Jazf11	2.04857e-21	-4.59659	0.556	0.228	6.1457e-18	Ex7	Jazf1
Gm65691	2.05195e-21	-6.40381	0.331	0.004	6.15585e-18	Ex7	Gm6569
Tbxa2r2	2.34971e-21	-5.17071	0.29	0.003	7.04914e-18	Ex7	Tbxa2r
Ar	2.36529e-21	-13.5683	0.491	0.095	7.09586e-18	Ex7	Ar
Gm498902	3.24585e-21	-15.0038	0.571	0.009	9.73756e-18	Ex7	Gm49890
Fam129a1	3.76353e-21	-6.63605	0.417	0.013	1.12906e-17	Ex7	Fam129a
Gm2164	4.46408e-21	0.54022	0.607	0.336	1.33922e-17	Ex7	Gm2164
Gabra51	7.89772e-21	2.13477	0.503	0.191	2.36932e-17	Ex7	Gabra5
Pde11a	1.33914e-20	-4.49472	0.429	0.195	4.01741e-17	Ex7	Pde11a
Gm49164	1.50963e-20	-1.54855	0.302	0.035	4.52889e-17	Ex7	Gm49164
CT010467.13	1.55677e-20	5.4597	0.124	0.377	4.6703e-17	Ex7	CT010467.1
A830018L16Rik	2.5707e-20	-9.9459	0.37	0.208	7.71209e-17	Ex7	A830018L16Rik
Dgki2	2.62923e-20	-9.1781	0.604	0.237	7.88768e-17	Ex7	Dgki
Epha51	3.45976e-20	-6.55654	0.645	0.319	1.03793e-16	Ex7	Epha5
Klhl291	4.19932e-20	-2.77252	0.627	0.287	1.25979e-16	Ex7	Klhl29
Trpc51	4.21951e-20	-2.83605	0.509	0.15	1.26585e-16	Ex7	Trpc5
Slit32	5.46516e-20	-6.29431	0.713	0.385	1.63955e-16	Ex7	Slit3
Grid11	5.62429e-20	-16.2535	0.553	0.318	1.68729e-16	Ex7	Grid1
Fyb21	5.76953e-20	-11.1528	0.393	0.036	1.73086e-16	Ex7	Fyb2
Lurap1l	6.0231e-20	-10.6536	0.479	0.152	1.80693e-16	Ex7	Lurap1l
Trpc71	6.28768e-20	-1.17261	0.293	0.035	1.8863e-16	Ex7	Trpc7
Aff3	1.01714e-19	-14.6568	0.565	0.287	3.05142e-16	Ex7	Aff3
Adamts3	1.20657e-19	-2.05932	0.5	0.12	3.6197e-16	Ex7	Adamts3
Frmd4a1	1.24727e-19	-2.16143	0.491	0.295	3.7418e-16	Ex7	Frmd4a
Hs6st32	1.9416e-19	-7.09305	0.728	0.362	5.82481e-16	Ex7	Hs6st3
Ppp2r2b1	3.6426e-19	-9.65194	0.592	0.321	1.09278e-15	Ex7	Ppp2r2b
Tmem178b2	3.68257e-19	-7.03905	0.497	0.278	1.10477e-15	Ex7	Tmem178b
Prkag22	3.93165e-19	-11.265	0.612	0.308	1.1795e-15	Ex7	Prkag2
3100003L05Rik	4.49476e-19	5.05332	0.5	0.001	1.34843e-15	Ex7	3100003L05Rik
Slit21	6.41275e-19	-9.58674	0.379	0.224	1.92383e-15	Ex7	Slit2
Sh3rf12	6.47264e-19	-4.70116	0.556	0.296	1.94179e-15	Ex7	Sh3rf1
Bcl11a1	9.76108e-19	-15.9805	0.607	0.303	2.92832e-15	Ex7	Bcl11a
Sipa1l11	1.01755e-18	-8.94221	0.663	0.356	3.05266e-15	Ex7	Sipa1l1
Meis2	1.22756e-18	1.98182	0.5	0.223	3.68269e-15	Ex7	Meis2
Ankrd361	1.84807e-18	-5.90703	0.491	0.006	5.54422e-15	Ex7	Ankrd36
Slit1	1.88229e-18	-9.36655	0.636	0.278	5.64686e-15	Ex7	Slit1
Gm13268	2.19941e-18	-0.470721	0.556	0.214	6.59823e-15	Ex7	Gm13268
Diaph23	2.63251e-18	-3.03259	0.296	0.157	7.89754e-15	Ex7	Diaph2
Arhgap27os22	3.09274e-18	-8.96906	0.5	0.004	9.27821e-15	Ex7	Arhgap27os2
Enox12	7.05528e-18	-5.72836	0.533	0.302	2.11658e-14	Ex7	Enox1
Myt1l2	9.91538e-18	-9.78421	0.592	0.349	2.97461e-14	Ex7	Myt1l
Slc24a3	1.22949e-17	-11.6944	0.559	0.302	3.68846e-14	Ex7	Slc24a3
Tmem200a1	1.65342e-17	-10.9257	0.598	0.182	4.96027e-14	Ex7	Tmem200a
9530059O14Rik1	1.74166e-17	-14.5865	0.654	0.368	5.22497e-14	Ex7	9530059O14Rik
A330015K06Rik1	3.61373e-17	-6.32778	0.716	0.262	1.08412e-13	Ex7	A330015K06Rik
Syt161	4.06443e-17	-9.83235	0.669	0.295	1.21933e-13	Ex7	Syt16
Ptgds3	4.21017e-17	0.815858	0.172	0.273	1.26305e-13	Ex7	Ptgds
Frmpd4	4.74797e-17	-9.10575	0.411	0.189	1.42439e-13	Ex7	Frmpd4
B230209E15Rik1	5.04912e-17	-11.8061	0.479	0.221	1.51474e-13	Ex7	B230209E15Rik
Rbpj	5.32998e-17	-4.73478	0.251	0.104	1.59899e-13	Ex7	Rbpj
Lrrc10b1	5.3927e-17	5.37836	0.423	0.003	1.61781e-13	Ex7	Lrrc10b
Gm12092	5.50423e-17	3.71918	0.45	0.001	1.65127e-13	Ex7	Gm12092
Magi22	6.15058e-17	-14.8261	0.527	0.287	1.84517e-13	Ex7	Magi2
Cttnbp21	1.10021e-16	-11.3324	0.621	0.388	3.30062e-13	Ex7	Cttnbp2
Ryr31	1.21572e-16	-5.72104	0.639	0.369	3.64717e-13	Ex7	Ryr3
Ldb21	1.28251e-16	-17.4065	0.553	0.276	3.84753e-13	Ex7	Ldb2
Myadml2	1.57413e-16	-7.86465	0.441	0.001	4.72238e-13	Ex7	Myadml2
Rims12	1.58552e-16	-9.7367	0.402	0.233	4.75655e-13	Ex7	Rims1
Tmem711	2.06572e-16	12.9401	0.314	0.001	6.19716e-13	Ex7	Tmem71
Tmem132b1	2.50671e-16	-6.87705	0.524	0.277	7.52014e-13	Ex7	Tmem132b
Kalrn1	3.29776e-16	-0.47337	0.716	0.387	9.89329e-13	Ex7	Kalrn
Gm13269	3.40279e-16	-12.5081	0.612	0.238	1.02084e-12	Ex7	Gm13269
Zbbx1	4.52869e-16	-1.12077	0.553	0.086	1.35861e-12	Ex7	Zbbx
Plcb11	4.6989e-16	-1.92839	0.414	0.252	1.40967e-12	Ex7	Plcb1
Ankrd33b	5.07271e-16	-8.55919	0.595	0.274	1.52181e-12	Ex7	Ankrd33b
Adgrl32	5.71325e-16	-11.0244	0.636	0.334	1.71397e-12	Ex7	Adgrl3
Gm21151	6.37001e-16	-6.15695	0.488	0.236	1.911e-12	Ex7	Gm2115
Tanc12	1.1643e-15	-5.94915	0.536	0.273	3.49291e-12	Ex7	Tanc1
Large11	1.31676e-15	-9.16177	0.586	0.37	3.95028e-12	Ex7	Large1
5730522E02Rik1	2.82669e-15	-16.0729	0.63	0.383	8.48006e-12	Ex7	5730522E02Rik
Jcad1	3.06224e-15	-2.42637	0.275	0.111	9.18673e-12	Ex7	Jcad
Cfap2061	3.28075e-15	-6.76866	0.34	0.007	9.84224e-12	Ex7	Cfap206
Cacnb2	3.98306e-15	-5.56486	0.618	0.374	1.19492e-11	Ex7	Cacnb2
Ntm	4.19066e-15	-4.79542	0.485	0.243	1.2572e-11	Ex7	Ntm
Kcnma11	4.56265e-15	-1.91765	0.577	0.355	1.36879e-11	Ex7	Kcnma1
Dlgap21	6.75384e-15	-5.91488	0.716	0.375	2.02615e-11	Ex7	Dlgap2
Dapk11	6.92146e-15	-3.47473	0.586	0.285	2.07644e-11	Ex7	Dapk1
Chp2	6.94032e-15	-4.23266	0.405	0.001	2.0821e-11	Ex7	Chp2
Msra1	7.63396e-15	-4.45112	0.601	0.336	2.29019e-11	Ex7	Msra
Zfp462	8.54517e-15	-6.54973	0.595	0.291	2.56355e-11	Ex7	Zfp462
Zc3h12b1	8.56839e-15	0.397792	0.456	0.163	2.57052e-11	Ex7	Zc3h12b
Adgrb32	1.08169e-14	-10.0121	0.488	0.272	3.24506e-11	Ex7	Adgrb3
Myl3	1.08902e-14	-9.86269	0.399	0.002	3.26705e-11	Ex7	Myl3
Opcml2	1.14487e-14	-5.90581	0.701	0.382	3.4346e-11	Ex7	Opcml
Tmem45a1	1.34971e-14	-7.06986	0.331	0.004	4.04914e-11	Ex7	Tmem45a
Agbl41	1.36068e-14	-7.31444	0.547	0.336	4.08203e-11	Ex7	Agbl4
Unc792	1.42827e-14	-4.57595	0.639	0.361	4.28481e-11	Ex7	Unc79
Dgkg1	1.62511e-14	-12.9985	0.66	0.398	4.87532e-11	Ex7	Dgkg
Dab11	2.25958e-14	-5.19186	0.645	0.349	6.77875e-11	Ex7	Dab1
Reps21	2.30531e-14	-11.6785	0.47	0.199	6.91594e-11	Ex7	Reps2
Nyap21	2.95012e-14	0.385742	0.482	0.171	8.85036e-11	Ex7	Nyap2
Nfasc	4.16524e-14	-4.91621	0.494	0.239	1.24957e-10	Ex7	Nfasc
Lmo3	4.1818e-14	-5.38771	0.515	0.158	1.25454e-10	Ex7	Lmo3
Ccn3	4.43228e-14	-5.21067	0.26	0.097	1.32968e-10	Ex7	Ccn3
1700028P14Rik1	4.70371e-14	-3.19495	0.328	0.004	1.41111e-10	Ex7	1700028P14Rik
Fam135b2	4.86793e-14	0.442521	0.586	0.306	1.46038e-10	Ex7	Fam135b
Mei41	5.28954e-14	-8.45145	0.5	0.09	1.58686e-10	Ex7	Mei4
Macrod22	5.83082e-14	-8.19866	0.601	0.327	1.74925e-10	Ex7	Macrod2
Sv2b2	7.35608e-14	-10.8061	0.583	0.338	2.20682e-10	Ex7	Sv2b
Fras1	7.6808e-14	-13.7593	0.399	0.182	2.30424e-10	Ex7	Fras1
Kcnt21	7.69105e-14	1.58267	0.441	0.243	2.30732e-10	Ex7	Kcnt2
Me31	8.18963e-14	-13.1411	0.633	0.327	2.45689e-10	Ex7	Me3
Slc24a21	9.49224e-14	-10.9349	0.568	0.326	2.84767e-10	Ex7	Slc24a2
Pcsk22	1.19368e-13	-11.8498	0.565	0.313	3.58104e-10	Ex7	Pcsk2
2010300C02Rik1	1.2606e-13	-0.269786	0.55	0.228	3.7818e-10	Ex7	2010300C02Rik
Grin2b1	1.26552e-13	-8.52029	0.692	0.365	3.79657e-10	Ex7	Grin2b
Nkain21	1.6632e-13	-2.0199	0.494	0.257	4.9896e-10	Ex7	Nkain2
Gm11867	1.79483e-13	-15.3649	0.385	0.032	5.3845e-10	Ex7	Gm11867
Myo3b	1.82519e-13	-5.38498	0.317	0.018	5.47557e-10	Ex7	Myo3b
Prickle12	1.91932e-13	-7.20414	0.488	0.275	5.75796e-10	Ex7	Prickle1
Txk1	2.04172e-13	1.45282	0.388	0.001	6.12516e-10	Ex7	Txk
Prickle21	2.24561e-13	-6.79368	0.47	0.247	6.73684e-10	Ex7	Prickle2
Cul4b3	2.3519e-13	-4.2536	0.479	0.094	7.05571e-10	Ex7	Cul4b
Cntn31	2.63974e-13	-12.2816	0.47	0.237	7.91923e-10	Ex7	Cntn3
Sema3e1	2.69786e-13	-9.52741	0.571	0.24	8.09359e-10	Ex7	Sema3e
Rgs71	2.73615e-13	-14.2623	0.453	0.242	8.20846e-10	Ex7	Rgs7
Nav32	3.04272e-13	0.47311	0.654	0.36	9.12816e-10	Ex7	Nav3
Fth13	3.07399e-13	-0.325618	0.18	0.253	9.22196e-10	Ex7	Fth1
Kcnab11	4.08464e-13	-6.48847	0.746	0.424	1.22539e-09	Ex7	Kcnab1
Bdnf	4.16865e-13	3.97618	0.254	0.05	1.2506e-09	Ex7	Bdnf
Ptger3	4.27053e-13	-10.053	0.317	0.011	1.28116e-09	Ex7	Ptger3
Pakap	4.27053e-13	-2.49181	0.518	0.193	1.28116e-09	Ex7	Pakap
Nos1ap1	4.38042e-13	-8.9432	0.55	0.305	1.31413e-09	Ex7	Nos1ap
Gm30489	4.48167e-13	14.9369	0.393	0.001	1.3445e-09	Ex7	Gm30489
Dnajc6	6.00419e-13	-12.4999	0.444	0.262	1.80126e-09	Ex7	Dnajc6
Marchf11	6.74297e-13	-2.24439	0.257	0.083	2.02289e-09	Ex7	Marchf11
Trerf11	7.03802e-13	-6.22605	0.598	0.309	2.11141e-09	Ex7	Trerf1
Rab27b	7.89142e-13	-17.0929	0.524	0.181	2.36742e-09	Ex7	Rab27b
Tenm41	9.76633e-13	-12.1201	0.66	0.385	2.9299e-09	Ex7	Tenm4
Dlgap12	1.05011e-12	-7.74837	0.607	0.352	3.15032e-09	Ex7	Dlgap1
Runx2	1.07265e-12	-16.1543	0.607	0.327	3.21794e-09	Ex7	Runx2
Otud7a2	1.16913e-12	-14.5938	0.438	0.301	3.50739e-09	Ex7	Otud7a
B830012L14Rik1	1.21369e-12	-16.3787	0.515	0.232	3.64106e-09	Ex7	B830012L14Rik
Rimbp21	1.2757e-12	-8.46396	0.58	0.246	3.82709e-09	Ex7	Rimbp2
Ptk2b1	1.30786e-12	-3.49171	0.533	0.277	3.92358e-09	Ex7	Ptk2b
Gucy1a22	1.56411e-12	-1.47449	0.607	0.316	4.69232e-09	Ex7	Gucy1a2
Arl153	1.61736e-12	-12.5075	0.604	0.299	4.85208e-09	Ex7	Arl15
Eml6	2.06103e-12	-16.6612	0.63	0.34	6.18308e-09	Ex7	Eml6
Slc7a151	2.91541e-12	0.546982	0.379	0.001	8.74624e-09	Ex7	Slc7a15
Lncpint1	3.90451e-12	-6.38048	0.47	0.304	1.17135e-08	Ex7	Lncpint
Vtcn11	4.12952e-12	4.02551	0.331	0.012	1.23886e-08	Ex7	Vtcn1
Sobp1	6.33509e-12	-7.75445	0.497	0.232	1.90053e-08	Ex7	Sobp
D130009I18Rik	6.48985e-12	-5.29847	0.393	0.004	1.94696e-08	Ex7	D130009I18Rik
5430437J10Rik	6.72899e-12	-14.9337	0.29	0.016	2.0187e-08	Ex7	5430437J10Rik
Ksr1	7.26838e-12	-6.28753	0.609	0.314	2.18051e-08	Ex7	Ksr1
Dgkb1	8.17738e-12	-5.5424	0.5	0.287	2.45321e-08	Ex7	Dgkb
Cpne81	8.66233e-12	-12.6604	0.63	0.269	2.5987e-08	Ex7	Cpne8
Dscaml11	8.91529e-12	-6.47212	0.601	0.34	2.67459e-08	Ex7	Dscaml1
Syt12	9.34187e-12	-4.6848	0.524	0.297	2.80256e-08	Ex7	Syt1
Mapk101	9.46572e-12	-2.30925	0.5	0.322	2.83972e-08	Ex7	Mapk10
Kctd161	1.01097e-11	-6.9056	0.583	0.327	3.03291e-08	Ex7	Kctd16
Pam1	1.06428e-11	-6.50494	0.414	0.206	3.19285e-08	Ex7	Pam
Zfp385b1	1.09785e-11	-16.8673	0.429	0.303	3.29355e-08	Ex7	Zfp385b
Nell11	1.56305e-11	-6.17749	0.618	0.257	4.68916e-08	Ex7	Nell1
Csrnp3	1.92474e-11	-10.1911	0.494	0.262	5.77422e-08	Ex7	Csrnp3
Celf21	2.14017e-11	-3.69052	0.743	0.389	6.42052e-08	Ex7	Celf2
Ctnna22	2.30754e-11	-2.39134	0.388	0.217	6.92263e-08	Ex7	Ctnna2
Lrfn51	2.64418e-11	-6.56914	0.609	0.362	7.93255e-08	Ex7	Lrfn5
Plppr1	2.93461e-11	-17.6371	0.376	0.087	8.80383e-08	Ex7	Plppr1
Mdga21	2.96915e-11	-1.5271	0.331	0.274	8.90744e-08	Ex7	Mdga2
Ank32	3.30598e-11	4.62901	0.55	0.332	9.91795e-08	Ex7	Ank3
Immp2l2	4.36556e-11	-13.2784	0.45	0.23	1.30967e-07	Ex7	Immp2l
Ptprn22	4.50438e-11	-8.34127	0.571	0.325	1.35131e-07	Ex7	Ptprn2
Cacna1e2	5.32091e-11	-11.4464	0.607	0.335	1.59627e-07	Ex7	Cacna1e
Slc24a4	6.06843e-11	-11.4882	0.491	0.172	1.82053e-07	Ex7	Slc24a4
Gm10754	6.08243e-11	-5.06298	0.541	0.278	1.82473e-07	Ex7	Gm10754
Ryr22	6.74578e-11	-9.61309	0.515	0.292	2.02373e-07	Ex7	Ryr2
Iqcm2	7.24336e-11	-12.162	0.441	0.027	2.17301e-07	Ex7	Iqcm
Phactr11	7.90251e-11	-7.75353	0.642	0.333	2.37075e-07	Ex7	Phactr1
Lsamp1	8.57106e-11	-3.21027	0.456	0.303	2.57132e-07	Ex7	Lsamp
1700007F19Rik	9.57441e-11	-6.06724	0.34	0.025	2.87232e-07	Ex7	1700007F19Rik
Ppp1r16b1	1.02985e-10	-17.9524	0.325	0.112	3.08954e-07	Ex7	Ppp1r16b
Mgmt2	1.05835e-10	-12.9669	0.325	0.009	3.17506e-07	Ex7	Mgmt
Satb2	1.21013e-10	-2.39845	0.464	0.135	3.63038e-07	Ex7	Satb2
Snca1	1.2281e-10	-6.61059	0.518	0.23	3.68429e-07	Ex7	Snca
Bsg3	1.43729e-10	0.658778	0.198	0.274	4.31186e-07	Ex7	Bsg
Phlpp11	1.4801e-10	-5.5677	0.337	0.206	4.44031e-07	Ex7	Phlpp1
Ctnnd22	1.58553e-10	-6.46234	0.462	0.285	4.75659e-07	Ex7	Ctnnd2
Gm44430	1.63265e-10	-18.4695	0.32	0.002	4.89796e-07	Ex7	Gm44430
Csmd22	1.74083e-10	-6.60265	0.441	0.27	5.22248e-07	Ex7	Csmd2
Strc	2.1209e-10	-18.4061	0.396	0.002	6.36271e-07	Ex7	Strc
Grip1	2.48286e-10	-14.3805	0.385	0.273	7.44857e-07	Ex7	Grip1
Sez6l2	2.59319e-10	-4.86001	0.53	0.313	7.77958e-07	Ex7	Sez6l
Apoe3	3.00669e-10	0.668767	0.163	0.257	9.02006e-07	Ex7	Apoe
Gabbr22	3.73567e-10	-3.6264	0.456	0.271	1.1207e-06	Ex7	Gabbr2
Dnah9	3.83601e-10	-7.01733	0.459	0.208	1.1508e-06	Ex7	Dnah9
Tafa5	3.84025e-10	-7.58371	0.536	0.238	1.15207e-06	Ex7	Tafa5
Mmp162	4.10756e-10	-10.8707	0.417	0.268	1.23227e-06	Ex7	Mmp16
Rasgef1b2	5.76011e-10	-5.72425	0.473	0.224	1.72803e-06	Ex7	Rasgef1b
Hcn11	5.76642e-10	-12.3339	0.521	0.346	1.72993e-06	Ex7	Hcn1
Dpysl31	6.34114e-10	-13.7539	0.269	0.093	1.90234e-06	Ex7	Dpysl3
Gm326471	6.43164e-10	-6.04884	0.278	0.094	1.92949e-06	Ex7	Gm32647
Gm39556	7.46595e-10	-3.06787	0.396	0.003	2.23979e-06	Ex7	Gm39556
Mia1	7.59685e-10	-18.5935	0.302	0.012	2.27905e-06	Ex7	Mia
Chrm31	7.62992e-10	-6.28028	0.589	0.257	2.28898e-06	Ex7	Chrm3
Cdh4	7.95117e-10	-6.98358	0.34	0.131	2.38535e-06	Ex7	Cdh4
Csmd11	9.31284e-10	-2.78004	0.63	0.382	2.79385e-06	Ex7	Csmd1
Atrnl12	9.37338e-10	-7.51134	0.402	0.267	2.81201e-06	Ex7	Atrnl1
Ccdc148	9.3835e-10	-11.7746	0.503	0.211	2.81505e-06	Ex7	Ccdc148
Nell22	1.1174e-09	-12.0387	0.612	0.372	3.3522e-06	Ex7	Nell2
Ripor2	1.22032e-09	-8.2139	0.577	0.295	3.66095e-06	Ex7	Ripor2
B230303A05Rik1	1.3967e-09	-8.31984	0.58	0.321	4.19011e-06	Ex7	B230303A05Rik
Mdga12	1.68706e-09	-10.4314	0.491	0.179	5.06118e-06	Ex7	Mdga1
Gm316981	1.86042e-09	-4.78071	0.346	0.088	5.58125e-06	Ex7	Gm31698
Slc8a12	2.38079e-09	-7.83819	0.598	0.381	7.14237e-06	Ex7	Slc8a1
Tiam21	2.69023e-09	-16.6825	0.272	0.126	8.0707e-06	Ex7	Tiam2
A230006K03Rik1	2.89861e-09	-7.03958	0.556	0.29	8.69582e-06	Ex7	A230006K03Rik
Hecw12	2.95079e-09	0.967276	0.388	0.238	8.85237e-06	Ex7	Hecw1
Tex21	3.01334e-09	-16.2006	0.402	0.004	9.04001e-06	Ex7	Tex21
C1ra	3.026e-09	-19.6315	0.485	0.003	9.07801e-06	Ex7	C1ra
Fmn11	3.35301e-09	-6.35063	0.462	0.16	1.0059e-05	Ex7	Fmn1
Adamts20	3.37059e-09	-12.2846	0.272	0.079	1.01118e-05	Ex7	Adamts20
Myo1d2	3.59988e-09	-4.61265	0.263	0.127	1.07996e-05	Ex7	Myo1d
Lrrn4cl	3.86037e-09	-18.4777	0.373	0.001	1.15811e-05	Ex7	Lrrn4cl
Crtac11	3.93343e-09	-16.6484	0.506	0.247	1.18003e-05	Ex7	Crtac1
Ppm1e1	4.19116e-09	0.649821	0.612	0.456	1.25735e-05	Ex7	Ppm1e
Dok61	4.61599e-09	-10.2112	0.538	0.361	1.3848e-05	Ex7	Dok6
Pcdh151	4.63514e-09	-4.59552	0.246	0.258	1.39054e-05	Ex7	Pcdh15
Shank21	4.67861e-09	-3.69607	0.524	0.308	1.40358e-05	Ex7	Shank2
Arpp212	4.96311e-09	-1.76228	0.615	0.392	1.48893e-05	Ex7	Arpp21
Clmp1	5.23727e-09	-9.04655	0.284	0.037	1.57118e-05	Ex7	Clmp
Gm10848	5.24269e-09	1.8087	0.518	0.226	1.57281e-05	Ex7	Gm10848
Dpp62	5.25897e-09	-10.8674	0.376	0.224	1.57769e-05	Ex7	Dpp6
Kcnn21	5.80656e-09	2.689	0.541	0.368	1.74197e-05	Ex7	Kcnn2
Hs6st21	5.83053e-09	-5.72027	0.432	0.143	1.74916e-05	Ex7	Hs6st2
Kcnh11	7.05856e-09	-3.91412	0.322	0.156	2.11757e-05	Ex7	Kcnh1
Gnal1	7.49818e-09	-14.9504	0.26	0.099	2.24945e-05	Ex7	Gnal
Gm47448	7.74763e-09	-4.5052	0.479	0.011	2.32429e-05	Ex7	Gm47448
Robo21	9.41326e-09	-13.984	0.533	0.29	2.82398e-05	Ex7	Robo2
Kcnj61	9.78387e-09	-6.06093	0.506	0.325	2.93516e-05	Ex7	Kcnj6
Tox3	1.15527e-08	-1.79226	0.278	0.075	3.4658e-05	Ex7	Tox3
Xylt1	1.19203e-08	-11.4273	0.414	0.244	3.57609e-05	Ex7	Xylt1
Galnt18	1.41617e-08	-6.53889	0.482	0.293	4.2485e-05	Ex7	Galnt18
Oxr12	1.68608e-08	-3.67433	0.53	0.358	5.05824e-05	Ex7	Oxr1
Fam189a1	1.83915e-08	-5.64448	0.686	0.389	5.51745e-05	Ex7	Fam189a1
Runx1t11	1.93122e-08	-11.8464	0.556	0.29	5.79365e-05	Ex7	Runx1t1
Etl41	2.04395e-08	-15.3757	0.464	0.263	6.13186e-05	Ex7	Etl4
Gm19303	2.23729e-08	-5.11331	0.42	0.001	6.71187e-05	Ex7	Gm19303
Gm39456	2.27082e-08	-15.9652	0.317	0.007	6.81246e-05	Ex7	Gm39456
Gprin31	2.31399e-08	-16.3521	0.314	0.064	6.94197e-05	Ex7	Gprin3
Cacna2d31	2.68925e-08	-4.15959	0.536	0.328	8.06774e-05	Ex7	Cacna2d3
Gabrb11	2.9213e-08	-7.54086	0.417	0.281	8.76391e-05	Ex7	Gabrb1
Grin2a2	2.97935e-08	-10.9783	0.645	0.394	8.93804e-05	Ex7	Grin2a
Rtl41	2.99109e-08	-0.391121	0.399	0.16	8.97327e-05	Ex7	Rtl4
Epha61	3.26108e-08	-11.1374	0.654	0.367	9.78325e-05	Ex7	Epha6
Prkce2	3.47219e-08	-9.43837	0.473	0.338	0.000104166	Ex7	Prkce
Lrfn2	3.68567e-08	-4.12298	0.533	0.276	0.00011057	Ex7	Lrfn2
Caln11	3.70735e-08	-7.60093	0.494	0.31	0.00011122	Ex7	Caln1
Bche1	3.9425e-08	-4.46413	0.337	0.061	0.000118275	Ex7	Bche
Gm11906	4.17988e-08	-12.0488	0.497	0.114	0.000125396	Ex7	Gm11906
Nos11	4.21256e-08	-14.6635	0.26	0.083	0.000126377	Ex7	Nos1
Hdac92	4.97815e-08	-9.48619	0.414	0.196	0.000149344	Ex7	Hdac9
Mageb181	5.59042e-08	-6.15801	0.349	0.01	0.000167713	Ex7	Mageb18
Spink101	6.34212e-08	-10.3549	0.429	0.163	0.000190264	Ex7	Spink10
Bcl11b1	6.34822e-08	-6.60175	0.58	0.243	0.000190447	Ex7	Bcl11b
Itgb2	6.4342e-08	-19.4214	0.364	0.002	0.000193026	Ex7	Itgb2
4930505G20Rik	7.34436e-08	-2.98951	0.308	0.006	0.000220331	Ex7	4930505G20Rik
Itga8	7.70396e-08	-5.12044	0.547	0.276	0.000231119	Ex7	Itga8
Cntnap22	1.05028e-07	-8.21093	0.491	0.27	0.000315083	Ex7	Cntnap2
Slc9a91	1.10527e-07	-6.85433	0.494	0.238	0.000331581	Ex7	Slc9a9
Tenm31	1.41944e-07	-4.59272	0.553	0.323	0.000425833	Ex7	Tenm3
Brinp12	1.48053e-07	-16.4597	0.479	0.302	0.000444159	Ex7	Brinp1
9330162G02Rik2	1.4833e-07	-3.70921	0.538	0.369	0.000444991	Ex7	9330162G02Rik
Nebl1	1.79074e-07	-5.09937	0.482	0.283	0.000537223	Ex7	Nebl
5330434G04Rik	1.86718e-07	0.504199	0.426	0.21	0.000560155	Ex7	5330434G04Rik
Zdhhc142	1.88285e-07	-6.02512	0.571	0.349	0.000564855	Ex7	Zdhhc14
Srgap32	2.22207e-07	-12.7009	0.447	0.279	0.000666622	Ex7	Srgap3
Fbn21	2.23853e-07	-12.1055	0.479	0.158	0.00067156	Ex7	Fbn2
Ptprg1	2.28653e-07	-15.3759	0.503	0.309	0.00068596	Ex7	Ptprg
Cntnap5c	2.39868e-07	-7.4615	0.476	0.277	0.000719604	Ex7	Cntnap5c
Slc16a21	2.48635e-07	-10.3649	0.331	0.147	0.000745905	Ex7	Slc16a2
Cnksr22	2.67342e-07	-14.3667	0.453	0.26	0.000802026	Ex7	Cnksr2
Eda	2.71044e-07	-12.6953	0.26	0.063	0.000813131	Ex7	Eda
Shisa6	2.8116e-07	-11.0134	0.435	0.323	0.000843481	Ex7	Shisa6
Rasef	2.81675e-07	-15.1366	0.411	0.002	0.000845026	Ex7	Rasef
Kcnj31	2.9432e-07	-9.06554	0.467	0.316	0.000882959	Ex7	Kcnj3
Ptprj1	3.21564e-07	-5.26128	0.411	0.241	0.000964693	Ex7	Ptprj
Plxna41	3.81118e-07	-5.8867	0.497	0.273	0.00114335	Ex7	Plxna4
Grm51	3.82156e-07	-5.80439	0.675	0.435	0.00114647	Ex7	Grm5
Cdh121	4.28649e-07	-11.1968	0.459	0.248	0.00128595	Ex7	Cdh12
Pkp21	4.85349e-07	-5.90359	0.533	0.264	0.00145605	Ex7	Pkp2
Anks1b2	5.22867e-07	3.21209	0.547	0.332	0.0015686	Ex7	Anks1b
Vav3	5.32792e-07	-0.379532	0.284	0.125	0.00159838	Ex7	Vav3
Lyn2	5.64682e-07	1.1191	0.254	0.102	0.00169405	Ex7	Lyn
Raver2	6.41447e-07	-13.4277	0.488	0.227	0.00192434	Ex7	Raver2
B130024G19Rik1	6.89904e-07	-7.68116	0.272	0.116	0.00206971	Ex7	B130024G19Rik
Cck	7.26933e-07	0.329515	0.317	0.143	0.0021808	Ex7	Cck
Chrna71	7.53783e-07	-10.6369	0.527	0.239	0.00226135	Ex7	Chrna7
Ube2e22	7.76088e-07	2.96	0.488	0.303	0.00232826	Ex7	Ube2e2
Dip2c3	8.8651e-07	-13.8187	0.509	0.311	0.00265953	Ex7	Dip2c
Pde1a	9.8663e-07	-15.2986	0.553	0.357	0.00295989	Ex7	Pde1a
Anln	1.03796e-06	-3.30572	0.254	0.055	0.00311388	Ex7	Anln
Syn11	1.08427e-06	-4.25707	0.411	0.183	0.00325281	Ex7	Syn1
Chst111	1.10142e-06	-5.71832	0.379	0.172	0.00330426	Ex7	Chst11
Rbms23	1.11884e-06	4.9842	0.254	0.205	0.00335651	Ex7	Rbms2
Rnf1501	1.21627e-06	-8.02061	0.55	0.299	0.00364882	Ex7	Rnf150
Gabrg31	1.25162e-06	-12.775	0.494	0.3	0.00375485	Ex7	Gabrg3
Tmsb4x3	1.42756e-06	2.46473	0.287	0.343	0.00428268	Ex7	Tmsb4x
Htr2c1	1.5427e-06	-4.79462	0.287	0.09	0.00462809	Ex7	Htr2c
Rit21	1.74123e-06	-17.7424	0.42	0.261	0.00522369	Ex7	Rit2
Stum1	1.7472e-06	-6.75575	0.536	0.2	0.00524161	Ex7	Stum
Tnfaip8l31	1.76827e-06	2.09121	0.402	0.063	0.00530482	Ex7	Tnfaip8l3
Gabra21	1.88377e-06	-8.22501	0.541	0.39	0.0056513	Ex7	Gabra2
Zmat41	2.13505e-06	-16.2787	0.515	0.292	0.00640515	Ex7	Zmat4
Cntnap5a	2.37377e-06	-5.12628	0.352	0.17	0.00712132	Ex7	Cntnap5a
Clstn2	2.38182e-06	-7.80543	0.444	0.294	0.00714546	Ex7	Clstn2
Rnf2201	2.46791e-06	-0.3054	0.272	0.068	0.00740374	Ex7	Rnf220
Khdrbs2	2.47836e-06	-13.1309	0.515	0.268	0.00743508	Ex7	Khdrbs2
Osbp21	2.7607e-06	-15.6542	0.47	0.224	0.00828209	Ex7	Osbp2
Oprk1	2.8937e-06	-17.0584	0.417	0.01	0.00868109	Ex7	Oprk1
Nexmif	2.90099e-06	-7.26466	0.45	0.147	0.00870298	Ex7	Nexmif
Fam155a2	3.11e-06	-3.51095	0.589	0.413	0.00933	Ex7	Fam155a
Greb1l	3.90419e-06	-4.20301	0.32	0.162	0.0117126	Ex7	Greb1l
Xkr4	4.819e-06	-7.6077	0.479	0.29	0.014457	Ex7	Xkr4
D030068K23Rik1	4.83089e-06	-3.91371	0.317	0.095	0.0144927	Ex7	D030068K23Rik
Cacna2d11	4.8908e-06	-7.74738	0.515	0.341	0.0146724	Ex7	Cacna2d1
Myo5b1	5.05404e-06	-13.3613	0.447	0.069	0.0151621	Ex7	Myo5b
Grm71	5.26545e-06	-4.74321	0.447	0.271	0.0157964	Ex7	Grm7
Mpp6	5.66748e-06	-4.1952	0.364	0.164	0.0170024	Ex7	Mpp6
Fstl4	5.89855e-06	-9.657	0.331	0.142	0.0176956	Ex7	Fstl4
Fam187b1	6.84384e-06	-18.4679	0.352	0.002	0.0205315	Ex7	Fam187b
Il1rapl12	7.1552e-06	2.73182	0.254	0.156	0.0214656	Ex7	Il1rapl1
Rhbdl31	7.35438e-06	-15.5946	0.293	0.09	0.0220631	Ex7	Rhbdl3
Tafa11	7.48603e-06	-7.58895	0.547	0.301	0.0224581	Ex7	Tafa1
Dync1i12	7.51027e-06	-13.4566	0.429	0.244	0.0225308	Ex7	Dync1i1
Naaladl21	7.58329e-06	4.45326	0.249	0.252	0.0227499	Ex7	Naaladl2
Sphkap1	7.66315e-06	-2.01765	0.426	0.254	0.0229894	Ex7	Sphkap
Npr31	8.95475e-06	-7.90123	0.559	0.167	0.0268643	Ex7	Npr3
Ppp4r41	9.22365e-06	-7.61089	0.604	0.286	0.027671	Ex7	Ppp4r4
4930587E11Rik	9.65303e-06	-14.7536	0.373	0.072	0.0289591	Ex7	4930587E11Rik
Pbx12	1.01015e-05	-12.6911	0.331	0.231	0.0303045	Ex7	Pbx1
Kcnb21	1.07816e-05	-8.20671	0.444	0.23	0.0323449	Ex7	Kcnb2
Egfl6	1.10412e-05	8.26912	0.432	0.004	0.0331237	Ex7	Egfl6
Itpr12	1.11291e-05	-5.04163	0.411	0.274	0.0333873	Ex7	Itpr1
Myo16	1.13967e-05	-11.5864	0.334	0.219	0.03419	Ex7	Myo16
Galntl61	1.20727e-05	-8.6631	0.556	0.394	0.036218	Ex7	Galntl6
Thsd4	1.26487e-05	-7.60417	0.485	0.208	0.0379461	Ex7	Thsd4
Rapgef52	1.36727e-05	-3.33945	0.462	0.281	0.0410182	Ex7	Rapgef5
Itgbl1	1.37913e-05	-13.361	0.272	0.131	0.0413738	Ex7	Itgbl1
Ifit12	1.38781e-05	5.01178	0.278	0.006	0.0416343	Ex7	Ifit1
Dlg21	1.4764e-05	-6.16034	0.595	0.385	0.0442921	Ex7	Dlg2
Nrg31	1.60878e-05	-4.7334	0.515	0.346	0.0482634	Ex7	Nrg3
C1ql3	1.62515e-05	-13.8523	0.32	0.168	0.0487544	Ex7	C1ql3
Pkhd1l1	1.96671e-68	-12.2672	0.961	0.004	5.90012e-65	PEC	Pkhd1l1
Epop2	4.91974e-68	-4.18696	0.961	0.011	1.47592e-64	PEC	Epop
Avil	1.00057e-67	-6.93873	0.971	0.019	3.00172e-64	PEC	Avil
Chst51	1.57922e-67	-19.702	0.961	0.008	4.73766e-64	PEC	Chst5
Cmklr11	5.61993e-67	-19.6418	0.966	0.011	1.68598e-63	PEC	Cmklr1
1700034P13Rik3	6.40927e-67	1.59329	0.41	0.015	1.92278e-63	PEC	1700034P13Rik
Mrc11	8.04158e-67	-3.50085	0.795	0.004	2.41247e-63	PEC	Mrc1
Insc	2.26751e-66	-6.05516	0.922	0.008	6.80253e-63	PEC	Insc
Gm366601	3.12575e-66	-19.9399	0.951	0.004	9.37725e-63	PEC	Gm36660
Grip1os31	3.60466e-66	-3.41158	0.941	0.008	1.0814e-62	PEC	Grip1os3
Slc12a71	5.3329e-66	-14.1854	0.976	0.03	1.59987e-62	PEC	Slc12a7
Slc7a7	9.41847e-66	-11.5265	0.961	0.011	2.82554e-62	PEC	Slc7a7
Slc25a10	1.0985e-65	-3.57926	0.946	0.004	3.2955e-62	PEC	Slc25a10
Nxnl2	1.45904e-65	-20.3265	0.956	0.008	4.37712e-62	PEC	Nxnl2
Lcp21	1.56626e-65	-15.2929	0.956	0.011	4.69879e-62	PEC	Lcp2
Adm1	1.78365e-65	-6.02958	0.917	0.011	5.35095e-62	PEC	Adm
9330111N05Rik1	1.82629e-65	-1.91269	0.888	0.008	5.47886e-62	PEC	9330111N05Rik
Cfap2062	2.9629e-65	-11.6507	0.766	0.008	8.8887e-62	PEC	Cfap206
AI5068162	5.46695e-65	-20.805	0.937	0.011	1.64009e-61	PEC	AI506816
Gm311051	5.73047e-65	-19.6955	0.951	0.008	1.71914e-61	PEC	Gm31105
Adtrp1	6.99881e-65	-5.49349	0.937	0.011	2.09964e-61	PEC	Adtrp
Thbs11	1.27404e-64	-19.81	0.961	0.015	3.82213e-61	PEC	Thbs1
Psma81	1.96587e-64	-5.06293	0.98	0.027	5.8976e-61	PEC	Psma8
2700046A07Rik1	6.86841e-64	-4.94206	0.966	0.023	2.06052e-60	PEC	2700046A07Rik
1700069L16Rik1	7.80873e-64	-19.4155	0.941	0.004	2.34262e-60	PEC	1700069L16Rik
Ankrd362	9.63155e-64	-5.41401	0.956	0.004	2.88947e-60	PEC	Ankrd36
Zfp9791	1.13377e-63	-17.0435	0.951	0.011	3.40131e-60	PEC	Zfp979
Dqx11	1.259e-63	-6.23754	0.956	0.011	3.777e-60	PEC	Dqx1
Gm267371	3.08108e-63	-19.5873	0.932	0.004	9.24324e-60	PEC	Gm26737
Gm100732	4.31292e-63	-19.8833	0.956	0.008	1.29387e-59	PEC	Gm10073
Sebox1	5.19099e-63	-4.31395	0.937	0.019	1.5573e-59	PEC	Sebox
Sema3d1	6.24811e-63	-1.41637	0.254	0.015	1.87443e-59	PEC	Sema3d
Lockd	1.07598e-62	-19.6	0.927	0.004	3.22794e-59	PEC	Lockd
Hydin2	2.41287e-62	-5.46483	0.707	0.008	7.23861e-59	PEC	Hydin
Kdelr32	2.76971e-62	-6.60841	0.961	0.03	8.30912e-59	PEC	Kdelr3
C1qtnf21	3.48736e-62	-5.24575	0.941	0.019	1.04621e-58	PEC	C1qtnf2
Ngf1	4.86799e-62	-15.5075	0.937	0.019	1.4604e-58	PEC	Ngf
9930012K11Rik1	9.04645e-62	-6.36844	0.951	0.023	2.71393e-58	PEC	9930012K11Rik
Fcer1g1	9.36454e-62	-4.77051	0.941	0.008	2.80936e-58	PEC	Fcer1g
Gabrr2	1.02639e-61	-19.8514	0.371	0.011	3.07917e-58	PEC	Gabrr2
Lgi4	1.17768e-61	-1.33243	0.6	0.015	3.53305e-58	PEC	Lgi4
Stk32b1	1.35117e-61	-12.8282	0.81	0.019	4.0535e-58	PEC	Stk32b
Myo1f	1.67939e-61	-3.02053	0.493	0.015	5.03818e-58	PEC	Myo1f
Itpripl12	1.69871e-61	-12.7018	0.902	0.019	5.09614e-58	PEC	Itpripl1
Slc52a32	1.86147e-61	-3.95056	0.966	0.034	5.58442e-58	PEC	Slc52a3
Gm15222	2.26079e-61	-3.7352	0.922	0.004	6.78238e-58	PEC	Gm15222
9630002D21Rik1	2.31306e-61	-8.13783	0.863	0.03	6.93918e-58	PEC	9630002D21Rik
Sulf1	2.39373e-61	-16.9114	0.293	0.019	7.18118e-58	PEC	Sulf1
Tor4a	2.53444e-61	-19.6675	0.927	0.004	7.60333e-58	PEC	Tor4a
Tspan81	2.84108e-61	-12.5192	0.902	0.004	8.52325e-58	PEC	Tspan8
Gm201251	2.94009e-61	-8.75817	0.785	0.011	8.82026e-58	PEC	Gm20125
Dennd1c	3.31021e-60	-4.32073	0.927	0.011	9.93064e-57	PEC	Dennd1c
Cdc201	3.46348e-60	-19.6627	0.898	0.008	1.03905e-56	PEC	Cdc20
Gm16064	4.38908e-60	-2.55056	0.961	0.038	1.31672e-56	PEC	Gm16064
Lrp4	5.14487e-60	-2.93596	0.688	0.023	1.54346e-56	PEC	Lrp4
Gpr1561	1.18552e-59	11.1223	0.688	0.008	3.55656e-56	PEC	Gpr156
Slc47a2	1.83869e-59	-3.63229	0.922	0.011	5.51608e-56	PEC	Slc47a2
Slc14a23	1.83875e-59	0.801105	0.659	0.011	5.51625e-56	PEC	Slc14a2
A530084C06Rik1	1.94508e-59	-19.6461	0.898	0.008	5.83524e-56	PEC	A530084C06Rik
Erbb3	2.22594e-59	-16.1184	0.922	0.008	6.67781e-56	PEC	Erbb3
Tmem712	3.29745e-59	-2.54908	0.971	0.046	9.89234e-56	PEC	Tmem71
2310039L15Rik	3.68898e-59	-18.0907	0.907	0.004	1.10669e-55	PEC	2310039L15Rik
C430049B03Rik2	1.04473e-58	9.42726	0.971	0.042	3.13419e-55	PEC	C430049B03Rik
Tgfbi1	1.82522e-58	-5.06344	0.932	0.03	5.47567e-55	PEC	Tgfbi
Tent5c1	1.86643e-58	-4.12425	0.893	0.008	5.59929e-55	PEC	Tent5c
Ccn12	3.15001e-58	-12.4386	0.79	0.042	9.45004e-55	PEC	Ccn1
Emp31	5.73997e-58	-10.5136	0.937	0.046	1.72199e-54	PEC	Emp3
Hcrtr2	1.03298e-57	-15.7445	0.312	0.008	3.09895e-54	PEC	Hcrtr2
Irgm22	1.4883e-57	9.36515	0.922	0.049	4.46491e-54	PEC	Irgm2
Capg2	6.45099e-57	0.669862	0.937	0.053	1.9353e-53	PEC	Capg
Asb2	9.47611e-57	-2.07168	0.956	0.042	2.84283e-53	PEC	Asb2
Gbgt1	1.01199e-56	-5.18945	0.937	0.027	3.03598e-53	PEC	Gbgt1
Kcna51	2.06372e-56	-5.17922	0.946	0.027	6.19115e-53	PEC	Kcna5
Myct11	2.51295e-56	-6.61848	0.688	0.023	7.53885e-53	PEC	Myct1
AU0199901	2.86183e-56	-4.36282	0.951	0.042	8.5855e-53	PEC	AU019990
Tbx12	3.02625e-56	2.78015	0.922	0.057	9.07875e-53	PEC	Tbx1
Wnt5a1	4.10887e-56	-3.5101	0.732	0.019	1.23266e-52	PEC	Wnt5a
Gm127182	1.60211e-55	-14.2392	0.556	0.023	4.80633e-52	PEC	Gm12718
Gm326882	5.93881e-55	-11.1086	0.4	0.038	1.78164e-51	PEC	Gm32688
4930511M06Rik1	2.20986e-54	-1.80983	0.629	0.049	6.62959e-51	PEC	4930511M06Rik
Gm118671	3.35852e-54	-2.97503	0.698	0.046	1.00755e-50	PEC	Gm11867
Kcp	1.29215e-53	-13.266	0.932	0.065	3.87644e-50	PEC	Kcp
Tmem2123	1.7789e-53	-5.16423	0.366	0.019	5.33671e-50	PEC	Tmem212
Gm34777	2.44183e-53	-0.732033	0.961	0.061	7.3255e-50	PEC	Gm34777
Gimap52	3.19315e-53	-4.39008	0.898	0.034	9.57945e-50	PEC	Gimap5
Card102	4.83059e-53	5.84673	0.946	0.061	1.44918e-49	PEC	Card10
Gm8671	5.42817e-53	-1.15271	0.912	0.019	1.62845e-49	PEC	Gm867
Galnt151	1.04635e-52	-4.29478	0.629	0.046	3.13904e-49	PEC	Galnt15
Trim30a1	1.46715e-52	-9.66206	0.927	0.049	4.40146e-49	PEC	Trim30a
Cracr2b1	2.53848e-52	-6.47827	0.912	0.053	7.61544e-49	PEC	Cracr2b
Ccdc192	3.78634e-52	-3.44166	0.859	0.019	1.1359e-48	PEC	Ccdc192
Scrg1	3.82635e-52	6.78947	0.278	0.027	1.14791e-48	PEC	Scrg1
Map3k7cl2	5.52209e-52	-2.85373	0.976	0.08	1.65663e-48	PEC	Map3k7cl
Ezr1	8.7664e-52	-0.287489	0.498	0.034	2.62992e-48	PEC	Ezr
Celrr	1.60819e-51	-0.944697	0.307	0.011	4.82456e-48	PEC	Celrr
Car81	4.65677e-51	-5.8846	0.522	0.03	1.39703e-47	PEC	Car8
Btk1	9.05146e-51	-20.361	0.868	0.019	2.71544e-47	PEC	Btk
Ddc2	1.58343e-50	-2.11894	0.561	0.076	4.7503e-47	PEC	Ddc
Penk	2.54701e-50	-2.28445	0.829	0.008	7.64102e-47	PEC	Penk
Gm42517	6.0515e-50	-16.8139	0.844	0.011	1.81545e-46	PEC	Gm42517
Itih23	1.06453e-49	-12.2631	0.766	0.011	3.19359e-46	PEC	Itih2
Itga9	1.32024e-49	-6.6996	0.956	0.072	3.96072e-46	PEC	Itga9
Cyba1	1.6881e-49	5.68286	0.82	0.087	5.06431e-46	PEC	Cyba
Piezo2	1.90862e-49	1.32339	0.883	0.034	5.72586e-46	PEC	Piezo2
Vat12	2.64714e-49	5.47082	0.951	0.08	7.94143e-46	PEC	Vat1
Cpa61	4.10523e-49	-9.28839	0.732	0.008	1.23157e-45	PEC	Cpa6
Epha21	8.89638e-49	-4.14789	0.898	0.034	2.66892e-45	PEC	Epha2
Gm206631	1.03603e-48	-15.2872	0.824	0.08	3.10808e-45	PEC	Gm20663
Vwf2	1.04659e-48	2.35167	0.868	0.076	3.13977e-45	PEC	Vwf
Nde11	3.00013e-48	-1.06331	0.907	0.084	9.00038e-45	PEC	Nde1
Gimap81	4.77218e-48	-7.70811	0.371	0.046	1.43165e-44	PEC	Gimap8
Gm138613	5.22524e-48	-2.50992	0.907	0.068	1.56757e-44	PEC	Gm13861
Rassf9	5.95629e-48	-4.77645	0.634	0.087	1.78689e-44	PEC	Rassf9
Hspa1a2	2.08931e-47	-11.1767	0.873	0.103	6.26792e-44	PEC	Hspa1a
She2	2.3796e-47	11.2937	0.844	0.08	7.1388e-44	PEC	She
Gbp71	3.30953e-47	2.66434	0.898	0.08	9.92858e-44	PEC	Gbp7
Olfr10332	3.76827e-47	-3.15701	0.756	0.011	1.13048e-43	PEC	Olfr1033
Tmem2521	8.27936e-47	6.5815	0.966	0.099	2.48381e-43	PEC	Tmem252
Gm8995	8.96474e-47	-10.3026	0.459	0.065	2.68942e-43	PEC	Gm8995
Gm38642	1.29462e-46	-7.66227	0.737	0.004	3.88387e-43	PEC	Gm38642
Prdm11	1.41556e-46	1.04092	0.946	0.091	4.24669e-43	PEC	Prdm1
Vamp52	2.1676e-46	2.68774	0.439	0.049	6.5028e-43	PEC	Vamp5
9930111J21Rik21	2.21095e-46	-0.653945	0.956	0.099	6.63286e-43	PEC	9930111J21Rik2
Hmgn53	2.51449e-46	-2.20633	0.546	0.057	7.54346e-43	PEC	Hmgn5
Ccdc170	2.83128e-46	9.87884	0.712	0.011	8.49384e-43	PEC	Ccdc170
Rpl3-ps12	6.48525e-46	-20.1364	0.829	0.015	1.94558e-42	PEC	Rpl3-ps1
Nckap1l	1.94806e-45	-5.44717	0.62	0.004	5.84417e-42	PEC	Nckap1l
Adamts51	2.02584e-45	-5.96108	0.854	0.034	6.07753e-42	PEC	Adamts5
Ifit21	8.66923e-45	4.99089	0.707	0.011	2.60077e-41	PEC	Ifit2
Cyp4f15	1.17157e-44	-0.791785	0.473	0.008	3.5147e-41	PEC	Cyp4f15
2610035D17Rik1	1.9775e-44	0.581563	0.478	0.087	5.9325e-41	PEC	2610035D17Rik
Arhgap24	2.1575e-44	4.71409	0.907	0.091	6.47249e-41	PEC	Arhgap24
4833427G06Rik	4.08215e-44	-16.0495	0.79	0.004	1.22464e-40	PEC	4833427G06Rik
Slc25a21	6.002e-44	-2.81956	0.424	0.004	1.8006e-40	PEC	Slc25a21
Hunk1	7.13718e-44	2.55243	0.341	0.061	2.14115e-40	PEC	Hunk
Tmem40	7.20608e-44	-20.0167	0.737	0.008	2.16182e-40	PEC	Tmem40
Olfml2a1	8.40441e-44	6.85275	0.776	0.023	2.52132e-40	PEC	Olfml2a
Slc39a81	8.40441e-44	-1.51829	0.844	0.087	2.52132e-40	PEC	Slc39a8
Nupr11	2.21323e-43	1.49825	0.937	0.11	6.6397e-40	PEC	Nupr1
Dcdc51	1.13851e-42	-9.40875	0.766	0.011	3.41554e-39	PEC	Dcdc5
Stx11	2.38184e-42	-4.20662	0.741	0.004	7.14551e-39	PEC	Stx11
Hpcal12	5.51027e-42	-0.725755	0.541	0.122	1.65308e-38	PEC	Hpcal1
Slc35d2	3.32246e-41	-0.967793	0.863	0.019	9.96737e-38	PEC	Slc35d2
Grap1	4.07739e-41	9.65946	0.639	0.061	1.22322e-37	PEC	Grap
Tmem185b	3.38939e-40	-4.27687	0.702	0.011	1.01682e-36	PEC	Tmem185b
Eci21	6.5626e-40	-1.80975	0.551	0.08	1.96878e-36	PEC	Eci2
Anxa11	7.6679e-40	-0.395795	0.82	0.015	2.30037e-36	PEC	Anxa1
Sox172	1.53516e-39	-12.0474	0.6	0.118	4.60547e-36	PEC	Sox17
Tagln1	1.60676e-39	-2.87503	0.756	0.122	4.82027e-36	PEC	Tagln
Fxyd11	1.96325e-39	2.99686	0.429	0.068	5.88974e-36	PEC	Fxyd1
Rsad21	2.44229e-39	-10.1562	0.785	0.03	7.32688e-36	PEC	Rsad2
Nfe2l21	2.55588e-39	-3.08877	0.615	0.125	7.66764e-36	PEC	Nfe2l2
Fyb	3.14978e-39	-5.60058	0.576	0.015	9.44934e-36	PEC	Fyb
Ly751	8.00395e-39	-20.5553	0.712	0.095	2.40118e-35	PEC	Ly75
Ccm2l1	1.10753e-38	2.42284	0.62	0.091	3.32258e-35	PEC	Ccm2l
A730094K22Rik1	1.80065e-38	-3.04193	0.873	0.087	5.40195e-35	PEC	A730094K22Rik
Rasip12	2.40011e-38	-8.34167	0.58	0.141	7.20034e-35	PEC	Rasip1
Steap4	5.87228e-38	-4.36633	0.859	0.03	1.76169e-34	PEC	Steap4
Cdh51	7.21076e-38	-2.59152	0.371	0.137	2.16323e-34	PEC	Cdh5
Vsir2	5.58264e-37	0.975745	0.668	0.03	1.67479e-33	PEC	Vsir
Rapgef31	7.20549e-37	-2.57411	0.824	0.144	2.16165e-33	PEC	Rapgef3
Sfrp2	3.76401e-36	-19.9764	0.746	0.008	1.1292e-32	PEC	Sfrp2
Gm20139	4.21147e-36	-4.5505	0.878	0.061	1.26344e-32	PEC	Gm20139
Rpl262	4.55778e-36	3.10945	0.151	0.251	1.36733e-32	PEC	Rpl26
Sox10	5.46994e-36	-4.79918	0.59	0.008	1.64098e-32	PEC	Sox10
Ajuba1	1.38126e-35	-2.55465	0.834	0.019	4.14378e-32	PEC	Ajuba
Lef11	1.69902e-35	-4.09824	0.161	0.266	5.09705e-32	PEC	Lef1
Gm37040	5.46302e-35	-5.05911	0.834	0.034	1.6389e-31	PEC	Gm37040
Ctsh1	6.70804e-35	-2.18318	0.839	0.144	2.01241e-31	PEC	Ctsh
Gimap62	1.36118e-34	4.34679	0.971	0.156	4.08353e-31	PEC	Gimap6
Nts	3.70164e-34	-4.53666	0.805	0.019	1.11049e-30	PEC	Nts
Ndufb91	4.45753e-34	7.13237	0.883	0.152	1.33726e-30	PEC	Ndufb9
Prrg11	1.19275e-33	-5.77691	0.776	0.072	3.57826e-30	PEC	Prrg1
Zcchc24	1.72416e-33	0.298914	0.654	0.11	5.17248e-30	PEC	Zcchc24
Gm378121	3.17104e-33	-3.68593	0.771	0.023	9.51311e-30	PEC	Gm37812
Rarres21	5.72185e-33	0.61829	0.522	0.141	1.71655e-29	PEC	Rarres2
Klhl42	7.90491e-33	-4.4909	0.263	0.057	2.37147e-29	PEC	Klhl4
Lmntd1	9.25051e-33	-15.3603	0.317	0.076	2.77515e-29	PEC	Lmntd1
Nhs1	1.10948e-32	-1.68989	0.956	0.179	3.32844e-29	PEC	Nhs
Hrct12	1.51797e-32	-0.457776	0.824	0.065	4.55392e-29	PEC	Hrct1
Kdr1	4.27147e-32	2.05108	0.58	0.167	1.28144e-28	PEC	Kdr
[truncated: 6,045 more rows]
